# Supplementary material for: Microbial Communities on Seafloor Basalts at Dorado Outcrop Reflect Level of Alteration and Highlight Global Lithic Clades
Source: Front Microbiol. 2015 Dec 23;6:1470. doi: 10.3389/fmicb.2015.01470 (PMC4688349; doi:10.3389/fmicb.2015.01470)
Supplement: Supplementary file 2 [file DataSheet2.FASTA]

>Otu000001
TGCCAGCAGCCGCGGTAAAACCAGCACCTCAAGTGGTCAGGATGATTATTGGGCCTAAAGCATCCGTAGCCGGCTCTGTAAGTTTTCGGTTAAATCTGTACGCTCAACGTACAGGCTGCTGGGAATACTGCAGAGCTAGGGAGTGGGAGAGGTAGACGGTACTCGGGAGGAAGTGGTAAAATGCTTTGATCTCTCGATGACCACCTGTGGCGAAGGCGGTCTACCAGAACACGTCCGACGGTGAGGGATGAAAGCTGGGGGAGCAAACCGGATTAGATACC
>Otu000002
TGCCAGCCGCCGCGGTAATACGGAGGGAGCGAGCGTTAATCGGAATTACTGGGCGTAAAGCGCGCGTAGGCGGCTTTGTAAGTCGGATGTGAAAGCCCTGGGCTCAACCTGGGAATGGCATTCGATACTGCATAACTAGAGTATGGTAGAGGGAAGTGGAATTTCCGGTGTAGCGGTGAAATGCGTAGATATCGGAAGGAACACCAGTGGCGAAGGCGACTTCCTGGGCCAATACTGACGCTGAGGTGCGAAAGCGTGGGGAGCAAACAGGATTAGATACC
>Otu000003
TGCCAGCCGCCGCGGTAATACGGAGGGTGCAAGCGTTAATCGGAATTACTGGGCGTAAAGCGCTCGTAGGCGGTTTGTTAAGTCGGATGTGAAAGCCCCGGGCTCAACCTGGGAACTGCATTCGATACTGGCAGACTAGAGTATAGTAGAGGCAAGTGGAATTCCGGGTGTAGCGGTGAAATGCGTAGATATCCGGAGGAACATCAGTGGCGAAGGCGACTTGCTGGACTAATACTGACGCTGAGGAGCGAAAGCGTGGGGAGCAAACGGGATTAGATACC
>Otu000004
TGCCAGCCGCCGCGGTAATACGAAGGTGGCGAGCGTTGTTCGGATTTACTGGGCGTAAAGAGCACGTAGGCGGTTGGGTAAGCCTCTTGGGAAAGCTCCCGGCTTAACCGGGAAAGGTCGAGGGGAACTACTCAGCTAGAGGACGGGAGAGGAGCGCGGAATTCCCGGTGTAGCGGTGAAATGCGTAGATATCGGGAAGAAGGCCGGTGGCGAAGGCGGCGCTCTGGAACGTACCTGACGCTGAGGTGCGAAAGCGTGGGGAGCAAACAGGATTAGATACC
>Otu000005
TGCCAGCCGCCGCGGTAATACGGAGGGTGCAAGCGTTAATCGGAATTACTGGGCGTAAAGCGCGCGTAGGCGGTTTAGTAAGTCGGATGTGAAAGCCCTGGGCTCAACCTGGGAATTGCATTCGATACTGCTTGACTAGAGTATGGTAGAGGGAAGTGGAATTTCCGGTGTAGCGGTGAAATGCGTAGATATCGGAAGGAACACCAGTGGCGAAGGCGACTTCCTGGGCCAATACTGACGCTGAGGTGCGAAAGCGTGGGGAGCAAACAGGATTAGATACC
>Otu000006
TGCCAGCCGCCGCGGTAATACGGAGGGTGCGAGCGTTAATCGGAATTACTGGGCGTAAAGCGCGCGTAGGCGGTTTGGTCAGTCGGATGTGAAAGCCCCAGGCTCAACCTGGGAATGGCATTCGATACTGCCTGACTAGAGTATGGTAGAGGGAAGTGGAATTTCCGGTGTAGCGGTGAAATGCGTAGATATCGGAAGGAACACCAGTGGCGAAGGCGACTTCCTGGGCCAATACTGACGCTGAGGTGCGAAAGCGTGGGGAGCAAACAGGATTAGATACC
>Otu000007
TGCCAGCCGCCGCGGTAAAACCAGCACCTCAAGTGGTCAGGATGATTATTGGGCCTAAAGCATCCGTAGCCTGCTTTGTCAGTTTTCGGTTAAATCCATACGCTCAACGTATGGGCTGCCGGAAATACTGCAAAGCTAGGGAGTGGGAGAGGTAGACGGTACTCGGGAGGAAGGGGTAAAATCCTTTGATCTCTCGATGACCACCTGTGGCGAAGGCGGTCTACCAGAACACGTCCGACGGTGAGGGATGAAAGCTGGGGGAGCAAACCGGATTAGATACC
>Otu000008
TGCCAGCCGCCGCGGTAATACGGAGGGGGCTAGCGTTGTTCGGAATTACTGGGCGTAAAGCGCGCGTAGGCGGGCTGGTTAGTTGGGGGTGAAATCCCAGGGCTCAACCCTGGAACTGCCCTCAATACTGCCAGTCTTGAGTTCGAGAGAGGTAAGTGGAATTCCTAGTGTAGAGGTGAAATTCGTAGATATTAGGAAGAACACCAGTGGCGAAGGCGGCTTACTGGCTCGATACTGACGCTGAGGCGCGAAAGCGTGGGGAGCAAACAGGATTAGATACC
>Otu000009
TGCCAGCCGCCGCGGTAATACGTAGGGTGCGAGCGTTAATCGGAATTACTGGGCGTAAAGCGTGCGCAGGCGGTTTTGTAAGTCAGATGTGAAATCCCCGGGCTTAACCTGGGAACTGCGTTTGAAACTGCAAGGCTAGAGTGTGGCAGAGGGGGGTGGAATTCCGCGTGTAGCAGTGAAATGCGTAGAGATGTGGAGGAACACCGATGGCGAAGGCAGCCCCCTGGGTCAACACTGACGCTCAGGCACGAAAGCATGGGGAGCAAACAGGATTAGATACC
>Otu000010
TGCCAGCAGCCGCGGTAAAACCAGCACCTCAAGTGGTCAGGAGGATTATTGGGCCTAAAGCATCCGTAGCCTGTTCTATAAGTTTCCGGTTAAATCCACTAGCTCAACTAGTGGGCTGCCGAAAATACTGTAGAACTAGGGAGTGGGAGAGGTAGACGGTATTCGGTAGGAAGGGGTAAAATCCTTTGATCTATTGAGGACCACCTGTGGCGAAGGCGGTCTACCAGAACACGTTCGACGGTGAGGGATGAAAGCTGGGGGAGCAAACCGGATTAGATACC
>Otu000011
TGCCAGCCGCCGCGGTAATACGAAGGGAGCTAGCGTTGTTCGGAATTACTGGGCGTAAAGCGCACGTAGGCGGATTTGTTAGTCAGGGGTGAAATCCCGGGGCCCAACCTCGGAACTGCCTTTGATACTGCAAGTCTGGAGTCCGGAAGAGGTGGGTGGAATTCCTAGTGTAGAGGTGAAATTCGTAGATATTAGGAAGAACACCGGTGGCGAAGGCGGCCCACTGGTCCGGTACTGACGCTGAGGTGCGAAAGCGTGGGGAGCAAACAGGATTAGATACC
>Otu000012
TGCCAGCAGCCGCGGTAAAACCAGCACCTCAAGTGGTCAGGATGATTATTGGGCCTAAAGCATCCGTAGCCTGTTCTGTAAGTTTCCGGTTAAATCCATTAGCTCAACTAATGGGCTGCCGAAAATACTGCAGAACTAGGGAGTGGGAGAGGTAGACGGTACTCGGTAGGAAGGGGTAAAATCCTTTGATCTATTGATGACCACCTGTGGCGAAGGCGGTCTACCAGAACACGTTCGACGGTGAGGGATGAAAGCTGGGGGAGCAAACCGGATTAGATACC
>Otu000013
TGCCAGCCGCCGCGGTAATACGGAGGGGGCTAGCGTTGTTCGGATTTACTGGGCGTAAAGGGCGCGTAGGCGGTATGTCATGTCAGGGGTGAAAGGCCTGGGCTCAACCCAGGAACTGCCTTTGAAACTGGCAAACTAGAGTCCGATAGAGGATGGCGGAATTCCCAGTGTAGAGGTGAAATTCGTAGATATTGGGAAGAACACCAGTGGCGAAGGCGGCCATCTGGATCGGCACTGACGCTGAGGCGCGAAAGCGTGGGGAGCAAACAGGATTAGATACC
>Otu000014
TGCCAGCCGCCGCGGTAATACGGAGGGGGCTAGCGTTGTTCGGAATTACTGGGCGTAAAGCGCGCGTAGGCGGATTGGTCAGTTGGGGGTGAAATCCCGAGGCTTAACCTCGGAACTGCCTTCAAAACTGCCAGTCTTGAGTCCGGGAGAGGTGAGTGGAATTCCTAGTGTAGAGGTGAAATTCGTAGATATTAGGAAGAACACCAGTGGCGAAGGCGGCTCACTGGCCCGGTACTGACGCTGAGGCGCGAAAGCGTGGGGAGCAAACAGGATTAGATACC
>Otu000015
TGCCAGCCGCCGCGGTAATACGGAGGGGGCGAGCGTTGTTCGGAATTACTGGGCGTAAAGGGCGCGTAGGCGGATGATCAAGTCAGGGGTGAAAGTCCTGGGCTCAACCTGGGGACTGCCTTTGAAACTGATTGTCTTGAGACCGGGAGAGGATGGCGGAATTCCCAGTGTAGAGGTGAAATTCGTAGATATTGGGAAGAACACCGGTGGCGAAGGCGGCCATCTGGACCGGATCTGACGCTGAGGCGCGAAAGCGTGGGGAGCAAACAGGATTAGATACC
>Otu000016
TGCCAGCCGCCGCGGTAATACGGAGGGTGCGAGCGTTAATCGGAATTACTGGGCGTAAAGAGCACGTAGGCGGTTTGGTCAGTCGGATGTGAAAGCCCCGGGCTTAACCTGGGAATTGCATTCGATACTGCCAAGCTAGAGTTTAGTAGAGGAATGCGGAATTCCGGGTGTAGCGGTGAAATGCGTAGAGATCCGGAGGAACATCAGTGGCGAAGGCGGCATTCTGGGCTAAAACTGACGCTGAGGTGCGAAAGCGTGGGGAGCAAACAGGATTAGATACC
>Otu000017
TGCCAGCCGCCGCGGTAATACGGAGGGTGCAAGCGTTAATCGGAATTACTGGGCGTAAAGCGCGCGTAGGCGGTTTGTTAAGCGAGATGTGAAAGCCCTGGGCTCAACCTGGGAACTGCATTTCGAACTGGCAGGCTAGAGTACAAGAGAGGGTGGTAGAATTTCCTGTGTAGCGGTGAAATGCGTAGATATAGGAAGGAATACCAGTGGCGAAGGCGGCCACCTGGCTTGATACTGACGCTGAGGTGCGAAAGCGTGGGGAGCAAACAGGATTAGATACC
>Otu000018
TGCCAGCAGCCGCGGTAAAACCAGCACCTCAAGTGGTCAGGAGGATTATTGGGCCTAAAGCATCCGTAGCCGGCTTTGTAAGTTTTCGGTTAAATCTATATGCTCAACATATAGGCTGCCGGGAATACTGCAAAGCTAGGGAGTGGGAGAGGTAGACGGTACTCCGTAGGAAGGGGTAAAATCCTTTGATCTATGGATGACCACCTGTGGCGAAGGCGGTCTACCAGAACACGTCCGACGGTGAGGGATGAAAGCTGGGGGAGCAAACCGGATTAGATACC
>Otu000019
TGCCAGCAGCCGCGGTAATACGGGGGGGGCAAGCGTTGTTCGGAATTACTGGGCGTAAAGGGCGCGTAGGCGGGCAGGAAAGTCTCTCGTGAAATCCCACGGCTCAACCGTGGAATTGCGGGAGATACTACTTGTCTTGAGTTCGGGAGAGGAGTGTGGAATTCCCAGTGTAGCGGTGAAATGCGTAGATATTGGGAGGAACACCGGTGGCGAAGGCGGCACTCTGGACCGATACTGACGCTGAGGCGCGAAAGCTAGGGGAGCAAACGGGATTAGATACC
>Otu000020
TGCCAGCCGCCGCGGTAATACGAAGGGGGCAAGCGTTGTTCGGAATAACTGGGCGTAAAGCGCACGTAGGCGGATTGTTAAGTTAGGGGTGAAATCCCGGGGCTCAACCCCGGAACTGCCTTTAATACTGGCAATCTAGAGTTCGAGAGAGGTGAGTGGAATTCCGAGTGTAGAGGTGAAATTCGTAGATATTCGGAGGAACACCAGTGGCGAAGGCGGCTCACTGGCTCGATACTGACGCTGAGGTGCGAAAGCGTGGGGAGCAAACAGGATTAGATACC
>Otu000021
TGCCAGCAGCCGCGGTAAGACGGGGGGGGCGAGCGTTGTTCGGAATTACTGGGCGTAAAGGGCGCGCAGGCGGCCTGGGAAGTCTTGGGTGAAAGCCCCCAGCTCAACTGGGGAATGGCCTGAGAAACCACTAGGCTGGAGTGCTGGAGAGGGAAGCGGAATTCCCGGTGGAGCGGTGAAATGCGTAGATATCGGGAGGAACACCAGAGGCGAAGGCGGCTTCCTGGACAGACACTGACGCTGAGGCGCGAAAGCTAGGGGAGCAAACGGGATTAGATACC
>Otu000022
TGCCAGCCGCCGCGGTAATACGGAGGGTGCAAGCGTTAATCGGAATCACTGGGCGTAAAGCGCACGCAGGCGGTTTGTTAAGTCAGATGTGAAAGCCCCGGGCTCAACCTGGGAACTGCATTTGATACTGGCAAACTAGAGTATGGTAGAGAGAAGTGGAATTCCACATGTAGCGGTGAAATGCGTAGAGATGTGGAGGAACCTCAGTGGCGAAGGCGACTTCTTGGACCAATACTGACGCTCAGGTGCGAAAGCGTGGGGAGCAAACAGGATTAGATACC
>Otu000023
TGCCAGCCGCCGCGGTAATACGGAGGGTGCAAGCGTTAATCGGAATTACTGGGCGTAAAGGGCGCGTAGGCGGCTCTGTAAGTCGGGTGTGAAAGCCCCGGGCTCAACCCGGGAACTGCATTCGATACTGCAGGGCTAGAGTATGGTAGAGGAAAGCGGAATTCCCGGTGTAGCGGTGAAATGCGTAGATATCGGGAGGAACACCAGTGGCGAAGGCGGCTTTCTGGACCAATACTGACGCTGAGGCGCGAAAGCGTGGGGAGCAAACAGGATTAGATACC
>Otu000024
TGCCAGCCGCCGCGGTAATACGGAGGGGGCTAGCGTTATTCGGAATTACTGGGCGTAAAGAGTTCGTAGGCGGACTGGAAAGTTAGAGGTGAAAGCCCAGGGCTCAACCCTGGAACGGCCTTTAAAACTTCTAGTCTAGAGACAGATAGAGGTAAGGGGAATACTTAGTGTAGAGGTGAAATTCGTAGATATTAAGTGGAACACCAGTGGCGAAGGCGCCTTACTGGATCTGTACTGACGCTGAGGAACGAAAGCGTGGGGAGCGAACGGGATTAGATACC
>Otu000025
TGCCAGCCGCCGCGGTAATACGGAGGGTGCAAGCGTTAATCGGAATTACTGGGCGTAAAGCGTGCGTAGGCGGTTCGATTAGTCAGATGTGAAAGCCCCGGGCTCAACCTGGGAACTGCATTTGATACTGTCGAGCTAGAGTTTGGTAGAGGGAAGTGGAATTCCCGGTGTAGCGGTGAAATGCGTAGATATCGGGAGGAACACCAGTGGCGAAGGCGGCTTCCTGGACTAAAACTGACGCTGAGGTACGAAAGCGTGGGGAGCAAACAGGATTAGATACC
>Otu000026
TGCCAGCAGCCGCGGTAATACGAAGGGGGCAAGCGTTGTTCGGAATTATTGGGCGTAAAGCGTATGTAGGTGGTCTTTCAAGTCAGACGTGTAAGCCCTCGGCTCAACCGAGGAATTGCGTTTGAAACTGATCGACTTGAGTGCAGGAGAGGAAAGCGGAATTCCCAGTGTAGCGGTGAAATGCGTTGATATTGGGAAGAACACCGGTGGCGAAGGCGGCTTTCTGGTCTGCTACTGACACTGAGATACGAAAGCCAGGGGAGCAAAGGGGATTAGATACC
>Otu000027
TGCCAGCCGCCGCGGTAATACGGAGGGTGCAAGCGTTGTTCGGATTTACTGGGCGTAAAGGGCGTGTAGGCGGATATGCAAGCTGGAGGTGAAAGCCCCGGGCTCAACCCGGGAATTGCTTTGTAGAACTGCATATCTAGAGAAAGTCAGAGGCAGGTGGAATTCCAGGTGTAGAGGTGAAATTCGTAGAGATCTGGAGGAACACCGGCGGCGAAGGCGGCCTGCTGGGGCTTTTCTGACGCTGAGGCGCGAAAGCGTGGGGAGCAAACAGGATTAGATACC
>Otu000028
TGCCAGCCGCCGCGGTAATACGGAGGGGGCTAGCGTTGTTCGGAATTACTGGGCGTAAAGCGCGCGTAGGCGGACCTGCAAGTCGGGGGTGAAAGCCCGAGGCTCAACCTCGGAACTGCCTTCGATACTGCGGGTCTTGAGTCCGGGAGAGGTGAGCGGAATTCCTAGTGTAGAGGTGAAATTCGTAGATATTAGGAAGAACACCAGTGGCGAAGGCGGCTCACTGGCCCGGTACTGACGCTGAGGCGCGAAAGCGTGGGGAGCAAACAGGATTAGATACC
>Otu000029
TGCCAGCCGCCGCGGTAATACGGAGGGGGCTAGCGTTGTTCGGAATTACTGGGCGTAAAGCGCGCGTAGGCGGCTTATCAAGTTAGGCGTGAAAGGCCTGGGCTCAACCCGGGAACTGCGCTTAATACTGGTAGACTTGAGTCCGGGAGAGGGTGGCGGAATTCCCAGTGTAGAGGTGAAATTCGTAGATATTGGGAAGAACACCAGTGGCGAAGGCGGCCACCTGGCCCGGTACTGACGCTGAGGTGCGAAAGCGTGGGGAGCAAACAGGATTAGATACC
>Otu000030
TGCCAGCCGCCGCGGTAATACGGAGGGTGCGAGCGTTAATCGGAATTACTGGGCGTAAAGCGTGCGTAGGCGGCATGGTCAGTCGGATGTGAAAGCCCCGGGCTTAACCTGGGAATTGCATTCGATACTGCCAAGCTAGAGTATGTTAGAGGAAAGTGGAATTCCCGGTGTAGCGGTGAAATGCGTAGATATCGGGAGGAACATCAGTGGCGAAGGCGACTTTCTGGATCAATACTGACGCTGAGGTACGAAAGCGTGGGGAGCAAACAGGATTAGATACC
>Otu000031
TGCCAGCCGCCGCGGTAATACGGGGGGGGCAAGCGTTGTTCGGAATTACTGGGCGTAAAGGGCGCGCAGGCGGGCGGGAAAGTCTCTCGTGAAAGCCCACGGCTCAACCGTGGAATTGCGGGGGAAACTACTCGTCTTGAGTCCGGGAGAGGAGTGTGGAATTCCCAGTGTAGCGGTGAAATGCGTAGATATTGGGAGGAACACCGGTGGCGAAGGCGGCACTCTGGACCGGTACTGACGCTGAGGCGCGAAAGCTAGGGGAGCAAACGGGATTAGATACC
>Otu000032
TGCCAGCCGCCGCGGTAATACGGAGGGTGCAAGCGTTGTCCGGATTTATTGGGTTTAAAGGGTGCGTAGGCGGCCCGTTAAGTCAGTGGTGAAAGGTATCAGCTTAACTGATGAAGTGCCATTGAAACTGAAGGGCTTGAGTACAGACGAGGTAGGCGGAATTTATGGTGTAGCGGTGAAATGCATAGATACCATAAAGAACACCGATAGCGAAGGCAGCTTACTAGACTGAGACTGACGCTGAGGCACGAAAGCGTGGGGAGCAAACAGGATTAGATACC
>Otu000033
TGCCAGCCGCCGCGGTAATACGGAGGGTGCAAGCGTTGTCCGGATTTATTGGGTTTAAAGGGTGCGTAGGCGGTACTATAAGTCAGTGGTGAAATACTGCAGCTCAACTGTAGAGGTGCCATTGAAACTGTAATACTTGAGTACAGACGAGGTAGGCGGAATTTATGGTGTAGCGGTGAAATGCATAGATACCATAAAGAACACCGATAGCGAAGGCAGCTTACTAGACTGTAACTGACGCTGAGGCACGAAAGCGTGGGTAGCGAACAGGATTAGATACC
>Otu000034
TGCCAGCCGCCGCGGTAATACGGAGGGTGCAAGCGTTAATCGGAATTACTGGGCGTAAAGCGCGCGTAGGCGGCTCTGTAAGTCGGATGTGAAAGCCCCGGGCTCAACCTGGGAATTGCATTCGATACTGCAGAACTAGAGTATGGTAGAGGGAAGTGGAATTTCCGGTGTAGCGGTGAAATGCGTAGATATCGGAAGGAACACCAGTGGCGAAGGCGACTTCCTGGGCCAATACTGACGCTGAGGTGCGAAAGCGTGGGGAGCAAACAGGATTAGATACC
>Otu000035
TGCCAGCCGCCGCGGTAATACGGAGGGGGCAAGCGTTGTTCGGAATTACTGGGCGTAAAGGGCGCGTAGGCGGTCTGTTGCGTCAGGTGTGAAAGCCCTGGGCTCAACCTAGGAGGTGCACTTGATACGGGCGGACTAGAATCCGAGAGAGGATGGTGGAATTCCCAGTGTAGAGGTGAAATTCGTAGATATTGGGAAGAACACCGATGGCGAAGGCAGCCATCTGGCTCGGTATTGACGCTGAGGCGCGAAAGCGTGGGGAGCAAACAGGATTAGATACC
>Otu000036
TGCCAGCCGCCGCGGTAATACGGAGGGGGCTAGCGTTGTTCGGAATTACTGGGCGTAAAGCGCACGTAGGCGGATTGGTAAGTTGGGGGTGAAATCCCAAGGCTCAACCTTGGAACTGCCCTCGAAACTGCCAGTCTTGAGTCCGGAAGAGGTGAGTGGAATTCCTAGTGTAGAGGTGAAATTCGTAGATATTAGGAAGAACACCAGTGGCGAAGGCGGCTCACTGGTCCGGTACTGACGCTGAGGTGCGAAAGCGTGGGGAGCAAACAGGATTAGATACC
>Otu000037
TGCCAGCCGCCGCGGTAATACGGAGGGGGCAAGCGTTGTTCGGAATTATTGGGCGTAAAGCGTATGTAGGCGGTTAAACAAGTCAGGTGTGTAAGCCCACGGCTCAACCGTGGAATTGCATTTGAAACTGTTTAACTTGAGTTCAGGAGAGGAAAGCGGAATTCCCAGTGTAGCGGTGAAATGCATTGATATTGGGAAGAACATCGGTGGCGAAGGCGGCTTTCTGGTCTGATACTGACGCTGAGATACGAAAGCCAGGGGAGCGAACGGGATTAGATACC
>Otu000038
TGCCAGCCGCCGCGGTAATACGGGGGGGGCAAGCGTTGTTCGGAATTACTGGGCGTAAAGGGCGTGTAGGCGGTCCTGCAAGTCTTTCGTGAAATCCCACAGCTCAACTGTGGAACTGCGAGGGAAACTGCAGGACTTGAGTCCGGGAGAGGAGAGTGGAATTCCCAGTGTAGCGGTGAAATGCGTAGATATTGGGAGGAACACCGGTGGCGAAGGCGGCTCTCTGGACCGGAACTGACGCTGAGGCGCGAAAGCTAGGGGAGCAAACGGGATTAGATACC
>Otu000039
TGCCAGCCGCCGCGGTAAAACCAGCACCTCAAGTTGTCAGGATGATTATTGGGCCTAAAGCATCCGTAGCCGGCTCTGTAAGTTTTCGGTTAAATCTGTACGCTCAACGTACAGGCTGCCGGGAATACTGCAGAGCTAGGAAGTGGGAGAGGTAGACGGTACTCGGTAGGAAGGGGTAAAATCCTTTGATCTATCGAAGACCACCTGTGGCGAAGGCGGTCTACCAGAACACGTTCGACGGTGAGGGATGAAAGCTGGGGGAGCAAACCGGATTAGATACC
>Otu000040
TGCCAGCCGCCGCGGTAATACGGAGGGTGCAAGCGTTGTTCGGATTTACTGGGCGTAAAGGGCGTGTAGGCGGATGCGCAAGCTGGGGGTGAAAGGCCAGGGCTCAACCCGGGAGTATCTCCCAGAACTGCGTATCTAGAGAAAGTCAGAGGCAGGTGGAATTCCTGGTGTAGAGGTGAAATTCGTAGAGATCAGGAGGAACACCGGCGGCGAAGGCGGCCTGCTGGGGCTTTTCTGACGCTGAGGCGCGAAAGCGTGGGGAGCAAACAGGATTAGATACC
>Otu000041
TGCCAGCCGCCGCGGTAAAACCAGCACCTCAAGTGGTCAGGAGGTTTATTGGGCCTAAAGCATCCGTAGCCTGATCTATAAGTTTCCGGTTAAATCCACATGCTCAACATTTGGGCTGCCGGAAAAACTGTAGATCTAGGGAGTGGGAGAGGTAGACGGTACTCGGTAGGAAGGGGTAAAATCCTTTGATCTATTGATGACCACCAGTGGCGAAGGCGGTCTACCAGAACACGTTCGACGGTGAGGGATGAAAGCTGGGGGAGCAAACCGGATTAGATACC
>Otu000042
TGCCAGCCGCCGCGGTAAAACCAGCACCTCAAGTGGTCAGGAGGATTATTGGGCCTAAAGCATCCGTAGCCGGCTATGTTAGTTCTCGGTTAAATCCATGTGCTCAACACATGGGCTGTCGAGAATACTGCATAGCTAGGGAGTGGGAGAGGTAGACGGTACTCGGTAGGAAGGGGTAAAATCCTTTGATCTATCGATGACCACCAGTGGCGAAGGCGGTCTACCAGAACACGTCCGACGGTGAGGGATGAAAGCTGGGGGAGCAAACCGGATTAGATACC
>Otu000043
TGCCAGCCGCCGCGGTAATACGGAGGGGGCGAGCGTTGTTCGGAATTACTGGGCGTAAAGGGCGCGTAGGCGGACTGGCAAGTCAGGGGTGAAAGTCCTGGGCTCAACCTGGGGACTGCCTTTGAAACTGTTGGTCTAGAGTCCGGGAGAGGATGGCGGAATTCCCAGTGTAGAGGTGAAATTCGTAGATATTGGGAAGAACACCGGTGGCGAAGGCGGCCATCTGGACCGGCACTGACGCTGAGGCGCGAAAGCGTGGGGAGCAAACAGGATTAGATACC
>Otu000044
TGCCAGCCGCCGCGGTAATACGGAGGGGGCTAGCGTTGTTCGGAATCACTGGGCGTAAAGCGCGCGTAGGCGGGCTGGAAAGTTGGGGGTGAAATCCCGAGGCTTAACCTCGGAACTGCCTCCAAAACTTCCAGTCTTGAGTTCGAGAGAGGTGAGTGGAATTCCTAGTGTAGAGGTGAAATTCGTAGATATTAGGAGGAACACCAGTGGCGAAGGCGGCTCACTGGCTCGATACTGACGCTGAGGTGCGAAAGCGTGGGGAGCAAACAGGATTAGATACC
>Otu000045
TGCCAGCCGCCGCGGTAATACGGAGGGTCCAAGCGTTGTCCGGAATCACTGGGTGTAAAGGGTGCGCAGGCGGGCTTGTAAGTCAGAGGTGAAATCCCCCGGCCTAACCGGGGAACTGCCTTTGATACTGCAAGTCTTGAGTCTTGGAGAGGTTGCCAGAATTCGTGGTGTAGCGGTGAAATGCGTAGATATCACGAGGAATACCTGATGCGTAGGCGGGCAACTGGACAAGTACTGACGCTGAGGCACGAAAGCGTGGGGAGCGAACAGGATTAGATACC
>Otu000046
TGCCAGCCGCCGCGGTAATACGGAGGGGGCAAGCGTTGTTCGGAATTACTGGGCGTAAAGGGCGCGTAGGCGGACCATCATGTCAGGGGTGAAAGCCCTGGGCTCAACCTGGGAACTGCCCTTGAAACTGATGGTCTAGAGTCCGAGAGAGGATGGCGGAATTCCCAGTGTAGAGGTGAAATTCGTAGATATTGGGAAGAACACCAGTGGCGAAGGCGGCCATCTGGCTCGGTTCTGACGCTGAGGCGCGAAAGCGTGGGGAGCAAACAGGATTAGATACC
>Otu000047
TGCCAGCAGCCGCGGTAACACGAACCGGACAAACGTTATTCGGAATTATTGGGCTTAAAGGGTGCGTAGGCGGCGCGGTAAGTGAGGTGTGAAAGCCCACGACTCAATCGTGGAATTGCGCTTCATACTGCCGTGCTAGAGGGAGACAGAGGTAAGCGGAACTGATGGTGGAGCGGTGAAATGCGTTGATATTATCAGGAACACCGGTGGCGAAGGCGGCTTACTGGGTCTCTTCTGACGCTGAGGCACGAAAGCTAGGGTAGCGAACGGGATTAGATACC
>Otu000048
TGCCAGCCGCCGCGGTAAAACCAGCACCTCAAGTGGTCAGGATGATTATTGGGCCTAAAGCATCCGTAGCCTGTTCTGTAAGTTTCCGGTTAAATCCATTAGCTCAACTAATGGGCTGCCGAAAATACTGCAGAACTAGGGAGTGGGAGAGGTAGACGGTACTCGGTAGGAAGGGGTAAAATCCTTTGATCTATTGATGACCACCTGTGGCGAAGGCGGTCTACCAGAACACGTTCGACGGTGAGGGATGAAAGCTGGGGGAGCAAACCGGATTAGATACC
>Otu000049
TGCCAGCCGCCGCGGTAAGACAGAGGTGGCAAGCGTTGTTCGGAATTACTGGGCGTAAAGGGCGCGCAGGCGGTTCGCCAAGTCCCGTGTGAAATCCCCCGGCTCAACTGGGGAACTGCGCGGGAAACTAGTGGACTTGAGTTCGGGAGAGGAAAGCGGAATTCCGGGTGTAGCGGTGAAATGCGCAGATATCCGGAGGAACACCAGTGGCGAAGGCGGCTTTCTGGACCGACACTGACGCTGAGGCGCGAAAGCTAGGGGAGCGAACGGGATTAGATACC
>Otu000050
TGCCAGCCGCCGCGGTAATACGGAGGGTGCAAGCGTTAATCGGAATTACTGGGCGTAAAGCGCGCGTAGGTGGTTTGGTCAGTTGGATGTGAAAGCCCCGGGCTCAACCTGGGAACTGCATTCAATACTGCCAGACTAGAGTATGAGAGAGGGGGGTAGAATTCCTAGTGTAGCGGTGAAATGCGTAGATATTAGGAGGAATACCAGTGGCGAAGGCGGCCCCCTGGCTTAATACTGACGCTGAGGTGCGAAAGCGTGGGTAGCGAACAGGATTAGATACC
>Otu000051
TGCCAGCCGCCGCGGTAATACGGAGGGTGCAAGCGTTAATCGGAATTACTGGGCGTAAAGCGCGCGTAGGTGGTTTGGTCAGTTGGATGTGAAAGCCCTGGGCTCAACCTGGGAACTGCATTCAATACTGCCAGACTAGAGTATGAGAGAGGGGGGTAGAATTCCTAGTGTAGCGGTGAAATGCGTAGATATTAGGAGGAATACCAGTGGCGAAGGCGGCCCCCTGGCTTAATACTGACGCTGAGGTGCGAAAGCGTGGGTAGCGAACAGGATTAGATACC
>Otu000052
TGCCAGCCGCCGCGGTAAGACGAACCGTCCAAACGTTATTCGGAATCACTGGGCTTAAAGGGTGCGTAGGCGGCGCGGAAAGTTGGGTGTGAAATACCTCGGCTCAACCGAGGAACTGCGCCCAAAACTTCCGTGCTCGAGGGAGATAGAGGTGAGCGGAACTTAGGGTGGAGCGGTGAAATGCGTTGATATCCTAAGGAACACCGGTGGCGAAGGCGGCTCACTGGATCTCTTCTGACGCTGAGGCACGAAAGCTAGGGTAGCGAACGGGATTAGATACC
>Otu000053
TGCCAGCCGCCGCGGTAATACGGAGGGTGCGAGCGTTAATCGGAATTACTGGGCGTAAAGGGCGCGTAGGTGGTTCTGTAAGTCGGGTGTGAAAGCCCCGGGCTCAACCCGGGAATTGCATTCGATACTGCAGGACTAGAGTATGGTAGAGGAAAGTGGAATTCCCGGTGTAGCGGTGAAATGCGTAGATATCGGGAGGAACACCAGTGGCGAAGGCGGCTTTCTGGACCAATACTGACACTGAGGCGCGAAAGCGTGGGGAGCAAACAGGATTAGATACC
>Otu000054
TGCCAGCCGCCGCGGTAATACGGAGGGTGCGAGCGTTAATCGGAATTACTGGGCGTAAAGCGCGCGTAGGCGGTTTGGTAAGTCGGATGTGAAAGCCCTGGGCTTAACCTGGGAATTGCATTCGATACTGCCAGGCTAGAGTATGGTAGAGGGAAGTGGAATTCCGGGTGTAGCGGTGAAATGCGTAGATATCCGGAGGAACATCAGTGGCGAAGGCGACTTCCTGGACCAATACTGACGCTGAGGTGCGAAAGCGTGGGGAGCAAACAGGATTAGATACC
>Otu000055
TGCCAGCCGCCGCGGTAAGACGGAGGGTGCTAGCGTTGTTCGGAATCACTGGGCGTAAAGGGCGCGTAGGCGGCCTTGGCAGTCAGGCGTGAAAGCCCGGAGCTCAACTCCGGAATTGCGCTTGATACTCCAAGGCTGGAGGCCGAAAGAGGAGGGTGGAATACCCAGTGTAGAGGTGAAATTCGTAGATATTGGGTGGAACACCGGTGGCGAAAGCGGCTCTCTGGTTCGGACCTGACGCTGAGGCGCGAAAGCGTGGGGAGCAAACAGGATTAGATACC
>Otu000056
TGCCAGCAGCCGCGGTAAAACCAGCACCTCAAGTTGTCAGGAGGATTATTGGGCCTAAAGCATCCGTAGCCTGCTCTGTAAGTTTCCGGTTAAATCCATTTGCTCAACAAATGGGCTGCCGGAAAAACTGCAAAGCTAGGGAGTGGGAGAGGTAGACGGTACTCGGTAGGAAGGGGTAAAATCCTTTGATCTATTGATGACCACCTGTGGCGAAGGCGGTCTACCAGAACACGTTCGACGGTGAGGGATGAAAGCTGGGGGAGCAAACCGGATTAGATACC
>Otu000057
TGCCAGCCGCCGCGGTAATACGGAGGGGGCAAGCGTTGCTCGGATTTACTGGGCGTAAAGGGTCCGCAGGCGGTTGATCAAGTTAGATGTGAAAGCTCAAGGCTTAACCTTGAAAATGCATCTAAAACTGCTCGACTAGAGTCCAAGAGGGGTCGGCGGAATTCCCGGTGTAGCGGTGAAATGCGTAGATATCGGGAGGAACACCAGTGGCGAAGGCGGCCGACTGGCTTGGAACTGACGCTCAGGGACGAAAGCGTGGGTAGCGAACCGGATTAGATACC
>Otu000058
TGCCAGCCGCCGCGGTAATACGGAGGGTGCAAGCGTTAATCGGAATTACTGGGCGTAAAGCGCGCGTAGGCGGTTTGTTAAGTCGGCTGTGAAAGCCCCGGGCTCAACCTGGGAATTGCAGTCGATACTGGCCGACTAGAGTACGAGAGAGGGAGGTAGAATTCCATGTGTAGCGGTGAAATGCGTAGATATGTGGAGGAATACCGGTGGCGAAGGCGGCCTCCTGGCTCGATACTGACGCTGAGGTGCGAAAGCGTGGGGAGCAAACAGGATTAGATACC
>Otu000059
TGCCAGCCGCCGCGGTAATACGGAGGGGGCAAGCGTTGTTCGGAATTACTGGGCGTAAAGGGCGCGTAGGCGGGAAGTCAAGTTAGGGGTGAAAGGCCTGGGCTCAACCTAGGAACTGCCTCTAAAACTGGCTATCTAGAGTCCGGGAGAGGATGGCGGAATTCCCAGTGTAGAGGTGAAATTCGTAGATATTGGGAAGAACACCAGTGGCGAAGGCGGCCATCTGGTCCGGCACTGACGCTGAGGCGCGAAAGCGTGGGGAGCAAACAGGATTAGATACC
>Otu000060
TGCCAGCAGCCGCGGTAATACGGAGGGCGCGAGCGTTATTCGGAATTATTGGGCGTAAAGCGCGTGTAGGCGGCTGGGAAAGTCGGATGTGAAAGCCCGGGGCTCAACCCCGGAATTGCATACGAAACTTCCCAGCTAGAGTCTCGGAGAGGAGGGCGGAATTCCCGGTGTAGAGGTGAAATTCGTAGATATCGGGAGGAACACCAGTGGCGAAGGCGGCCCTCTGGACGATGACTGACGCTGAGACGCGAAAGCGTGGGGAGCAAACAGGATTAGATACC
>Otu000061
TGCCAGCCGCCGCGGTAATACGGAGGGGGCTAGCGTTGTTCGGAATTACTGGGCGTAAAGCGCGCGTAGGCGGATCTTTAAGTCAGGGGTGAAATCCCGAGGCTCAACCTCGGAACTGCCCCTGAAACTGGAGGTCTTGAGTCCGGAAGAGGTTAGTGGAATTCCCAGTGTAGAGGTGAAATTCGTAGATATTGGGAAGAACACCAGTGGCGAAGGCGGCTAACTGGTCCGGTACTGACGCTGAGGTGCGAAAGCGTGGGGAGCAAACAGGATTAGATACC
>Otu000062
TGCCAGCCGCCGCGGTAATACGGAGGGGGCAAGCGTTGCTCGGAATTACTGGGCGTAAAGGGTCCGCAGGTGGCTTTGTCAGTTAGATGTGAAATCTCAGGGCTCAACCCTGAAACTGCACCTAATACTGCAAGGCTAGAGTACAGGAGAGGTTGGCGGAATTCCCGGTGTAGCGGTGAAATGCGTAGATATCGGGAGGAACACCAGTGGCGAAGGCGGCCAACTGGCCTGTTACTGACACTCAGGGACGAAAGCGTGGGGAGCAAACCGGATTAGATACC
>Otu000063
TGCCAGCAGCCGCGGTAATACGGAGGGGGCAAGCGTTGTTCGGAATTACTGGGCGTAAAGGGCGCGTAGGCGGTCTGTTGCGTCAGGTGTGAAAGCCCCGGGCTCAACCTGGGAGGTGCACTTGATACGGGCGGACTGGAATCCGAGAGAGGATGGTGGAATTCCCAGTGTAGAGGTGAAATTCGTAGATATTGGGAAGAACACCGATGGCGAAGGCAGCCATCTGGCTCGGTATTGACGCTGAGGCGCGAAAGCGTGGGGAGCAAACAGGATTAGATACC
>Otu000064
TGCCAGCAGCCGCGGTAAGACGTAGGGACCGAGCGTTGTCCGGAATTATTGGGCGTAAAGAGCTCGTAGGCGGTTGCGTAAGTCGGATGTGAAAACTTGAGGCTCAACCTCAAGACGCCATCCGATACTGCGCTGACTTGAATCCAGTAGGGGAGTGTGGAATTCCTGGTGTAGCGGTGAAATGCGCAGATATCAGGAGGAACACCTATGGCGAAGGCAGCACTCTGGGCTGGTATTGACGCTGAGGAGCGAAAGCATGGGTAGCAAACAGGATTAGATACC
>Otu000065
TGCCAGCAGCCGCGGTAATACGTAGGGGGCTAGCGTTGTCCGGAATTATTGGGCGTAAAGAGCACGTAGGCGGCCCGGTTAGTCCGCTGTAAAAGTCAAAGGCTCAACCTTTGAATGCCGGTGGATACTGCCAGGCTAGAGTCCGGAAGAGGCGAGTGGAATTCCTGGTGTAGCGGTGGAATGCGCAGATATCAGGAGGAACACCTATAGCGAAGGCAGCTCGCTGGGACGGTACTGACGCTGAGGTGCGAAAGCGTGGGGAGCAAACAGGATTAGATACC
>Otu000066
TGCCAGCCGCCGCGGTAATACGGAGGGGGCAAGCGTTGTTCGGAATTATTGGGCGTAAAGCGTATGTAGGCGGTTAAATAAGTCAGGTGTGTAAGCCCAGGGCTCAACCCTGGAATTGCATTTGAAACTATTTGACTTGAGGTCGGGAGAGGAAAGCGGAATTCCCAGTGTAGCGGTGAAATGCATTGATATTGGGAAGAACATCGGTGGCGAAGGCGGCTTTCTGGTCCGATTCTGACGCTGAGATACGAAAGCTAGGGGAGCGAACGGGATTAGATACC
>Otu000067
TGCCAGCCGCCGCGGTAAAACCAGCACCTCAAGTGGTCAGGATGATTATTGGGCCTAAAGCATCCGTAGCCGGCTTTGTAAGTTTTCGGTTAAATCTATATGCTCAACATATAGGCTGCCGGGAATACTGCAAAGCTAGGGAGTGGGAGAGGTAGACGGTACTCCGTAGGAAGGGGTAAAATCCTTTGATCTATGGATGACCACCTGTGGCGAAGGCGGTCTACCAGAACACGTTCGACGGTGAGGGATGAAAGCTGGGGGAGCAAACCGGATTAGATACC
>Otu000068
TGCCAGCCGCCGCGGTAAGACGGAGGGGGCTAGCGTTGTTCGGAATTACTGGGCGTAAAGCGCGCGTAGGCGGACCATTAAGTTGGGCGTGAAAGCCCTGGGCTCAACCCAGGAATTGCGCTCGAAACTGGTGGACTAGAGTCCGGGAGAGGATAGTGGAATTCCCAGTGTAGAGGTGAAATTCGTAGATATTGGGAAGAACACCAGTGGCGAAGGCGGCTATCTGGACCGGTACTGACGCTGAGGTGCGAAAGCGTGGGGAGCAAACAGGATTAGATACC
>Otu000069
TGCCAGCCGCCGCGGTAACACGTAGGGGGCAAGCGTTGTCCGGATTTATTGGGCGTAAAGGGCTCGTAGGCAGTTCAGTAAGTCAGGTGTGAAAACCCAAGGCTCAACCTTGGGACGCCACTTGATACTGCTGTGACTAGAGTCCGGTAGAGGAGATTGGAATTCCTGGTGTAGCGGTGAAATGCGCAGATATCAGGAGGAACACCAACGGCGAAGGCAGATCTCTGGGCCGGTACTGACGCTGAGGAGCGAAAGCGTGGGGAGCAAACAGGATTAGATACC
>Otu000070
TGCCAGCCGCCGCGGTAATACGGAGGGAGCGAGCGTTAATCGGAATTACTGGGCGTAAAGCGCGCGTAGGCGGCTTTGTAAGTCGGATGTGAAAGCCCTGGGCTCAACCTGGGAATGGCATTCGAAACTGCATGGCTAGAGTATGGTAGAGGGAAGTGGAATTTCCGGTGTAGCGGTGAAATGCGTAGATATCGGAAGGAACACCAGTGGCGAAGGCGACTTCCTGGGCCAATACTGACGCTGAGGCGCGAAAGCGTGGGTAGCAAACAGGATTAGATACC
>Otu000071
TGCCAGCCGCCGCGGTAATACGGAGGGTCCGAGCGTTAATCGGAATTACTGGGCGTAAAGCGTACGTAGGTGGCTTGATTAGTCGGATGTGAAAGCCCTGGGCTCAACCTGGGAACTGCATTCGATACTGTCAGGCTAGAGTATAGTAGAGGGAAGTGGAATTCCGGGTGTAGCGGTGAAATGCGTAGATATCCGGAGGAACACCAGTGGCGAAGGCGGCTTCCTGGACTAATACTGACACTGAGGTACGAAAGCGTGGGGAGCAAACAGGATTAGATACC
>Otu000072
TGCCAGCCGCCGCGGTAAAACCAGCACCTCAAGTGGTCAGGATGATTATTGGGCCTAAAGCATCCGTAGCCGGCTTTGTAAGTTTTCGGTTAAATCCATACGCTCAACGTATGGGCTGCCGGGAATACTGCAAGGCTAGGGAGTGGGAGAGGTAGACGGTACTCGGTAGGAAGGGGTAAAATCCTTTGATCTATTGATGACCACCTGTGGCGAAGGCGGTCTACCAGAACACGTCCGACGGTGAGGGATGAAAGCTGGGGGAGCAAACCGGATTAGATACC
>Otu000073
TGCCAGCAGCCGCGGTAATACGGAGGGGGCTAGCGTTGTTCGGAATCACTGGGCGTAAAGCGCGCGTAGGCGGGCTGGTCAGTTGAGGGTGAAATCCCGGGGCTTAACCTCGGAACTGCCTTCAATACTGCCAGTCTTGAGTTCGAGAGAGGTGGGTGGAATTCCTAGTGTAGAGGTGAAATTCGTAGATATTAGGAAGAACACCAGTGGCGAAGGCGGCCCACTGGCTCGATACTGACGCTGAGGTGCGAAAGCGTGGGGAGCAAACAGGATTAGATACC
>Otu000074
TGCCAGCCGCCGCGGTAATACGGAGGGTCCAAGCGTTGTTCGGATTTATTGGGCGTAAAGCGAGTGTAGGCGGTTTAACAAGTCGGATGTGAAATCCCAGGGCCCAACCCTGGAACTGCATCCGATACTGTTAGGCTAGAGTCCCGGAGAGGGTGGCGGAATTCCCGGTGTAGGGGTGAAATCCGTAGATATCGGGAGGAACACCAGTGGCGAAGGCGGCCACCTGGACGGTGACTGACGCTGAGACTCGAAAGTGTGGGTAGCAAACAGGATTAGATACC
>Otu000075
TGCCAGCCGCCGCGGTAATACGGAGGGGGTTAGCGTTGTTCGGAATTACTGGGCGTAAAGCGCACGTAGGCGGACCGGAAAGTAAGATGTGAAATCCCAGGGCTCAACCCTGGAACTGCATTTTAAACTATCGGTCTAGAGTTCGAGAGAGGTGAGTGGAATTCCAAGTGTAGAGGTGAAATTCGTAGATATTTGGAGGAACACCAGTGGCGAAGGCGGCTCACTGGCTCGATACTGACGCTGAGGTGCGAAAGCGTGGGGAGCAAACAGGATTAGATACC
>Otu000076
TGCCAGCCGCCGCGGTAATACGGAGGGGGCAAGCGTTGCTCGGAATTACTGGGCGTAAAGGGTCCGCAGGTGGCTTTGTAAGTTAGATGTGAAATCTCAGGGCTCAACCCTGAAACTGCATCTAATACTGCAGAGCTTGAGTACAGGAGAGGTTGGCGGAATTCCCGGTGTAGCGGTGAAATGCGTAGATATCGGGAGGAACACCAGTGGCGAAGGCGGCCAACTGGCCTGTTACTGACACTCAGGGACGAAAGCGTGGGTAGCGAACCGGATTAGATACC
>Otu000077
TGCCAGCCGCCGCGGTAATACGTAGGGACCGAGCGTTATCCGGATTTATTGGGCGTAAAGAGCTCGTAGGCGGCTTGGCAAGTCGGCCGTGAAAGTCCGAGGCTCAACCTCGGAATGCCGGTCGAAACTGCCATGGCTAGGGTTCGGTAGAGGAGAGTGGAATTCTCGGTGTAGCGGTGAAATGCGCAGATATCGAGAGGAACACCAGTAGCGAAGGCGGCTCTCTGGGCCGATACCGACGCTGAGGAGCGAAAGCGTGGGGAGCAAACAGGATTAGATACC
>Otu000078
TGCCAGCAGCCGCGGTAATACGGAGGGGGCTAGCGTTGTTCGGAATTACTGGGCGTAAAGGGCGCGTAGGCGGATTGTCAAGTCAGAGGTGAAAGCCCTGGGCTCAACCTGGGAACTGCCTTTGAAACTAACGGTCTAGAGTCCGAGAGAGGATGGCGGAATTCCCAGTGTAGAGGTGAAATTCGTAGATATTGGGAAGAACACCAGTGGCGAAGGCGGCCATCTGGCTCGGTACTGACGCTGAGGCGCGAAAGCGTGGGGAGCAAACAGGATTAGATACC
>Otu000079
TGCCAGCCGCCGCGGTAATACGTAGGGAGCAAGCGTTGTTCGGATTTACTGGGCGTAAAGGGTGCGTAGGCGGCGCGACAAGTCACTTGTGAAATCTCCGGGCTTAACTCGGAACGGCCAAGTGAAACTGTTGTGCTAGAGTGCAGGAAGGGCAACTGGAATTCTTGGTGTAGCGGTGAAATGCGTAGATATCAAGAGGAACACCTGAGGCGAAGGCGAGTTGCTAGACTGACACTGACGCTGAGGCACGAAAGCTAGGGGAGCGAACGGGATTAGATACC
>Otu000080
TGCCAGCCGCCGCGGTAATACGGAGGGTGCGAGCGTTAATCGGAATTACTGGGCGTAAAGCGCGCGTAGGTGGCTTGGCACGCCGGTTGTGAAAGCCCCGGGCTCAACCTGGGAACGGCATCCGGAACGGCCAGGCTAGAGTGCAGGAGAGGAAGGTAGAATTCCCGGTGTAGCGGTGAAATGCGTAGAGATCGGGAGGAATACCAGTGGCGAAGGCGGCCTTCTGGCCTGACACTGACACTGAGGTGCGAAAGCGTGGGTAGCAAACAGGATTAGATACC
>Otu000081
TGCCAGCAGCCGCGGTAATACGGAGGGAGCGAGCGTTAATCGGAATTACTGGGCGTAAAGCGCGCGTAGGCGGCTTTGTAAGTCGGATGTGAAAGCCCTGGGCTCAACCTGGGAATTGCATTCGATACTGCAGAGCTAGAGTATGGTAGAGGGAAGTGGAATTTCCGGTGTAGCGGTGAAATGCGTAGATATCGGAAGGAACACCAGTGGCGAAGGCGACTTCCTGGGCCAATACTGACGCTGAGGTGCGAAAGCTAGGGTAGCGAACGGGATTAGATACC
>Otu000082
TGCCAGCCGCCGCGGTAATACGAAGGGGGCTAGCGTTGTTCGGAATTACTGGGCGTAAAGCGCGCGTAGGCGGATACTTAAGTCAGGGGTGAAATCCCGAGGCTCAACCTCGGAACTGCCCTTGATACTGGGTATCTTGAGTTCGAGAGAGGTAAGTGGAATTCCGAGTGTAGAGGTGAAATTCGTAGATATTCGGAGGAACACCAGAGGCGAAGGCGGCTTACTGGCTCGATACTGACGCTGAGGCGCGAAAGCGTGGGGAGCAAACAGGATTAGATACC
>Otu000083
TGCCAGCCGCCGCGGTAATACGGAGGGGGCTAGCGTTGTTCGGAATTACTGGGCGTAAAGCGCACGTAGGCGGTACATCAAGTTAGGCGTGAAAGCCCTGGGCTCAACCCAGGAACTGCGCTTATTACTGATGAACTAGAGAGCGGGAGAGGGTAGCGGAATTCCCAGTGTAGAGGTGAAATTCGTAGATATTGGGAAGAACACCAGTTGCGAAGGCGGCTACCTGGCCCGGTACTGACGCTGAGGTGCGAAAGCGTGGGGAGCAAACAGGATTAGATACC
>Otu000084
TGCCAGCCGCCGCGGTAATACGGAGGGGGCTAGCGTTGTTCGGAATTACTGGGCGTAAAGGGCGTGTAGGCGGCTTCGCCAGTCAGGCGTGAAAGCCCCGGGCTTAACCTGGGAATTGCGCTTGATACTGCGAGGCTAGAGTTCGGGAGAGGAGAGCGGAATTCCCAGTGTAGAGGTGAAATTCGTAGATATTGGGAAGAACACCAGTGGCGAAGGCGGCTCTCTGGACCGATACTGACGCTGAGGCGCGAAAGCGTGGGGAGCAAACAGGATTAGATACC
>Otu000085
TGCCAGCAGCCGCGGTAAAACCAGCACCTCAAGTGGTCAGGAGGATTATTGGGCCTAAAGCATCCGTAGCCTGCTTTGTAAGTTTTCGGTTAAATCCATCAGCTCAACTGATGGGCCGCCGAAAAAACTGCAAAGCTAGGGAGTGGGAGAGGTAGACGGTACTCGATAGGAAGGGGTAAAATCCTTTGATCTATTGATGACCCCCTGTGGCGAAGGCGGTCTACCAGAACACGTTCGACGGTGAGGGATGAAAGCTGGGGGAGCAAACCGGATTAGATACC
>Otu000086
TGCCAGCCGCCGCGGTAACACGAACCGGACAAACGTTATTCGGAATTATTGGGCTTAAAGGGTGCGTAGGCGGCTTGGTAGGTGGGGTGTGAAATCCCTCGGCTCAACCGAGGAACTGCGCCCCAAACCCCTAAGCTAGAGGGAGACAGAGGTAAGCGGAACTGATGGTGGAGCGGTGAAATGCGTTGATATCATCAGGAACACCAGTGGCGAAAGCGGCTTACTGGGTCTCTTCTGACGCTGAGGCACGAAAGCTAGGGTAGCGAACGGGATTAGATACC
>Otu000087
TGCCAGCCGCCGCGGTAATACGGAGGGGGCAAGCGTTATTCGGAATTATTGGGCGTAAAGGGCGCGTAGGCGGCTTGGCAAGTCAGTGGTGAAATCCCTCGGCTCAACCGAGGAACTGCCTCTGAAACTGTCTGGCTTGAGGCCGGGAGAGGGTAGTGGAATTCCCAGTGTAGCGGTGAAATGCGTAGATATTGGGAGGAACACCGGTGGCGAAGGCGGCTACCTGGACCGGTTCTGACGCTGAGGCGCGAAAGTGTGGGGAGCAAACAGGATTAGATACC
>Otu000088
TGCCAGCCGCCGCGGTAATACGGAGGGGGCTAACGTTGCTCGGAATTACTGGGCGTAAAGGGCGTGTAGGCGGGACATCAAGTTAGGCGTGAAAGCCCCGGGCTCAACCCGGGAACTGCGCTTGATACTGGTGACCTAGAGTCCGGGAGAGGGTGGTGGAATTCCCAGTGTAGAGGTGAAATTCGTAGATATTGGGAAGAACACCGGTGGCGAAGGCGGCCACCTGGACCGGTACTGACGCTGAGGCGCGAAAGCGTGGGGAGCAAACAGGATTAGATACC
>Otu000089
TGCCAGCCGCCGCGGTAATACGGAGGGGGCTAGCGTTGCTCGGAATTACTGGGCGTAAAGGGCGTGTAGGCGGATAGTCAAGTCAGGCGTGAAAGCCCCGGGCTCAACCTGGGAACTGCGCTTGATACTGGCCATCTAGAGTCCGGAAGAGGGTGGTGGAATTCCCAGTGTAGAGGTGAAATTCGTAGATATTGGGAAGAACACCAGTGGCGAAGGCGGCCACCTGGTCCGGTACTGACGCTGAGGCGCGAAAGCGTGGGGAGCAAACAGGATTAGATACC
>Otu000090
TGCCAGCCGCCGCGGTAATACGAAAGGGGCTAGCGTTGTTCGGAATTACTGGGCGTAAAGCGCACGTAGGCGGCATTGTAAGTTGGGGGTGAAATCCCGGAGCTCAACTCCGGAACTGCCTCCAAAACTACAAAGCTAGAGGATGTGAGAGGATAGTGGAATTCCAAGTGTAGAGGTGAAATTCGTAGATATTTGGAAGAACACCAGTGGCGAAGGCGACTGTCTGGCACATTTCTGACGCTGAGGTGCGAAAGCGTGGGGAGCAAACAGGATTAGATACC
>Otu000091
TGCCAGCCGCCGCGGTAATACGGGGGGGGCGAGCGTTGTCCGGAATTATTGGGCGTAAAGGGCGCGTAGGCGGAATAGTAAGTCAGAAGTGAAAATCATGGGCTTAACTCATGACCTGCTTTTGATACTGCTATTCTCGAGTGCGAGAGAGGAAAGCGGAATTCCCGGTGTAGCGGTGAAATGCGTAGATATCGGGAAGAACACCGGTAGCGAAGGCGGCTTTCTGGCTCGCAACTGACGCTGAGGCGCGAAAGCGTGGGGAGCAAACAGGATTAGATACC
>Otu000092
TGCCAGCCGCCGCGGTAATACGGAGGGTCCGAGCGTTGTTCGGAATCATTGGGCGTAAAGCGCGTGTAGGCGGCTTGGCAAGTCGGATGTGAAATCCCGGGGCTCAACCCCGGAACTGCACTCGAAACTGCCTCGCTAGAGTCCCGGAGAGGAAGGCGGAATTCCCGGTGTAGAGGTGAAATTCGTAGATATCGGGAGGAACACCAGCGGCGAAGGCGGCCTTCTGGACGGTGACTGACGCTGAGACGCGAAAGCGTGGGGAGCAAACAGGATTAGATACC
>Otu000093
TGCCAGCAGCCGCGGTAAGACGAACCGTACAAACGTTATTCGGAATTACTGGGCTTAAAGGGTGCGTAGGCGGCTTGGCAAGTTGGGTGTGAAATCCCTCGGCTCAACCGAGGAACTGCGCCCAAAACTGCCAGACTTGAGGGAGACAGAGGTGAGTGGAACTTAGGGTGGAGCGGTGAAATGCGTTGATATCCTAAGGAACACCAGTGGCGAAAGCGACTCACTGGGTCTCTTCTGACGCTGAGGCACGAAAGCTAGGGTAGCGAACGGGATTAGATAC
>Otu000094
TGCCAGCCGCCGCGGTAATACGGAGGGGGCTAGCGTTGCTCGGAATTACTGGGCGTAAAGGGCGCGTAGGCGGACTTTTTAGTCAGGCGTGAAAGCCCCGGGCTCAACCCGGGAACTGCGTTTGATACTGGAAGTCTAGAGATCTGGAGAGGGTGGTGGAATTCCCAGTGTAGAGGTGAAATTCGTAGATATTGGGAAGAACACCGGTGGCGAAGGCGGCCACCTGGCCAGACACTGACGCTAAGGCGCGAAAGCGTGGGGAGCAAACAGGATTAGATACC
>Otu000095
TGCCAGCCGCCGCGGTAATACGGAGGGTGCAAGCGTTGTCCGGATTCACTGGGTGTAAAGGGTGTGCAGGCGGGGTGGTAAGTCAGAGGTGAAAGCCCACGGCTCAACCGTGGAATTGCCTTTGAAACTACCGCTCTTGAGTCTCGGAGAGGTCGCTGGAATTCGTGGTGTAGCGGTGAAATGCGTAGATATCACGAGGAACACCGGAGGCGTAGGCGAGCGACTGGACGACGACTGACGCTGAGGCACGAAAGCGTGGGGAGCAAACAGGATTAGATACC
>Otu000096
TGCCAGCCGCCGCGGTAATACGGAGGGGGCTAGCGTTGTTCGGAATTACTGGGCGTAAAGCGCGCGTAGGCGGACTTTCAAGTCAGGGGTGAAATCCCGAGGCTCAACCTCGGAACTGCCTCTGATACTGAGAGTCTTGAGGCCGAGAGAGGTGAGTGGAATTCCTAGTGTAGAGGTGAAATTCGTAGATATTAGGAAGAACACCAGTGGCGAAGGCGGCTCACTGGCTCGGTACTGACGCTGAGGCGCGAAAGCGTGGGGAGCAAACAGGATTAGATACC
>Otu000097
TGCCAGCAGCCGCGGTAATACGGAGGGTCCAAGCGTTGTTCGGATTTATTGGGCGTAAAGCGAGTGTAGGCGGTTTGACAAGTCGGATGTGAAATCCCAGGGCCCAACCCTGGAACTGCATCCGATACTGTTAGGCTAGAATTCCGGAGAGGGTGGCGGAATTCCCGGTGTAGGGGTGAAATCCGTAGATATCGGGAGGAACACCAGTGGCGAAGGCGGCCACCTGGACGGTAATTGACGCTGAGACTCGAAAGCGTGGGTAGCAAACAGGATTAGATACC
>Otu000098
TGCCAGCCGCCGCGGTAATACGTAGGGGGCAAGCGTTGTCCGGAATTATTGGGCGTAAAGAGCTCGTAGGCGGTTCGGTAAGTCGGGTGTGAAAATCCAGGGCTCAACCCTGGGACGCCACCCGATACTGCTGTGACTAGAGTCCGGTAGAGGAGCGTGGAATTCCTGGTGTAGCGGTGAAATGCGCAGATATCAGGAGGAACACCAGCGGCGAAGGCGGCGCTCTGGGCCGGTACTGACGCTGAGGAGCGAAAGCATGGGGAGCAAACAGGATTAGATACC
>Otu000099
TGCCAGCCGCCGCGGTAATACGGAGGGTGCAAGCGTTAATCGGAATTACTGGGCGTAAAGCGCGCGTAGGCGGATTGTTAAGTCTCATGTGAAAGCCCTGGGCTCAACCTGGGAACTGCATGGGATACTGGCAGTCTAGAATACAGTAGAGGGTAGTGGAATTTCAGGTGTAGCGGTGAAATGCGTAGAGATCTGAAGGAACATCAGTGGCGAAGGCGACTACCTGGACTGATATTGACGCTGAGGTGCGAAAGCGTGGGGAGCAAACGGGATTAGATACC
>Otu000100
TGCCAGCCGCCGCGGTAATACGGAGGGGGCTAGCGTTGTTCGGAATTACTGGGCGTAAAGGGCGTGTAGGCGGATCGATCAGTCAGGCGTGAAAGCCCCGGGCTCAACCCGGGAAATGCGCTTGAAACTGTCGATCTTGAGTTCGGGAGAGGGTAGTGGAATTCCCAGTGTAGAGGTGAAATTCGTAGATATTGGGAAGAACACCAGTGGCGAAGGCGGCTACCTGGACCGATACTGACGCTGATGCGCGAAAGCGTGGGGAGCAAACAGGATTAGATACC
>Otu000101
TGCCAGCCGCCGCGGTAATACGTAGGGAGCGAGCGTTACCCGGAATTACTGGGCGTAAAGAGCACGTAGGCGGTTGGATAAGTCTTCTGTGAAAGCTCCTGGCTTAACTGGGAGAGGTCAGGGGATACTATTCGACTTGAGGGCTGTAGAGGTAAGCGGAATTCCCGGTGTAGCGGTGAAATGCGTAGATATCGGGAGGAACACCAGCGGCGAAAGCGGCTTACTGGGCAGTGCCTGACGCTGAGGTGCGAGAGCGTGGGGAGCAAACAGGATTAGATACC
>Otu000102
TGCCAGCCGCCGCGGTAATACGGGGGGGGCAAGCGTTGTTCGGATTTACTGGGCGTAAAGGGCTCGTAGGCGGCCATTTAAGTCGGTTGTGAAATCCCTCGGCTCAACCGGGGAACTGCGACCGATACTGGAAGGCTTGAAGCCGGGAGAGGGATGCGGAATTCCAGGTGTAGCGGTGAAATGCGTAGATATCTGGAGGAACACCCGTGGCGAAGGCGGCATCCTGGACCGGTCTTGACGCTGAGGAGCGAAAGCTAGGGTAGCAAACGGGATTAGATACC
>Otu000103
TGCCAGCCGCCGCGGTAATACGTAGGGGGCAAGCGTTGCTCGGATTTACTGGGCGTAAAGAGCGCGTAGGCGGCCAGGTAAGTCCGGTGTGAAATTCCTCGGCTCAACCGAGGACCCGCATCGGAAACTACTTGGCTTGAGTCCAGGAGAGGAGGGTGGAATTCCCGGTGTAGCGGTGAAATGCGTAGATATCGGGAAGAACACCAGTGGCGAAGGCGGCCCTCTGGAATGGTACTGACGCTGAGGCGCGAAAGCTGGGGGAGCGAACGGGATTAGATACC
>Otu000104
TGCCAGCCGCCGCGGTAATACGAACCGTCCAAACGTTATTCGGAATTATTGGGCTTAAAGGGTGCGTAGGCGGCGCTATAAGTCAGGTGTGAAATCCCACGGCTCAACCGTGGAACTGCGCCCGATACTGTAGTGCTCGAGGGAGACAGAGGTAAGCGGAACTGATGGTGGAGCGGTGAAATGCGTTGATATCATCAGGAACACCAGTGGCGAAAGCGGCTTACTGGGTCTCTTCTGACGCTGAGGCACGAAAGCTAGGGTAGCGAACGGGATTAGATACC
>Otu000105
TGCCAGCCGCCGCGGTAATACGGAGGGTGCGAGCGTTAATCGGAATTACTGGGCGTAAAGCGCGCGTAGGCGGCTAGATCAGTCGGATGTGAAAGCCCTGGGCTTAACCTGGGAACTGCATTCGATACTGTCTAGCTAGAGTATGGTAGAGGGAAGCGGAATTCCGGGTGTAGCGGTGAAATGCGTAGATATCCGGAGGAACACCAGTGGCGAAGGCGGCTTCCTGGACCAATACTGACGCTGAGGTGCGAAAGCGTGGGGAGCAAACAGGATTAGATACC
>Otu000106
TGCCAGCCGCCGCGGTAATACGGAGGGTGCGAGCGTTAATCGGAATTACTGGGCGTAAAGCGCGCGTAGGCGGCTTGGTCAGTCGGATGTGAAAGCCCCGGGCTTAACCTGGGAATTGCATTCGATACTGCCAAGCTAGAGTATGGGAGAGGGAAGTGGAATTTCCGGTGTAGCGGTGAAATGCGTAGATATCGGAAGGAACACCAGTGGCGAAGGCGGCTTCCTGGCCCAATACTGACGCTGAGGTGCGAAAGCGTGGGTAGCGAACAGGATTAGATACC
>Otu000108
TGCCAGCAGCCGCGGTAAAACCAGCACCTCAAGTGGTCAGGAGGATTATTGGGCCTAAAGCATCCGTAGCCGGCTATGTTAGTTCTCGGTTAAATCCATGTGCTCAACACATGGGCTGTCGAGAATACTGCATAGCTAGGGAGTGGGAGAGGTAGACGGTACTCGGTAGGAAGGGGTAAAATCCTTTGATCTCTCGATGACCACCTGTGGCGAAGGCGGTCTACCAGAACACGTCCGACGGTGAGGGATGAAAGCTGGGGGAGCAAACCGGATTAGATACC
>Otu000109
TGCCAGCCGCCGCGGTAATACGGAGGGGGCAAGCGTTGTTCGGAATTACTGGGCGTAAAGGGCGCGTAGGCGGATCGTCACGTCAGAGGTGAAAGGCCTGGGCTCAACCTGGGAACTGCCTTTGAAACTGATGGTCTAGAGTCCGGAAGAGGATGGCGGAATTCCCAGTGTAGAGGTGAAATTCGTAGATATTGGGAAGAACACCAGTGGCGAAGGCGGCCATCTGGTCCGGTACTGACGCTGAGGCGCGAAAGCGTGGGGAGCAAACAGGATTAGATACC
>Otu000110
TGCCAGCCGCCGCGGTAATACGGAGGGGGCAAGCGTTGCTCGGAATTACTGGGCGTAAAGGGTCCGCAGGTGGTTTTGTAAGTTAGATGTGAAAGCTCAGGGCTTAACCCTGAAATTGCATCTAAAACTGCTTAACTTGAGTCCAGGAGAGGTTGGCGGAATTCCCGGTGTAGCGGTGAAATGCGTAGATATCGGGAGGAACACCAATGGCGAAGGCAGCCAACTGGCCTGGTACTGACACTCAGGGACGAAAGCGTGGGGAGCAAACCGGATTAGATACC
>Otu000111
TGCCAGCCGCCGCGGTAAAACCAGCACCTCAAGTGGTCAGGATGATTATTGGGCCTAAAGCATCCGTAGCCTGCTTTGTAAGTTTTCGGTTAAATCTGTACGCTCAACGTACAGGCTGTCGGAAATACTGCAAAGCTAGGGAGTGGGAGAGGTAGACGGTACTCAGGAGGAAGGGGTAAAATCCTTTGATCTCTCGATGACCACCTGTGGCGAAGGCGGTCTACCAGAACACGTCCGACGGTGAGGGATGAAAGCTGGGGGAGCAAACCGGATTAGATACC
>Otu000112
TGCCAGCCGCCGCGGTAACACGTAGGGACCAAGCGTTGTCCGGAATTATTGGGCGTAAAGAGCTCGTAGGTGGTTCCGTAAGTCGGATGTGAAAACTCAAGGCTCAACCTTGAGACGCCATCCGATACTGCGGTGACTTGAGTTCGGTAGAGGAGTGTGGAATTCCTGGTGTAGCGGTGAAATGCGCAGATATCAGGAGGAACACCGACAGCGAAGGCAGCACTCTGGGCCGATACTGACACTGAGGAGCGAAAGCATGGGGAGCAAACAGGATTAGATACC
>Otu000113
TGCCAGCCGCCGCGGTAATACGGAGGGTGCGAGCGTTAATCGGAATTACTGGGCGTAAAGCGCGCGTAGGCGGTTTTGTAAGTCGGATGTGAAAGCCCCGGGCTTAACCTGGGAACTGCATTCGAAACTGCAAGACTGGAGTATGGGAGAGGGAAGTGGAATTTCCGGTGTAGCGGTGAAATGCGTAGATATCGGAAGGAACACCAGTGGCGAAGGCGACTTCCTGGCCCAATACTGACGCTGAGGTGCGAAAGCGTGGGGAGCAAACAGGATTAGATACC
>Otu000114
TGCCAGCCGCCGCGGTAATACGAAGGTGGCGAGCGTTGTTCGGATTTACTGGGCGTAAAGAGCACGTAGGCGGTTAGGTAAGCCTCTTGGGAAAGCTCCTGGCTTAACCGGGAAAGGTCGAGGGGAACTGCCTAGCTAGAGGGCGGGAGAGGAGCGTGGAATTCCCGGTGTAGCGGTGAAATGCGTAGATATCGGGAGGAAGGCCGGTGGCGAAGGCGACGCTCTGGAACGATCCTGACGCTGAGGTGCGAAAGCGTGGGGAGCAAACAGGATTAGATACC
>Otu000115
TGCCAGCAGCCGCGGTAATACGGAGGGCGCAAGCGTTGTTCGGAATCATTGGGCGTAAAGCGCGTGTAGGCGGCTTGGCAAGTCGGGTGTGAAATCCCGGGGCTCAACCCCGGAACTGCACTCGAAACTGCCTCGCTGGAGTCCCGGAGAGGAGAGCGGAATTCCCGGTGTAGAGGTGAAATTCGTAGATATCGGGAGGAACACCAGCGGCGAAGGCGGCTCTCTGGACGGTGACTGACGCTGAGACGCGAAAGCGTGGGGAGCAAACAGGATTAGATACC
>Otu000116
TGCCAGCCGCCGCGGTAATACGAAGGGACCTAGCGTAGTTCGGAATTACTGGGCTTAAAGAGCACGTAGGTGGTTAAGAAAGTTGGTGGTGAAATCCCAAGGCTTAACCTTGGAACTGCCACCAAAACTTTTTAACTAGAGTATGATTGAGGTAAGCGGAATTTCTAGTGTAGAGGTGAAATTCGTAGATATTAGAAAGAACACCAATTGCGAAGGCAGCTTTCTGGATCATTACTGACACTGAGGTGCGAAAGCATGGGTAGCGAAGAGGATTAGATACC
>Otu000117
TGCCAGCCGCCGCGGTAAAACCAGCACCTCAAGTGGTCAGGAGGATTATTGGGCCTAAAGCATCCGTAGCCGGCTCTGTAAGTTTTCGGTTAAATCCATGTGCTCAACGCATGGGCTGCCGAAAATACTGCATAGCTAGGGAGTGGGAGAGGTAGACGGTACTCGGTAGGAAGGGGTAAAATCCTTTGATCTATCGATGACCACCTGTGGCGAAGGCGGTCTACCAGAACACGTTCGACGGTGAGGGATGAAAGCTGGGGGAGCAAACCGGATTAGATACC
>Otu000118
TGCCAGCAGCCGCGGTAAAACCAGCACCTCAAGTGGTCAGGAGGATTATTGGGCCTAAAGCATCCGTAGCCTGCTTTGTAAGTTTTCGGTTAAATCCATATGCTCAACATATGGGCTGTCGGGAATACTACATAGCTAGGGAGTGGGAGAGGTAGACGGTACTCCATAGGAAGGGGTAAAATCCTTTGATCTATGGAAGACCACCTGTGGCGAAGGCGGTCTACCAGAACACGTTCGACGGTGAGGGATGAAAGCTGGGGGAGCAAACCGGATTAGATACC
>Otu000120
TGCCAGCCGCCGCGGTAATACGTAGGGGGCGAGCGTTACCCGGAATTACTGGGCGTAAAGAGCGCGTAGGCGGCCGAGTAAGTCACTTGTGAAAGCTCCCGGCTTAACTGGGAGAGGTCAAGTGAAACTGCTTGGCTGGAGGGCAGTAGAGGAAAGCGGAATTCCCGGTGTAGCGGTGAAATGCGTAGATATCGGGAGGAACACCAGAGGCGAAGGCGGCTTTCTGGGCTGTGCCTGACGCTGAGGCGCGAGAGCGTGGGGAGCAAACAGGATTAGATACC
>Otu000121
TGCCAGCCGCCGCGGTAATACGGAGGGGGCAAGCGTTGTTCGGAATTACTGGGCGTAAAGGGCGTGTAGGCGGTTTGCCGAGTCAGGCGTGAAAGCCCCGGGCTTAACCTGGGAACTGCGTTTGATACGGGCAGGCTAGAGGTTGGGAGAGGAGAGTGGAATTCCCAGTGTAGAGGTGAAATTCGTAGATATTGGGAAGAACACCAGTGGCGAAGGCGGCTCTCTGGTCCACACCTGACGCTGAGGCGCGAAAGCGTGGGGAGCAAACAGGATTAGATACC
>Otu000122
TGCCAGCCGCCGCGGTAATACAGAGGGTGCGAACGTTGCTCGGATTTACTGGGCGTAAAGCGCGTGTAGGCGGGCTCGCAAGTCGGTTGTGAAATCCCTGGGCTCAACCTAGGAACTGCATCCGAAACTGCTTGTCTTGAGTAATGGAGAGGGTGGCGGAATTCCCGGTGTAGAGGTGAAATTCGTAGATATCGGGAGGAACATCAGTGGCGAAGGCGGCCACCTGGACATTTACTGACGCTGAGACGCGAAAGCGTGGGGAGCAAACAGGATTAGATACC
>Otu000123
TGCCAGCCGCCGCGGTAATACGGAGGGGGCGAGCGTTGTTCGGATTTACTGGGCGTAAAGGGCGCGTAGGCGGCGTGACACGTCAGGGGTGAAAGGCCCGGGCTCAACCTGGGAACGGCCTTTGAAACTGTCATGCTAGAGACCGGGAGAGGATGGCGGAATTCCCAGTGTAGAGGTGAAATTCGTAGATATTGGGAAGAACACCGGTGGCGAAGGCGGCCATCTGGACCGGATCTGACGCTGAGGCGCGAAAGCGTGGGGAGCAAACAGGATTAGATACC
>Otu000124
TGCCAGCCGCCGCGGTAATACGGAGGGTGCAAGCGTTGTTCGGAATCATTGGGCGTAAAGCGCGCGTAGGCGGCTTGGTAAGTCGGGTGTGAAAGCCCGGGGCTCAACCCCGGAACTGCACTCGAAACTGCCTCGCTAGAGTCTCGGAGAGGAAGGCGGAATTCCCGGTGTAGAGGTGAAATTCGTAGATATCGGGAGGAACACCAGTGGCGAAGGCGGCCTTCTGGACGATGACTGACGCTGAGGTGCGAAAGCGTGGGGAGCAAACAGGATTAGATACC
>Otu000125
TGCCAGCAGCCGCGGTAATACGGGGGGGGCAAGCGTTGTTCGGAATTACTGGGCGTAAAGGGCGCGCAGGCGGCCCGGCAAGTCCTACGTGAAATCCCACAGCTCAACTGTGGAACTGCGTGGGAAACTGCCAGGCTTGAGTCCGGGAGAGGAGAGTGGAATTCCCAGTGTAGCGGTGAAATGCGTAGATATTGGGAGGAACACCGGTGGCGAAGGCGGCTCTCTGGACCGGTACTGACGCTGAGGCGCGAAAGCTAGGGGAGCAAACGGGATTAGATACC
>Otu000126
TGCCAGCAGCCGCGGTAATACGAAGGGGGCTAGCGTTGTTCGGAATAACTGGGCGTAAAGCGCACGTAGGCGGATTGTTAAGTGAGGGGTGAAATCCCAGGGCTCAACCCTGGAACTGCCTTTCATACTGGCAATCTTGAGTTCGAGAGAGGTGAGTGGAATTCCGAGTGTAGAGGTGAAATTCGTAGATATTCGGAGGAACACCAGTGGCGAAGGCGGCTCACTGGCTCGATACTGACGCTGAGGTGCGAAAGCGTGGGGAGCAAACAGGATTAGATACC
>Otu000127
TGCCAGCCGCCGCGGTAATACGGAGGGGGCTAGCGTTGTTCGGAATTACTGGGCGTAAAGCGCGCGTAGGCGGATTGATCAGTCAGGGGTGAAATCCCGAGGCTTAACCTCGGAACTGCCTTTGATACTGTCAATCTTGAGTTCGAGAGAGGTGAGTGGAATTCCTAGTGTAGAGGTGAAATTCGTAGATATTAGGAAGAACACCAGTGGCGAAGGCGGCTCACTGGCTCGATACTGACGCTGAGGTGCGAAAGCGTGGGGAGCAAACAGGATTAGATACC
>Otu000128
TGCCAGCCGCCGCGGTAATACGGAGGGTGCAAGCGTTGTTCGGAATCATTGGGCGTAAAGAGCGTGTAGGCGGCTTGGTAAGTCGGGTGTGAAATCCCGGGGCCCAACCCCGGAACTGCATTCGAAACTGCCTCGCTAGAGTCCCGGAGAGGAAGGCGGAATTCCCGGTGTAGAGGTGAAATTCGTAGATATCGGGAGGAACACCAGCGGCGAAGGCGGCCTTCTGGACGGTGACTGACGCTGAGACGCGAAAGCGTGGGGAGCAAACAGGATTAGATACC
>Otu000129
TGCCAGCAGCCGCGGTAATACGGAGGGTGCAAGCGTTGTTCGGAATTACTGGGCGTAAAGCGCGTGTAGGCGGTCGGGCAAGTCGAATGTGAAATCCCCGGGCTCAACCCGGGAATTGCATCCGAAACTGCTTGGCTAGAGTCCCGGAGAGGAAGGCAGAATTCCCAGTGTAGGGGTGAAATCCGTAGATATTGGGAGGAATACCAGTGGCGAAGGCGGCCTTCTGGACGGTGACTGACGCTGAGATGCGAAAGCGTGGGGAGCAAACAGGATTAGATACC
>Otu000130
TGCCAGCCGCCGCGGTAAGACGGAGGGGGCTAGCGTTGTTCGGAATTACTGGGCGTAAAGCGCGCGTAGGTGGCACATCTAGTCAGGCGTGAAAGCCCTGGGCTCAACCCAGGAATTGCGCTTGAAACTGATGAGCTAGAGTCCGGGAGAGGGTAGCGGAATTCCCAGTGTAGAGGTGAAATTCGTAGATATTGGGAAGAACACCAGTGGCGAAGGCGGCTACCTGGACCGGCACTGACGCTGAGGTGCGAAAGCGTGGGGAGCAAACAGGATTAGATACC
>Otu000131
TGCCAGCAGCCGCGGTAATACGGAGGGCACAAGCGTTGTTCGGAATTATTGGGCGTAAAGCGCGTGTAGGCGGCTTGGTAAGTCGGATGTGAAAGCCCGGGGCTCAACCCCGGAATTGCATACGAAACTGCCTCGCTAGAGTCTCGGAGAGGAGGGCGGAATTCCCGGTGTAGAGGTGAAATTCGTAGATATCGGGAGGAACACCAGTGGCGAAGGCGGCCCTCTGGACGATGACTGACGCTGAGACGCGAAAGCGTGGGGAGCAAACAGGATTAGATACC
>Otu000132
TGCCAGCCGCCGCGGTAATACGGAGGGAGCTAGCGTTGTTCGGAATTACTGGGCGTAAAGCGCACGTAGGCGGCTTTTCAAGTCAGGGGTGAAATCCCGGGGCTCAACCCCGGAACTGCCCTTGAAACTGGATGGCTAGAATACTGGAGAGGTGAGTGGAATTCCGAGTGTAGAGGTGAAATTCGTAGATATTCGGAAGAACACCAGTGGCGAAGGCGACTCACTGGACAGTTATTGACGCTGAGGTGCGAAAGCGTGGGGAGCAAACAGGATTAGATACC
>Otu000133
TGCCAGCCGCCGCGGTAATACAGAGGGAGCAAGCGTTGTTCGGAATTACTGGGCGTAAAGGGCGCGTAGGCGGTTCAGCAAGTCTTGTGTGAAATCCCCCGGCTCAACTGGGGAACTGCATAGGAAACTGCTGGACTTGAGTTCGGGAGAGGGAAGCGGAATTCCGGGTGTAGCGGTGAAATGCGTAGATATCCGGAGGAACACCGGTGGCGAAGGCGGCTTCCTGGACCGATACTGACGCTGAGGCGCGAAAGCTAGGGTAGCAAACGGGATTAGATACC
>Otu000134
TGCCAGCCGCCGCGGTAATACGGAGGGGGCTAGCGTTGTTCGGAATTACTGGGCGTAAAGCGCGCGTAGGCGGATTGTTAAGTCGGGGGTGAAATCCCGGGGCTCAACCCCGGAACTGCCTCCGATACTGGCAATCTTGAGATCGAGAGAGGTGAGTGGAATTCCGAGTGTAGAGGTGAAATTCGTAGATATTCGGAGGAACACCAGTGGCGAAGGCGGCTCACTGGCTCGATACTGACGCTGAGGTGCGAAAGCGTGGGGAGCAAACAGGATTAGATACC
>Otu000135
TGCCAGCAGCCGCGGTAACACGAACCGGACAAACGTTATTCGGAATTATTGGGCTTAAAGGGTGTGTAGGCGGTCATGTAGGTGGGGTGTGAAATCCCTCGGCTCAACCGAGGAACTGCGCTCCAAACCCCATGACTAGAGGGAGACAGAGGTAAGCGGAACTGATGGTGGAGCGGTGAAATGCGTTGATATCATCAGGAACACCAGTGGCGAAAGCGGCTTACTGGGTCTCTTCTGACGCTGAGACACGAAAGCTAGGGTAGCGAACGGGATTAGATACC
>Otu000136
TGCCAGCAGCCGCGGTAAAACCAGCACCTCAAGTGGTCAGGATGATTATTGGGCCTAAAGCATCCGTAGCCTGTTCTGAAAGTTTCCGGTTAAATCCATTAACTCAACTAATGGGCTGCCGAAAATACTGCAGAACTAGGGAGTGGGAGAGGTAGACGGTACTCGGTAGGAAGGGGTAAAATCCTTTGATCTATCGATGACCACCAGTGGCGAAGGCGGTCTACCAGAACACGTTCGACGGTGAGGGATGAAAGCTGGGGGAGCAAACCGGATTAGATACC
>Otu000137
TGCCAGCAGCCGCGGTAATACGGAGGGTGCAAGCGTTAATCGGAATTACTGGGCGTAAAGCGCACGCAGGCGGTTTGATCAGTCAGATGTGAAAGCCCTGGGCTCAACCTGGGAACTGCATTTGATACTGTCAGACTAGAGTATGGTAGAGAGAAGTGGAATTCCACATGTAGCGGTGAAATGCGTAGAGATGTGGAGGAACACCAGTGGCGAAGGCGACTTCTTGGACCAATACTGACGCTCAGGTGCGAAAGCGTGGGGAGCAAACAGGATTAGATACC
>Otu000138
TGCCAGCAGCCGCGGTAATACGGAGGGTGCGAGCGTTAATCGGAATTACTGGGCGTAAAGAGTGCGTAGGCGGTTATTTAAGTCGGGTGTGAAAGCCCCGGGCTCAACCTGGGAGGGTCATTCGAAACTGGATAACTGGAGTCTGGCAGAGGCTGGCGGAATTCCCGGTGTAGCGGTGAAATGCGTAGATATCGGGAGGAACATCAGTGGCGAAGGCGGCCAGCTGGGCCAAGACTGACGCTGAGGCACGAAAGCGTGGGGAGCAAACAGGATTAGATACC
>Otu000139
TGCCAGCAGCCGCGGTAAGACGGAGGGTGCTAGCGTTGTTCGGAATCATTGGGCGTAAAGGGCGTGTAGGCGGCTCGTTAAGTCATGCGTGAAAGCCCTCGGCTTAACCGAGGAAGTGCGTATGATACTGGCGAGCTAGAGTTCGGAAGAGGGGGGTGGAATTCCAGGTGTAGCGGTGAAATGCGTAGATATCTGGAGGAACACCGGTGGCGAAGGCGACCCCCTGGTCCGACACTGACGCTGAGACGCGAAAGCGTGGGTAGCAAACAGGATTAGATACC
>Otu000140
TGCCAGCCGCCGCGGTAATACGGAGGGGGCTAGCGTTATTCGGAATTACTGGGCGTAAAGGGCGCGTAGGCGGCCTGGAAAGTTGAAGGTGAAATCCCTCGGCTCAACCGAGGAACTGCCTTCAAAACTGCCAGGCTAGAGAATGGGAGGGGACAGTGGAATTCCCGGTGTAGCGGTGAAATGCGTAGATATCGGGAGGAACACCAGTGGCGAAGGCGGCTGTCTGGACCATTTCTGACGCTGAGGCGCGAAAGCGTGGGGAGCAAACAGGATTAGATACC
>Otu000141
TGCCAGCCGCCGCGGTAATACGGAGGGTGCAAGCGTTGTTCGGATTTACTGGGCGTAAAGGGCGTGTAGGCGGATATGTAAGCTGGAGGTGAAAGCCCCGGGCTCAACCCGGGAACTGCTTTGTAGAACTGCATATCTAGAGAAAGTCAGAGGCAGGTGGAATTCCTGGTGTAGAGGTGAAATTCGTAGAGATCAGGAGGAACACCGGCGGCGAAGGCGGCCTGCTGGGGCTTTTCTGACGCTGAGGCGCGAAAGCGTGGGGAGCAAACAGGATTAGATACC
>Otu000142
TGCCAGCCGCCGCGGTAATACGGAGGGAGCTAGCGTTGTTCGGAATTACTGGGCGTAAAGGGCGCGTAGGCGGCCGATCCAGTCAGGCGTGAAAGCCCCGGGCTCAACCTGGGAATTGCGTTTGAAACTGATTGGCTAGAGTCCGGGAGAGGGTAGTGGAATTCCCAGTGTAGAGGTGAAATTCGTAGATATTGGGAAGAACACCAGTGGCGAAGGCGGCTACCTGGTCCGGTACTGACGCTGAGGCGCGAAAGCGTGGGGAGCAAACAGGATTAGATACC
>Otu000143
TGCCAGCCGCCGCGGTAAGACGGAGGGTGCAAGCGTTGCTCGGAATCACTGGGCGTAAAGGGTGCGTAGGCGGCCTTTTAAGTCTGGCGTGAAAGCCCAGGGCTCAGCCCTGGAAGTGCGCTAGAAACTGGAGGGCTCGAGTATCGGATGGGAGAGTGGAATTCCTGGTGTAGCGGTGAAATGCGTAGATATCAGGAGGAATACCGGTGGCGAAGGCGACTCTCTGGACGATAACTGACGCTGAGGCACGAAAGCGTGGGGAGCAAACAGGATTAGATACC
>Otu000144
TGCCAGCCGCCGCGGTAAAACCAGCACCTCAAGTGGTCAGGAGGATTATTGGGCCTAAAGCATCCGTAGCCTGTTCTATAAGTTTCCGGTTAAATCCACTAGCTCAACTAGTGGGCTGCCGAAAATACTGTAGAACTAGGGAGTGGGAGAGGTAGACGGTATTCGGTAGGAAGGGGTAAAATCCTTTGATCTCTCGATGACCACCTGTGGCGAAGGCGGTCTACCAGAACACGTCCGACGGTGAGGGATGAAAGCTGGGGGAGCAAACCGGATTAGATACC
>Otu000145
TGCCAGCCGCCGCGGTAATACGGAGGGTGCAAGCGTTGTTCGGATTCACTGGGCGTAAAGGGCGTGTAGGCGGGAATGCAAGCTGGAGGTGAAAGCCCCGGGCTCAACTCGGGAATTGCTTCCAGAACTGCATTTCTAGAGAGAGTCAGAGGCAGGTGGAATTCCTGGTGTAGAGGTGAAATTCGTAGAGATCAGGAGGAACACCGGCGGCGAAGGCGGCCTGCTGGGGCTCATCTGACGCTGAGGCGCGAAAGCGTGGGGAGCAAACAGGATTAGATACC
>Otu000146
TGCCAGCCGCCGCGGTAATACGGAGGGTGCAAGCGTTAATCAGAATTACTGGGCGTAAAGCGCGCGTAGGCGGTTTGCTAAGTCAGATGTGAAAGCCCCGGGCTTAACCTGGGAACTGCATTTGAAACTGGCGAACTAGAGTGTGGTAGAGGGAAGTGGAATTCCGAGTGTAGCGGTGAAATGCGTAGAGATTCGGAGGAACATCAGTGGCGAAGGCGACTTCCTGGACCAACACTGACGCTCAGGTGCGAAAGCGTGGGTAGCAAACAGGATTAGATACC
>Otu000147
TGCCAGCCGCCGCGGTAATACGGAGGGGGCTAGCGTTGTTCGGAATTACTGGGCGTAAAGCGCGCGTAGGCGGTTTGCACAGTCAGGCGTGAAAGCCCCGGGCTCAACCCGGGAACTGCGTTTGATACTGGCGAGCTAGAGTCCGGGAGAGGGTAGTGGAATTCCCAGTGTAGAGGTGAAATTCGTAGATATTGGGAAGAACACCAGTGGCGAAGGCGGCTACCTGGACCGGTACTGACGCTGAGGTGCGAAAGCGTGGGGAGCAAACAGGATTAGATACC
>Otu000148
TGCCAGCCGCCGCGGTAATACGGAGGGTGCGAGCGTTAATCGGAATTACTGGGCGTAAAGCGCGCGTAGGCGGCTAAGTAAGTCGGATGTGAAAGCCCTGGGCTCAACCTGGGAATTGCACTCGATACTGCTTGGCTAGAGTATGGTAGAGGGTAGTGGAATTCCTGGTGTAGCGGTGAAATGCGTAGATATCAGGAGGAACATCAGTGGCGAAGGCGGCTACCTGGACCAATACTGACGCTAAGGTGCGAAAGCGTGGGGAGCAAACAGGATTAGATACC
>Otu000149
TGCCAGCAGCCGCGGTAAAACCAGCACCTCAAGTGGTCAGGAGGTTTATTGGGCCTAAAGCATCCGTAGCCTGATCTATAAGTTTCCGGTTAAATCCAAATGCTCAACATTTGGGCTGCCGGAAAAACTGTAGATCTAGGGAGTGGGAGAGGTAGACGGTACTCGGTAGGAAGGGGTAAAATCCTTTGATCTATTGATGACCACCAGTGGCGAAGGCGGTCTACCAGAACACGTTCGACGGTGAGGGATGAAAGCTGGGGGAGCAAACCGGATTAGATACC
>Otu000150
TGCCAGCCGCCGCGGTAACACGGAGGGTGCGAGCGTTGTCCGGATTCACTGGGCGTAAAGCGCGCGTAGGCGGCTTTGTAAGTCACCTGTGAAATCCCGGGGCTCAACTCCGGGGCTGCAGGTGATACTGCAAAGCTAGAGCTCGGTAGAGGCAAGTGGAATTCCCGGTGTAGCGGTGGAATGCGTAGATATCGGGAAGAACACCAGTGGCGAAGGCGGCTTGCTGGGCCGATGCTGACGCTGAGGTGCGAAAGCGTGGGGAGCAAACAGGATTAGATACC
>Otu000151
TGCCAGCCGCCGCGGTAATACGAAGGTGGCAAGCGTTGTTCGGATTTACTGGGCGTAAAGGGAGCGTAGGCGGTTGGGTAAGCCCTTTGGGAAAGCTCCCGGCTAAACCGGGAAAGGTCGAAGGGGACTGCCTGGCTAGAGGGTGGGAGAGGAGCGCGGAATTCCCGGTGTAGCGGTGAAATGCGTAGAGATCGGGAGGAAGGCCGGTGGCGAAGGCGGCGCTCTGGAACATTTCTGACGCTGAGGCTCGAAAGCGTGGGGAGCAAACAGGATTAGATACC
>Otu000152
TGCCAGCAGCCGCGGTAATACGGAGGGTGCGAGCGTTGTCCGGAATCACTGGGCGTAAAGGGCGCGTAGGCGGCGCAGTAAGTAGGGGGTGAAATCTCACGGCTCAACCGTGAAACGGCCTCCTAAACTGCTGTGCTTGAGCACGGTAGAGGCAGATGGAATTCCCGGTGTAGCGGTGGAATGCGTAGATATCGGGAAGAACACCAGTGGCGAAGGCGGTCTGCTGGGCCGTTGCTGACGCTGAGGCGCGACAGCGTGGGGAGCAAACAGGATTAGATACC
>Otu000153
TGCCAGCCGCCGCGGTAATACGGAGGGTGCGAGCGTTAATCGGAATCACTGGGCGTAAAGCGTGCGTAGGCGGTTCGGTAAGTCAGATGTGAAAGCCCTGGGCTCAACCTGGGAACTGCATTTGATACTGTCGAGCTAGAGTTTGGTAGAGGGAAGTGGAATTCCCGGTGTAGCGGTGAAATGCGTAGATATCGGGAGGAACACCAGTGGCGAAGGCGGCTTCCTGGACCAAAACTGACGCTGAGGTACGAAAGCGTGGGGAGCAAACAGGATTAGATACC
>Otu000154
TGCCAGCCGCCGCGGTAATACAGAGGGCTCAAGCGTTAATCGGAATTACTGGGCTTAAAGGGTGCGTAGGCGGGTCTGTAAGTACTTTGTGAAATCCCACGGCTTAACCGTGGAACTGCTTGGTAGACTGCAGATCTTGAGGTTGGTAGGGGCTGCCGGAACTCTAGGTGTAGCGGTGAAATGCGTAGATATCTAGAGGAACACCAAAGGTGAAGACAGGCAGCTGGGCCAATCCTGACGCTGAGGCACGAAAGCGTGGGTAGCGAACGGGATTAGATACC
>Otu000155
TGCCAGCAGCCGCGGTAATACGGAGGGTGCAAGCGTTGTCCGGATTCACTGGGTGTAAAGGGTGTGCAGGCGGGGCGGTAAGTCAGAGGTGAAATCCCACGGCTCAACCGTGGAATGGCCTTTGAAACTGCCGTTCTTGAGTCTCGGAGAGGTCGCTGGAATTCGTGGTGTAGCGGTGAAATGCGTAGATATCACGAGGAACACCAGAGGCGTAGGCGAGCGACTGGACGAGAACTGACGCTGAGGCACGAAAGCGTGGGGAGCAAACAGGATTAGATACC
>Otu000156
TGCCAGCCGCCGCGGTAAGACGTAGGGGGCGAGCGTTGTCCGGAATTATTGGGCGTAAAGAGCTCGTAGGCGGTTCCGTAAGTCAGATGTGAAAACTCAGGGCTTAACCCTGAGACGCCATCTGATACTGCGGTGACTCGAATCCAGTAGGGGAGTGTGGAATTCCTGGTGTAGCGGTGAAATGCGCAGATATCAGGAGGAACACCTATGGCGAAGGCAGCACTCTGGGCTGGTATTGACGCTGAGGAGCGAAAGCATGGGTAGCAAACAGGATTAGATACC
>Otu000157
TGCCAGCAGCCGCGGTAATACGAAGGTGGCAAGCGTTGTTCGGATTTACTGGGCGTAAAGAGAGCGTAGGCGGTCTGGTAAGCCCTGCGAGAAAGCCCCCGGCACAACCGGGGAAGGTCACAGGGGACTGCCTGACTAGAGGACGGGAGAGGAGCGCGGAATTCCCGGTGTAGCGGTGAAATGCGTAGAGATCGGGAGGAAGGCCGGTGGCGAAGGCGGCGCTCTGGAACGATCCTGACGCTGAGGCTCGAAAGCGTGGGGAGCAAACAGGATTAGATACC
>Otu000158
TGCCAGCCGCCGCGGTAAGACGAACCGTCCAAACGTTATTCGGAATTACTGGGCTTAAAGGGTGCGTAGGCGGCGCCGTAAGTCGGATGTGAAATCGTACAGCTCAACTGTACCACTGCGTCCGATACTGCGGTGCTTGAGGAAGGTAGAGGTGAGCGGAACTCAGGGTGGAGCGGTGAAATGCGTTGATATCCTGGGGAACACCGGTGGCGAAGGCGGCTCACTGGGCCTTTTCTGACGCTGAGGCACGAAAGCTAGGGTAGCGAACAGGATTAGATACC
>Otu000159
TGCCAGCCGCCGCGGTAATACGGAGGGGGCTAGCGTTGTTCGGAATTACTGGGCGTAAAGCGCGCGTAGGCGGGCTAGTAAGTTGGGGGTGAAATCCCGAGGCTTAACCTCGGAACTGCCTCCAAAACTGCTAGTCTTGAGATCGAGAGAGGTAAGTGGAATTCCTAGTGTAGAGGTGAAATTCGTAGATATTAGGAAGAACACCAGTGGCGAAGGCGGCTTACTGGCTCGATACTGACGCTGAGGCGCGAAAGCGTGGGGAGCAAACAGGATTAGATACC
>Otu000160
TGCCAGCCGCCGCGGTAAGACGGAGGGTGCAAGCGTTGCTCGGAATTACTGGGCGTAAAGGGTGCGTAGGCGGTCTCTCAAGTCTGGCGTGAAAGCCCAGGGCTCACCCCTGGAAGTGCGTTAGAAACTGAGAGACTTGAGTATCGGAGGGGAGAGTGGAATTCCCGGTGTAGCGGTGAAATGCGTAGATATCGGGAGGAATACCGGTGGCGAAGGCGACTCTCTGGACGATTACTGACGCTGAGGCACGAAAGCGTGGGGAGCAAACAGGATTAGATACC
>Otu000161
TGCCAGCCGCCGCGGTAAAACCAGCACCTCAAGTGGTCAGGAGGGTTATTGGGCCTAAAGCATCCGTAGCCTGCTTTGTAAGTTTTCGGTTAAATCCATATGCTCAACATATGGGCTGCCGGGAATACTGCATAGCTAGGGAGTGGGAGAGGTAGACGGTACTCCATAGGAAGGGGTAAAATCCTTTGATCTATGGAAGACCACCTGTGGCGAAGGCGGTCTACCAGAACACGTTCGACGGTGAGGGATGAAAGCTGGGGGAGCAAACCGGATTAGATACC
>Otu000162
TGCCAGCCGCCGCGGTAATACGGAGGGCGCAAGCGTTGTTCGGAATCATTGGGCGTAAAGCGCGCGTAGGCGGCTTGGAAAGTCGGGTGTGAAATCCCGGGGCTCAACCCCGGAACTGCACTCGAAACTTCCTAGCTAGAGTCTCGGAGAGGTAGGCGGAATTCCCGGTGTAGAGGTGAAATTCGTAGATATCGGGAGGAACACCAGTGGCGAAGGCGGCCTACTGGACGATGACTGACGCTGAGGTGCGAAAGCGTGGGGAGCAAACAGGATTAGATACC
>Otu000163
TGCCAGCAGCCGCGGTAATACGAGGGGTGTAAGCGTTATTCGGAATTACTGGGCGTAAAGGGTGCGTAGACGGCGCATTAAGTCTGTTGTTAAATTTTTCGGCCTAACCGAAAAGCTGCGATGGAAACTGATGTGCTAGAGAATGAGAGAGAGAAGTGGAATTCCCGGAGTAGCGGTAAAATGCGTGGATCTCGGGAGGAACACCAATGGCGAAGGCAGCTTCTTGGCTCATTTCTGACGTTGAGGCACGAAAGCGTGGGGAGCAAACAGGATTAGATACC
>Otu000164
TGCCAGCCGCCGCGGTAAGACGGAGGGGGCGAGCGTTGTTCGGAATTACTGGGCGTAAAGGGCGCGTAGGCGGCCAGCCAAGTCAGGGGTGAAAGGCCTGGGCTCAACCTGGGAATGGCCTCTGAAACTGGCGGGCTCGAGTGCGAGAGAGGATGGCGGAATTCCCAGTGTAGAGGTGAAATTCGTAGATATTGGGAAGAACACCGGTGGCGAAGGCGGCCATCTGGCTCGTGACTGACGCTGAGGCGCGAAAGCGTGGGGAGCAAACAGGATTAGATACC
>Otu000165
TGCCAGCAGCCGCGGTAATACGAAGGGCCCGAGCGTTGCGCGGAATCACTGGGCTTAAAGCGTACGTAGGCGGACATGCAGGCATCTTGTGAAATCCCTCGGCTCAACCGAGGAACTGCAGGGTGAACCGCATGTCTTGAGGTGAGTAGGGGCTGTCGGAACGATAGGTGGAGCGGTGAAATGCGTTGATATCTATCGGAACGCCAAAGGCGAAGGCAGACAGCTGGGCTTATTCTGACGCTGAGGTACGAAAGCGTGGGGAGCGAACGGGATTAGATACC
>Otu000166
TGCCAGCCGCCGCGGTAATACGGAGGGTGCAAGCGTTAATCGGAATTACTGGGCGTAAAGCGTGCGTAGGCGGTTCGATTAGTCAGATGTGAAAGCCCCGGGCTCAACCTGGGAACTGCGTTTGATACTGTCGAGCTAGAGTTTGGTAGAGGGAAGTGGAATTCCCGGTGTAGCGGTGAAATGCGTAGATATCGGGAGGAACACCAGTGGCGAAGGCGGCTTCCTGGACTAAAACTGACGCTGAGGTACGAAAGCGTGGGGAGCAAACAGGATTAGATACC
>Otu000167
TGCCAGCCGCCGCGGTAATACGGAGGGGGTTAGCGTTGTTCGGAATTACTGGGCGTAAAGCGCACGTAGGCGGACTATTAAGTTAGGGGTGAAATCCCAGGGCTCAACCCTGGAACTGCCTCTAATACTGGTAGTCTTGAGTTCGAGAGAGGTGAGTGGAATTCCGAGTGTAGAGGTGAAATTCGTAGATATTCGGAGGAACACCAGTGGCGAAGGCGGCTCACTGGCTCGATACTGACGCTGAGGTGCGAAAGCGTGGGGAGCAAACAGGATTAGATACC
>Otu000168
TGCCAGCAGCCGCGGTAATACGGAGGGTGCAAGCGTTGTTCGGAATTACTGGGCGTAAAGCGAGTGTAGGCGGCTTCGTTAGTCGGATGTGAAATCCCAGGGCCCAACCCTGGAACTGCATCCGATACTGCGAAGCTAGAGTCCTGGAGAGGATGGCGGAATTCCGGGTGTAGAGGTGAAATTCGTAGATATCCGGAGGAACACCAGTGGCGAAGGCGGCCATCTGGACAGTGACTGACGCTGAGATTCGAAAGTGTGGGGAGCAAACAGGATTAGATACC
>Otu000169
TGCCAGCAGCCGCGGTAATACGGAGGGGGCGAGCGTTGTTCGGAATTACTGGGCGTAAAGGGCGCGTAGGCGGGCCATCCAGTCAGGGGTGAAAGTCCTGGGCTCAACCTGGGGACTGCCTTTGAAACTGATGGTCTTGAGTTCGGGAGAGGATGGCGGAATTCCCAGTGTAGAGGTGAAATTCGTAGATATTGGGAAGAACACCGGTGGCGAAGGCGGCCATCTGGACCGACACTGACGCTGAGGCGCGAAAGCGTGGGGAGCAAACAGGATTAGATACC
>Otu000170
TGCCAGCCGCCGCGGTAATACGGAGGGGGCTAGCGTTGTTCGGAATTACTGGGCGTAAAGCGCGCGTAGGCGGTTTATCCAGTCAGGCGTGAAAGCCCTGGGCTCAACCCAGGAACTGCGTTTGATACTGATTGACTAGAGGCCGGGAGAGGGTAGTGGAATTCCCAGTGTAGAGGTGAAATTCGTAGATATTGGGAAGAACACCGGTGGCGAAGGCGGCTACCTGGACCGGACCTGACGCTGAGGTGCGAAAGCGTGGGGAGCAAACAGGATTAGATACC
>Otu000171
TGCCAGCCGCCGCGGTAATACGGAGGGTGCAAGCGTTAATCGGAATTACTGGGCGTAAAGCGCGCGTAGGCGGCTCAGTCAGTCGGATGTGAAAGCCCCGGGCTCAACCTGGGAATTGCATTCGATACTGCTGAGCTAGAGTATGGAAGAGGGAAGTGGAATTCCGGGTGTAGCGGTGAAATGCGTAGATATCCGGAGGAACACCAGTGGCGAAGGCGACTTCCTGGGCCAATACTGACGCTGAGGTGCGAAAGCGTGGGGAGCAAACAGGATTAGATACC
>Otu000172
TGCCAGCCGCCGCGGTAATACGGAGGGTGCAAGCGTTGTTCGGATTTATTGGGCGTAAAGCGAGTGTAGGCGGTTTGACAAGTCGAATGTGAAATCCCGAGGCCCAACCTCGGAACTGCATCCGAAACTGTCAGGCTAGAGTCCCGGAGAGGGTGGCGGAATTCCCGGTGTAGGGGTGAAATCCGTAGATATCGGGAGGAACACCAGTGGCGAAGGCGGCCACCTGGACGGTGACTGACGCTGAGACTCGAAAGCGTGGGTAGCAAACAGGATTAGATACC
>Otu000173
TGCCAGCCGCCGCGGTAATACGAAGGGGGCTAGCGTTGTTCGGAATTACTGGGCGTAAAGCGCACGTAGGCGGATTTGTTAGTCAGGGGTGAAATCCCGGGGCTCAACCCCGGAACTGCCTTTGATACTGCAAGTCTTGAGTCCGAGAGAGGTTAGTGGAATTCCTAGTGTAGAGGTGAAATTCGTAGATATTAGGAAGAACACCAGTGGCGAAGGCGGCTAACTGGCTCGGTACTGACGCTGAGGTGCGAAAGCGTGGGGAGCAAACAGGATTAGATACC
>Otu000174
TGCCAGCCGCCGCGGTAATACGGAGGGCGCAAGCGTTGTTCGGAATCATTGGGCGTAAAGCGGGTGTAGGCGGCTTGGCAAGTCGGGTGTGAAATCCCTGGGCTCAACCCAGGAACTGCACTCGAAACTGCTTCGCTAGAGTCTCGGAGAGGGTGGCGGAATTCCCGGTGTAGAGGTGAAATTCGTAGATATCGGGAGGAACACCAGTGGCGAAGGCGGCCACCTGGACGATGACTGACGCTCAGACCCGAAAGCGTGGGGAGCAAACAGGATTAGATACC
>Otu000175
TGCCAGCCGCCGCGGTAAGACGGAGGGGGCAAGCGTTGTTCGGAATTACTGGGCGTAAAGGGCGCGTAGGCGGCGGATCAAGTCAGGGGTGAAAGGCCTGGGCTCAACCTGGGAATTGCCCTTGAAACTGATCGGCTCGAGTTCGGGAGAGGATGGCGGAATTCCCAGTGTAGAGGTGAAATTCGTAGATATTGGGAAGAACACCGGTGGCGAAGGCGGCCATCTGGCCCGAGACTGACGCTGAGGCGCGAAAGCGTGGGGAGCAAACAGGATTAGATACC
>Otu000176
TGCCAGCCGCCGCGGTAATACGGAGGGGGCAAGCGTTGTTCGGAATTACTGGGCGTAAAGGGCGCGTAGGCGGGACGTCAAGTCAGGGGTGAAAGGCCTGGGCTCAACCTAGGAACTGCCTTTGAAACTGACGACCTTGAGTACGGGAGAGGATGGCGGAATTCCCAGTGTAGAGGTGAAATTCGTAGATATTGGGAAGAACACCGGTTGCGAAGGCGGCCATCTGGCCCGTTACTGACGCTGAGGCGCGAAAGCGTGGGGAGCAAACAGGATTAGATACC
>Otu000177
TGCCAGCCGCCGCGGTAATACTGAGGGTGCAAGCGTTAATCGGAATTACTGGGCGTAAAGCGAGTGTAGGCGGCTGCGTAAGTCGGATGTGAAAGCCCCGGGCTCAACCTGGGAATTGCATTCGATACTGCGCGGCTAGAGTCTGATAGAGGGAAGTGGAATTCCAGGTGTAGCGGTGAAATGCGTAGATATCTGGAGGAACACCAGTGGCGAAGGCGGCTTCCTGGATCAAGACTGACGCTGAGGCTCGAAAGCGTGGGGAGCAAACAGGATTAGATACC
>Otu000178
TGCCAGCCGCCGCGGTAAAACCAGCACCTCAAGTGGTCAGGATGATTATTGGGCCTAAAGCATCCGTAGCCGGTTGTATCAGTTTTCGGTTAAATCCATACGCTCAACGTATGGGCTGCCGGAAATACTGTACAACTAGGGAGTGGGAGAGGTAGACGGTACTCGATAGGAAGGGGTAAAATCCTTTGATCTATTGATGACCACCTGTGGCGAAGGCGGTCTACTAGAACACGTCCGACGGTGAGGGATGAAAGCTGGGGGAGCAAACCGGATTAGATACC
>Otu000179
TGCCAGCCGCCGCGGTAATACGAAGGGGGCTAGCGTTGTTCGGAATCACTGGGCGTAAAGCGCACGTAGGCGGATTCGTTAGTCAGGGGTGAAAGCCCGGGGCTCAACCCCGGAACTGCCCCTGATACTGCGAATCTCGAGTCCGGAAGAGGTGAGTGGAATTCCTAGTGTAGAGGTGAAATTCGTAGATATTAGGAAGAACACCAGTGGCGAAGGCGGCTCACTGGTCCGGTACTGACGCTGAGGTGCGAAAGCGTGGGGAGCAAACAGGATTAGATACC
>Otu000180
TGCCAGCCGCCGCGGTAACACGTAGGGAGCAAGCGTTGTCCGGATTTATTGGGCGTAAAGAGCTCGTAGGCGGTTCCGTAAGTCGGATGTGAAAACTCAGGGCTCAACCCTGAGACGCCATCTGATACTGCGGTGACTAGAGTCCGGTAGAGGAACATGGAATTCCTGGTGTAGCGGTGGAATGCGCAGATATCAGGAGGAACACCAATGGCGAAGGCAGTGTTCTGGGCCGGTACTGACGCTGAGGAGCGAAAGCATGGGGAGCAAACAGGATTAGATACC
>Otu000181
TGCCAGCCGCCGCGGTAAAACCAGCACCTCAAGTGGTCAGGATGATTATTGGGCCTAAAGCATCCGTAGCCGGCTTTGTAAGTTTTCGGTTAAATCCATGTGCTCAACGCATGGGCTGCCGAAAATACTGCATGGCTAGGGAGTGGGAGAGGTAGACGGTACTCAGTAGGAAGGGGTAAAATCCTTTGATCTATTGATGACCACCTGTGGCGAAGGCGGTCTACCAGAACACGTTCGACGGTGAGGGATGAAAGCTGGGGGAGCAAACCGGATTAGATACC
>Otu000182
TGCCAGCCGCCGCGGTAATACGGAGGGAGCTAGCGTTGTTCGGAATTACTGGGCGTAAAGCGTACGTAGGCGGATTGACAAGTTGGGGGTGAAATCCCAGGGCTTAACCCTGGAACTGCCCTCAAAACTATCGATCTAGAGACCGGGAGAGGTAAGCGGAATTCCTAGTGTAGAGGTGAAATTCGTAGATATTAGGAAGAACACCAGTGGCGAAGGCGGCTTACTGGACCGGTACTGACGCTAAGGTACGAAAGCGTGGGGAGCAAACAGGATTAGATACC
>Otu000183
TGCCAGCCGCCGCGGTAATACGGAGGGGGCAAACGTTGTTCGGAATTACTGGGCGTAAAGGGCGCGTAGGCGGATTATCAAGTCAGAGGTGAAAGCCCTGGGCTCAACCTAGGAATTGCCTTTGAAACTGATAGTCTTGAGTCCGAGAGAGGATGGCGGAATTCCCAGTGTAGAGGTGAAATTCGTAGATATTGGGAAGAACACCAGTGGCGAAGGCGGCCATCTGGCTCGGTACTGACGCTGAGGCGCGAAAGCGTGGGGAGCAAACAGGATTAGATACC
>Otu000184
TGCCAGCCGCCGCGGTAATACGAACTGTGCGAACGTTATTCGGAATCACTGGGCTTAAAGGGTGCGTAGGCGGGTTAGTAGGTCAGATGTGAAAGCCCACGGCTCAACCGTGGAATTGCGTTTGAAACCACTAGTCTTGAGGGGATCAGAGGAGAGCGGAACTGATGGTGGAGCGGTGAAATGCGTTGATATTATCAGGAACACCGGTGGCGAAGGCGGCTCTCTGGGATCTTTCTGACGCTGAGGCACGAAAGCTAGGGGAGCGAACGGGATTAGATACC
>Otu000185
TGCCAGCAGCCGCGGTAATACGGAGGGTGCAAGCGTTGTCCGGATTTATTGGGTTTAAAGGGTGCGTAGGCGGGTTTATAAGTCAGTGGTGAAATCCTACAGCTCAACTGTAGATGTGCCATTGAAACTGTAGATCTTGAGTGCAGATGAGGTAGGCGGAATTTATGGTGTAGCGGTGAAATGCATAGATACCATAAAGAACACCGATAGCGAAGGCAGCTTACTGGACTGCAACTGACGCTGATGCACGAAAGCATGGGTAGCGAACAGGATTAGATACC
>Otu000186
TGCCAGCAGCCGCGGTAAGACGAACCGTCCAAACGTTATTCGGTATCACTGGGCTTAAAGCGTGCGTAGGCGGCTTGGTAGGTGAGATGTGAAAGCCCACGGCTCAACCGTGGAATTGCGTTTCAAACCCCCAAGCTCGAGGAAGATAGGGGTGATGGGAACTTATGGTGGAGCGGTGAAATGCGTTGATATCATAGGGAACACCGGTGGCGAAAGCGCATCACTGGATCTTTTCTGACGCTGAGGCACGAAAGCTAGGGTAGCGAACGGGATTAGATACC
>Otu000187
TGCCAGCCGCCGCGGTAATACGTAGGTGGCAAGCGTTGTCCGGATTTACTGGGCGTAAAGGGCGTGTAGGCGGTTTGTTAAGTCCGGTGTGAAATCTCCCGGCCCAACTGGGAGAGGTCATCGGATACTGGCAAACTAGAGATAGGCAGAGGAAGGTGGAATTCCCGGTGTAGCGGTGAAATGCGTAGATATCGGGAGGAACACCAGTGGCGAAGGCGGCCTTCTGGGCCTATTCTGACGCTGAGGCGCGAAAGCGTGGGGAGCAAACCGGATTAGATACC
>Otu000188
TGCCAGCCGCCGCGGTAATACGGAGGGGGCAAGCGTTATTCGGATTTACTGGGCGTAAAGGGCGTGTAGGCGGCTTGATAGGTCAAAGGTGAAAGCCCTCGGCTCAACCGAGGAACTGCCTTTGAAACCATCTGGCTCGAGGCCGGGAGGGGGTAGTGGAATTCCTGGTGTAGCGGTGAAATGCGTAGATATCAGGAGGAACACCAGTGGCGAAGGCGGCTACCTGGACCGGTTCTGACGCTGAGGCGCGAAAGCGTGGGGAGCAAACAGGATTAGATACC
>Otu000189
TGCCAGCCGCCGCGGTAATACGAAGGTGGCGAGCGTTGTTCGGATTTACTGGGCGTAAAGAGCACGTAGGCGGTTTGGTAAGCCCCTTGGGAAAGCTCCGGGCTTAACCCGGAAAGGTCGAGGGGGACTGCCAAGCTAGAGGGCGGGAGAGGAGCGCGGAATTCCCGGTGTAGCGGTGAAATGCGTAGATATCGGGAAGAAGGCCGGTGGCGAAGGCGGCGCTCTGGAACGCATCTGACGCTGAGGTGCGAAAGCGTGGGGAGCAAACAGGATTAGATACC
>Otu000190
TGCCAGCCGCCGCGGTAAGACGAACCGGACGAACGTTATTCGGAATTACTGGGCTTAAAGAGTGCGTAGGCGGCTTGGTAGGTTGGGTGTGAAATCCCACAGCTCAACTGTGGAACTGCGCTCAAAACCCCCAAGCTTGAGGAAGGCAGAGGTGAGCGGAACTGATGGTGGAGCGGTGAAATGCGTTGATATCATCAGGAACACCGGTGGCGAAGGCGGCTCACTGGGCCTTTTCTGACGCTGAGGCACGAAAGCTAGGGTAGCGAACAGGATTAGATACC
>Otu000191
TGCCAGCAGCCGCGGTAATACGGAGGGGGCAAGCGTTGTTCGGAATTATTGGGCGTAAAGCGTATGTAGGCGGTTGGATAAGTCAGGTGTGTAAGCCCAGGGCTCAACCCTGGAATTGCATTTGAAACTATCTAACTTGAGTTCAGGAGAGGAAAGCGGAATTCCCAGTGTAGCGGTGAAATGCATTGATATTGGGAAGAACATCGGTGGCGAAGGCGGCTTTCTGGTCTGATACTGACGCTGAGATACGAAAGCTAGGGGAGCGAACGGGATTAGATACC
>Otu000192
TGCCAGCCGCCGCGGTAAGACGTAGGGACCGAGCGTTGTCCGGATTTATTGGGCGTAAAGAGCTCGTAGGCGGTTGCGTAAGTCGGATGTGAAAACTCGGGGCTCAACTCCGAGACGCCATCCGATACTGCGCTGACTTGAATCCAGTAGGGGAGTGTGGAATTCCTGGTGTAGCGGTGAAATGCGCAGATATCAGGAGGAACACCTATGGCGAAGGCAGCACTCTGGGCTGGTATTGACGCTGAGGAGCGAAAGCATGGGTAGCAAACAGGATTAGATACC
>Otu000193
TGCCAGCCGCCGCGGTAATACGGGGGGAGCAAGCGTTGTTCGGAATTACTGGGCGTAAAGGGCGCGTAGGCGGCCGAGTAAGTCGCGTGTGAAATGCCGGGGCTCAACCCCGTGCACTGCATGCGATACTGCTTGGCTCGAGAGAGGCAGGGGCGAGCGGAATTCCCGGTGTAGCGGTGGAATGCGTAGATATCGGGAAGAACACCAGTGGCGAAGGCGGCTCGCTGGACCTTTTCTGACGCTGAAGCGCGAAAGCGTGGGGAGCAAACAGGATTAGATACC
>Otu000194
TGCCAGCCGCCGCGGTAATACGGAAGGGGCAAGCGTTGTTCGGAATCATTGGGCGTAAAGGGCGCGTAGGCGGTTTCATATGTCCGCTGTGAAAAAACACGGCTCAACCGTGTTCAGTCGGTGGAAACTGTGAGACTTGAGGCTGGGAGGGGCCGGTGGAATTCCCCATGTAGCGGTGAAATGCGTAGAGATGGGGGAGAACACTCGTGGCGAAGGCGGCCGGCTGGACCAGTTCTGACGCTGAGGCGCGAAAGCGTGGGGAGCAAACAGGATTAGATACC
>Otu000195
TGCCAGCCGCCGCGGTAATACGGAGGGGGCAAGCGTTGTTCGGAATTACTGGGCGTAAAGGGCGCGTAGGCGGACCATCAAGTCAGGGGTGAAAGGCCTGGGCTCAACCTGGGAATTGCCTTTGAAACTGATGGTCTAGAGTCCGGAAGAGGATGGCGGAATTCCCAGTGTAGAGGTGAAATTCGTAGATATTGGGAAGAACACCGGTGGCGAAGGCGGCCATCTGGTCCGGAACTGACGCTAAGGCGCGAAAGCGTGGGGAGCAAACAGGATTAGATACC
>Otu000196
TGCCAGCCGCCGCGGTAATACGGAGGGTGCGAGCGTTAATCGGAATTACTGGGCGTAAAGCGCGCGTAGGCGGTTATGTAAGTCGGATGTGAAAGCCCTGGGCTCAACCTGGGAACTGCATTCGAAACTGCACAACTGGAGTATGGGAGAGGGAAGTGGAATTTCCGGTGTAGCGGTGAAATGCGTAGATATCGGAAGGAACACCAGTGGCGAAGGCGACTTCCTGGCCCAATACTGACGCTGAGGTGCGAAAGCGTGGGGAGCAAACAGGATTAGATACC
>Otu000197
TGCCAGCCGCCGCGGTAATACGGAGGGTGCAAGCGTTAATCGGAATTACTGGGCGTAAAGCGCGCGTAGGCGGCTTTGTAAGTCGGATGTGAAAGCCCCGGGCTCAACCTGGGAACTGCATTCGATACTGGCAAGCTAGAGTATAGTAGAGGCAAGTGGAATTCCGGGTGTAGCGGTGAAATGCGTAGATATCCGGAGGAACATCAGTGGCGAAGGCGACTTGCTGGACTAATACTGACGCTGAGGAGCGAAAGCGTGGGGAGCAAACGGGATTAGATACC
>Otu000198
TGCCAGCAGCCGCGGTAATACAGAGGGCTCAAGCGTTAATCGGTATCACTGGGCTTAAAGGGTGCGTAGGCGGACCTGTAAGTGTTTTGTGAAAGCCCACGGCTCAACCGTGGAATTGCTTGGCAAACTGCAGGTCTTGAGGTCGGTAGAGGCTGCCGGAACTCTAGGTGTAGCGGTGAAATGCGTAGATATCTAGAGGAACGCCAAAGGTGAAGACAGGCAGCTGGGCCGATCCTGACGCTGAGGCACGAAAGCGTGGGTAGCGAACGGGATTAGATACC
>Otu000199
TGCCAGCCGCCGCGGTAAGACGAACCGTCCAAACGTTATTCGGAATTACTGGGCTTAAAGGGTGCGTAGGCGGCGCGGAAAGTTGGGTGTGAAATACCTCGGCTCAACCGAGGAACTGCGCCCAAAACTTCCGTGCTCGAGGGAGATAGAGGTGAGCGGAACTTAGGGTGGAGCGGTGAAATGCGTTGATATCCTAAGGAACACCGGTGGCGAAGGCGGCTCACTGGATCTCTTCTGACGCTGAGGCACGAAAGCTAGGGTAGCGAACGGGATTAGATACC
>Otu000200
TGCCAGCCGCCGCGGTAAGACGGAGGGGGCTAGCGTTGTTCGGAATCACTGGGCGTAAAGCGCGCGTAGGCGGCCGCTCAAGTTGGGCGTGAAAGCCCGGGGCTCAACCCCGGAATGGCGCACAATACTGGGTGGCTCGAGGCCGGGAGAGGAGAGTGGAATTCCCAGTGTAGAGGTGAAATTCGTAGATCTTGGGAAGAACACCGGTGGCGAAGGCGGCTCTCTGGTCCGGTTCTGACGCTGAGGTGCGAAAGCGTGGGGAGCAAACAGGATTAGATACC
>Otu000201
TGCCAGCCGCCGCGGTAACACGTAGGGGGCGAGCGTTGTCCGGATTTATTGGGCGTAAAGAGCTCGTAGGCGGTTCGATTAGTCGGGTGTGAAAACTCAGGGCTTAACCCTGAGACGCCACTCGATACTGTCGTGACTAGAGTCCGGTAGGGGAGTAGGGAATTCCTGGTGTAGCGGTGAAATGCGCAGATATCAGGAGGAACACCAGTGGCGAAGGCGCTACTCTGGGCCGGTACTGACGCTGAGGAGCGAAAGCGTGGGGAGCAAACAGGATTAGATACC
>Otu000202
TGCCAGCCGCCGCGGTAATACGTAGGGGGCAAGCGTTGTTCGGATTTACTGGGCGTAAAGGGCGCGTAGGCGGCGTGACCAGTCACTTGTGAAATCTCCGGGCTTAACCCGGAACTGCCAAGTGATACTGTCGTGCTAGAGTACAGAAAGGGCAATCGGAATTCTCGGTGTAGCGGTGAAATGCGTAGATATCGAGAGGAACACCAGAGGCGAAGGCGGGTTGCTAGGCTGATACTGACGCTGAGGCGCGAAAGCTAGGGGAGCGAACGGGATTAGATACC
>Otu000203
TGCCAGCCGCCGCGGTAATACGGAGGGGGCTAGCGTTGTTCGGAATTACTGGGCGTAAAGCGTACGTAGGCGGACTATTAAGTTAGAGGTGAAATCCCAGGGCTCAACCCTGGAACTGCCTTTAAAACTGGTAGTCTTGAGTTATGGAGAGGTAAGTGGAATTCCTAGTGTAGAGGTGAAATTCGTAGATATTAGGAGGAACACCAGAGGCGAAGGCGGCTTACTGGACATATACTGACGCTGAGGTACGAAAGTGTGGGGAGCAAACGGGATTAGATACC
>Otu000205
TGCCAGCAGCCGCGGTAAGACGAACCGTACAAACGTTATTCGGAATTACTGGGCTTAAAGGGTGCGTAGGCGGCGCTGAAAGTTGGGTGTGAAATCCCTCGGCTTAACCGAGGAACTGCGCCCAAAACTTCAGTGCTTGAGGGAGACAGAGGTGAGCGGAACTTAGGGTGGAGCGGTGAAATGCGTTGATATCCTAAGGAACGCCAGTGGCGAAAGCGGCTCACTGGGTCTCTTCTGACGCTGAGGCACGAAAGCTAGGGTAGCGAACGGGATTAGATACC
>Otu000206
TGCCAGCCGCCGCGGTAATACGAAAGGGGCTAGCGTTGTTCGGAATTACTGGGCGTAAAGCGCACGTAGGCGGCCTTGTAAGTTGGGGGTGAAATCCCGGAGCTCAACTCCGGAACTGCCTCCAAAACTACAAAGCTTGAGGATGTGAGAGGAGAGTGGAATTCCGAGTGTAGAGGTGAAATTCGTAGATATTCGGAAGAACACCAGTGGCGAAGGCGACTCTCTGGCACATTTCTGACGCTGAGGTGCGAAAGCGTGGGGAGCAAACAGGATTAGATACC
>Otu000207
TGCCAGCCGCCGCGGTAATACGGAGGGCGCAAGCGTTGTTCGGAATCATTGGGCGTAAAGCGCGTGTAGGCGGCTTGGCAAGTCGGGCGTGAAAGCCCGGGGCTCAACCCCGGAATGGCGCTCGAAACTGCCTGGCTTGAGTCCCGGAGAGGAGGGCGGAATTCCCGGTGTAGAGGTGAAATTCGTAGATATCGGGAGGAACACCAGCGGCGAAGGCGGCCCTCTGGACGGTGACTGACGCTGAGACGCGAAAGCGTGGGGAGCAAACAGGATTAGATACC
>Otu000208
TGCCAGCAGCCGCGGTAATACGGAGGGTGCAAGCGTTGTTCGGAATTATTGGGCGTAAAGCGGGTGTAGGCGGTCAAGTAAGTCGGATGTGAAATCCCTGGGCCCAACCCAGGAACTGCATTCGAAACTACTAGACTAGAGTCTCGGAGAGGGTGGCGGAATTCCCGGTGTAGAGGTGAAATTCGTAGATATCGGGAGGAACACCAGTGGCGAAGGCGGCCACCTGGACGATGACTGACGCTCAGACCCGAAAGCGTGGGGAGCAAACAGGATTAGATACC
>Otu000209
TGCCAGCCGCCGCGGTAATACTTAGGGTGCAAGCGTTAATCGGAATTACTGGGCGTAAAGCGCTCGTAGGCGGCTTGTAAAGTCGGATGTGAAATCCCCGGGCTCAACCTGGGAACTGCATTCGATACTGGCAGGCTAGAGTATAGTAGAGGCAAGTGGAATTCCGGGTGTAGCGGTGAAATGCGTAGATATCCGGAGGAACATCAGTGGCGAAGGCGACTTGCTGGACTAATACTGACGCTAAGGAGCGAAAGCGTGGGGAGCAAACGGGATTAGATACC
>Otu000210
TGCCAGCCGCCGCGGTAATACGAAGGGGGCTAGCGTTGTTCGGAATTACTGGGCGTAAAGCGCGCGTAGGCGGGTCGTTAAGTTAGAGGTGAAATCCCAGGGCTCAACCCTGGAACTGCCTTTAATACTGGCGGCCTAGAGACCGGTAGAGGTGAGTAGAATTCCTAGTGTAGAGGTGAAATTCGTAGATATTAGGAAGAATACCAGTGGCGAAGGCGGCTCACTGGACCGGAACTGACGCTGAGGCGCGAAAGCGTGGGGAGCAAACAGGATTAGATACC
>Otu000211
TGCCAGCCGCCGCGGTAATACGAAGGGGGCAAGCGTTGTTCGGAATTATTGGGCGTAAAGCGTGTGTAGGTGGTCTTTCAAGTCAGACGTGTAAGCCCTCGGCTCAACCGAGGAATTGCGTTTGAAACTGATTGACTTGAGTGTAGGAGAGGAAAGCGGAATTCCCAGTGTAGCGGTGAAATGCGTTGATATTGGGAAGAACACCGGTGGCGAAGGCGGCTTTCTGGCCTACTACTGACACTGAGATACGAAAGCCAGGGGAGCAAAGGGGATTAGATACC
>Otu000212
GCCAGCCGCCGCGGTAAGACGGAGGGCGCAAGCGTTGTTCGGAATTACTGGGCGTAAAGGGCAGGTAGGTGGTCTGTTAAGTCTTCTGTGAAAACCCGGGGCTCAACCCCGCGGAATGCAGGTGAAACTGGCAGACTTGAGACCGGTAGAGGCTAGCGGAATTCCTGGTGTAGCGGTGGAATGCGTAGATATCAGGAAGAACACCTGTGGCGAAGGCGGCTAGCTGGGCCGGTTCTGACACTGAACTGCGAAAGCGTGGGGAGCAAACAGGATTAGATACC
>Otu000213
TGCCAGCAGCCGCGGTAAAACCAGCACCTCAAGTGGTCAGGAGGATTATTGGGCCTAAAGCATCCGTAGCCTGCTTTGTAAGTTTTCGGTTAAATCCATATGCTCAACATATGGGCTGCCGGGAATACTGCATAGCTAGGGAGTGGGAGAGGTAGACGGTACTCGGGAGGAAGGGGTAAAATCCTTTGATCTCTCGATGACCACCTGTGGCGAAGGCGGTCTACCAGAACACGTCCGACGGTGAGGGATGAAAGCTGGGGGAGCAAACCGGATTAGATACC
>Otu000214
TGCCAGCCGCCGCGGTAATACGGGGGGTGCAAGCGTTAATCGGAATTACTGGGCGTAAAGCGCACGCAGGTGGCTAGGTTAGTCGGATGTGAAAGCCCTGGGCTTAACCTGGGAATTGCATTCGATACTGCCTAGCTAGAGTATGGGAGAGGGAAGTGGAATTCCCGGTGTAGCGGTGAAATGCGTAGATATCGGGAGGAACACCAGTGGCGAAGGCGGCTTCCTGGCCCAATACTGACACTCAGGTGCGAAAGCGTGGGGAGCAAACAGGATTAGATACC
>Otu000215
TGCCAGCAGCCGCGGTAATACGGAGGGGGCTAGCGTTGTTCGGATTTACTGGGCGTAAAGGGCGTGTAGGCGGATATGCAAGCTGGAGGTGAAAGCCCCGGGCTCAACCCGGGAATTGCTTTGTAGAACTGCATATCTAGAGAAAGTCAGAGGCAGGTGGAATTCCAGGTGTAGAGGTGAAATTCGTAGAGATCTGGAGGAACACCGGCGGCGAAGGCGGCCTGCTGGGGCTTTTCTGACGCTGAGGCGCGAAAGCGTGGGGAGCAAACAGGATTAGATACC
>Otu000216
TGCCAGCCGCCGCGGTAAAACCAGCACCTCAAGTGGTCAGGATGATTATTGGGCCTAAAGCATCCGTAGCCGGCTCTGTAAGTTTTCGGTTAAATCTGTACGCTCAACGTACAGGCTGTCGGGAATACTGCAGAGCTAGGGAGTGGGAGAGGTAGACGGTACTCGGTAGGAAGGGGTAAAATCCTTTGATCTATTGAGGACCACCTGTGGCGAAGGCGGTCTACCAGAACACGTTCGACGGTGAGGGATGAAAGCTGGGGGAGCAAACCGGATTAGATACC
>Otu000217
TGCCAGCCGCCGCGGTAATACGGAGGGTACGAGCGTTGTTCGGAATTACTGGGCGTAAAGCGCGTGTAGGCGGCCGTAAAAGTCGGGTGTGAAATCCCGGGGCTCAACCCCGGAACTGCACCCGAAACTATATGGCTAGAGTCCCGGAGGGGGTGGCGGAATTTCCGGTGTAGAGGTGAAATTCGTAGATATCGGAAGGAACACCAGTGGCGAAGGCGGCCACCTGGACGGTGACTGACGCTGAGATGCGAAAGCGTGGGGAGCAAACAGGATTAGATACC
>Otu000218
TGCCAGCCGCCGCGGTAATACGTAGGTGGCGAGCGTTGTCCGGATTTACTGGGCGTAAAGGGCGTGCAGGCGGTTCGTTAAGTTCGAGGTGAAAGCTCCCGGCTCAACTGGGAGAGGTCCTTGGATACTGGCGGACTTGAGGGAGGCAGAGGAAAGTGGAATTCCCGGTGTAGTGGTGATATGCGTAGATATCGGGAGGAACACCAGTGGCGAAGGCGGCTTTCTGGGCCTTACCTGACGCTGAGACGCGAAAGCGTGGGGAGCGAACCGGATTAGATACC
>Otu000219
TGCCAGCAGCCGCGGTAATACGGAGGGTGCGAGCGTTAATCGGAATTACTGGGCGTAAAGCGCGCGCAGGCGGCTGGGTCAGTCGGATGTGAAAGCCCCGGGCTTAACCTGGGAATTGCATTCGATACTGCCCGGCTAGAGTATGGGAGAGGGAAGTGGAATTTCCGGTGTAGCGGTGAAATGCGTAGATATCGGAAGGAACACCAGTGGCGAAGGCGGCTTCCTGGCCCAATACTGACGCTCAGGTGCGAAAGCGTGGGGAGCAAACAGGATTAGATACC
>Otu000220
TGCCAGCCGCCGCGGTAAGACGAACCGTCCAAACGTTATTCGGAATCACTGGGCTTAAAGGGTGCGTAGGCGGCGCGGAAAGTTGGGTGTGAAATCCCTCGGCTCAACCGAGGAACTGCGCCCAATACTGCCGTGCTCGAGGAAGATAGAGGTGAGCGGAACTTAGGGTGGAGCGGTGAAATGCGTTGATATCCTAAGGAACACCGGTGGCGAAAGCGGCTCACTGGATCTTTTCTGACGCTGAGGCACGAAAGCTAGGGTAGCGAACGGGATTAGATAC
>Otu000221
GCCAGCAGCCGCGGTAAGACGGAGGGCGCAAGCGTTGTTCGGAATTACTGGGCGTAAAGGGCAGGTAGGTGGTCTGTTAAGTCTTCTGTGAAAATCCGGGGCTCAACCCCGCGAAATGCAGGTGAAACTGGCAGACTTGAGACCGGTAGAGGCTAGCGGAATTCCTGGTGTAGCGGTGGAATGCGTAGATATCAGGAAGAACACCTGTGGCGAAGGCGGCTAGCTGGGCCGGTTCTGACACTGAACTGCGAAAGCGTGGGGAGCAAACAGGATTAGATACC
>Otu000222
TGCCAGCCGCCGCGGTAATACGGAGGGGGCAAGCGTTGTTCGGAATTATTGGGCGTAAAGAGTATGTAGGCGGCTGGATAAGTCAGGCGTGTAAGCCCACGGCTCAACCGTGGAATTGCGTTTGAAACTATTCGGCTTGAGTGCAGGAGAGGAAGGCGGAATTCCCAGTGTAGCGGTGAAATGCATTGATATTGGGAAGAACACCGGTGGCGAAGGCGGCCTTCTGGTCTGTTACTGACGCTGAGATACGAAAGCCAGGGGAGCAAAGGGGATTAGATACC
>Otu000223
TGCCAGCCGCCGCGGTAATACGGAGGGTGCGAGCGTTAATCGGAATTACTGGGCGTAAAGCGCGCGTAGGCGGCTACGTCAGTCGGATGTGAAAGCCCCGGGCTCAACCTGGGAATTGCATCCGAAACTGCGTGACTAGAGTATGTGAGAGGGAAGGGGAATTCCGGGTGTAGCGGTGAAATGCGTAGAGATCCGGAGGAACACCAGTGGCGAAGGCGCCTTCCTGGCACAATACTGACGCTGAGGTGCGAAAGCGTGGGGAGCAAACAGGATTAGATACC
>Otu000224
TGCCAGCAGCCGCGGTAATACGGAGGGGGTTAGCGTTGTTCGGAATTACTGGGCGTAAAGCGTACGTAGGCGGATTAGTAAGTTAGGGGTGAAATCCCAGGGCTCAACCCTGGAACTGCCTCTAAAACTGCTAGTCTTGAGATCGAGAGAGGTGAGTGGAATTCCTAGTGTAGAGGTGAAATTCGTAGATATTAGGAGGAACACCAGTGGCGAAGGCGGCTCACTGGCTCGATACTGACGCTGAGGTACGAAAGTGTGGGGAGCAAACAGGATTAGATACC
>Otu000225
TGCCAGCCGCCGCGGTAATACGGAGGGGGCTAGCGTTGTTCGGAATTACTGGGCGTAAAGGGCACGTAGGCGGCCCACCCAGTCAGGCGTGAAAGCCCCGGGCTCAACCTGGGAATTGCGCTTGATACTGGTGGGCTAGAGTCCGGGAGAGGATAGTGGAATTCCAAGTGTAGAGGTGAAATTCGTAGATATTTGGAAGAACACCAGTGGCGAAGGCGGCTATCTGGACCGGTACTGACGCTGAGGTGCGAAAGCGTGGGGAGCAAACAGGATTAGATACC
>Otu000226
TGCCAGCAGCCGCGGTAATACGGAGGGCGCAAGCGTTGTTCGGAATCATTGGGCGTAAAGCGCGTGTAGGCGGCTTGGTAAGTCGGGTGTGAAAGCCCGGGGCTCAACCCCGGAAATGCATTCGAAACTGCCTCGCTAGAGTCCCGGAGAGGAGGGCGGAATTCCCGGTGTAGAGGTGAAATTCGTAGATATCGGGAGGAACACCAGTGGCGAAGGCGGCCCTCTGGACGGCGACTGACGCTGAGACGCGAAAGCGTGGGGAGCAAACAGGATTAGATACC
>Otu000227
TGCCAGCAGCCGCGGTAATACGTAGGTGGCGAGCGTTGTCCGGATTTATTGGGCGTAAAGCGCGCGCAGGCGGGCTGATCAGTCCGGGGTGAAATCTCACGGCTCAACTGTGAGGGGTCCCCGGATACTGTCAGCCTTGAGGTGCCTAGAGGAGAGTGGAATTCCCGGTGTAGTGGTGGAATGCGTAGATATCGGGAGGAACACCAGTGGCGAAAGCGGCTCTCTGGGGGCAACCTGACGCTGAGGCGCGAAAGCGTGGGGAGCGAACCGGATTAGATACC
>Otu000228
TGCCAGCCGCCGCGGTAATACGAAGGGACCTAGCGTAGTTCGGAATTACTGGGCTTAAAGAGCTCGTAGGTGGTTAGAAAAGTTGGTGGTGAAATCCCAAGGCTTAACCTTGGAACTGCCATCAAAACTTTTTGACTAGAGTATGATAGAGGAAAGTGGAATTTCTAGTGTAGAGGTGAAATTCGTAGATATTAGAAAGAACACCAATTGCGAAGGCAACTTTCTGGATCATTACTGACACTGAGGAGCGAAAGCATGGGTAGCGAAGAGGATTAGATACC
>Otu000229
TGCCAGCCGCCGCGGTAAGACGAACCGTACAAACGTTATTCGGAATCACTGGGCTTAAAGGGTGCGTAGGCGGCATGGCAAGTTGGGTGTGAAATCCCTCGGCTCAACCGAGGAATGGCGCCCAAAACTGCCTTGCTTGAGGGAGATAGAGGTGAGCGGAACTACGGGTGGAGCGGTGAAATGCGTTGATATCCGTAGGAACACCGGTGGCGAAAGCGGCTCACTGGGTCTCTTCTGACGCTGAGGCACGAAAGCTAGGGTAGCGAACGGGATTAGATAC
>Otu000230
TGCCAGCCGCCGCGGTAATACGGAGGGGGCTAGCGTTGTTCGGATTTACTGGGCGTAAAGGGCGCGTAGGCGGCCCATAAAGTCAGGCGTGAAAGCCCCGGGCTCAACCTGGGAACTGCGCTTGAAACGTGTGGGCTAGAGTCCGGGAGAGGATGGTGGAATTCCCAGTGTAGAGGTGAAATTCGTAGATATTGGGAAGAACACCGGTGGCGAAGGCGGCCATCTGGACCGGTACTGACGCTAAGGCGCGAAAGCGTGGGGAGCAAACAGGATTAGATACC
>Otu000231
TGCCAGCAGCCGCGGTAATACGAAGGGCCCGAGCGTTGCGCGGAATCATTGGGCTTAAAGCGTACGCAGGCGGGCGCGCAGGCGTTTTGTGAAATCCCTCGGCTCAACCGAGGAACTGCTTGACGAACCGCGCGTCTTGAGACAAGTAGGGGCTGTCGGAACGATAGGTGGAGTGGTGAAATGCGTTGATATCTATCGGAACGCCGAAGGAGAAATCAGGCAGCTGGGCTTGTTCTGACGCTGAGGTACGAAAGCGTGGGGAGCGAACGGGATTAGATACC
>Otu000232
TGCCAGCAGCCGCGGTAATACGGAGGGTGCAAGCGTTGTTCGGAATCATTGGGCGTAAAGCGCGTGTAGGCGGCTTGGATAGTCGGATGTGAAATCCCGGGGCCCAACCCCGGAACTGCATTCGAAACTTCCTGGCTAGAGTCTCGGAGAGGAGAGCGGAATTCCCGGTGTAGAGGTGAAATTCGTAGATATCGGGAGGAACACCAGTGGCGAAGGCGGCTCTCTGGACGATGACTGACGCTGAGACGCGAAAGCGTGGGGAGCAAACAGGATTAGATACC
>Otu000233
TGCCAGCCGCCGCGGTAATACAGAGGGTGCGAGCGTTAATCGGAATTACTGGGCGTAAAGCGCGCGTAGGTGGATGTTTAAGTCGGATGTGAAAGCCCTGGGCTCAACCTGGGAACTGCATTCGATACTGGGCATCTTGAGTATGGTAGAGGGAAGTGGAATTTCCGGAGTAGCGGTGAAATGCGTAGATATCGGAAGGAACACCAGTGGCGAAGGCGGCTTCCTGGACCAATACTGACACTGAGGTGCGAAAGCGTGGGGAGCAAACAGGATTAGATACC
>Otu000234
TGCCAGCCGCCGCGGTAATACGGAGGGAGCAAGCGTTGTTCGGAATTACTGGGCGTAAAGGGCGCGTAGGCGGCCTTGTAAGTCGGGTGTGAAATGCCGGGGCTCAACTCCGTGCACTGCATTCGATACTGCTTGGCTAGAGAGAGGTAGAGGCGAGCGGAATTCCCGGTGTAGCGGTGGAATGCGTAGATATCGGGAAGAACATCTGCGGCGAAGGCGGCTCGCTGGGCCTCATCTGACGCTGAAGCGCGAAAGCGTGGGGAGCAAACAGGATTAGATACC
>Otu000235
TGCCAGCCGCCGCGGTAAAACCAGCACCTCAAGTTGTCAGGATGATTATTGGGCCTAAAGCATCCGTAGCCGGTTCTGTAAGTTTTCGGTTAAATCTGTACGCTCAACGTACAGGCTGTCGGGAATACTGCAGAACTAGGAAGTGGGAGAGGTAGACGGTACTCGGTAGGAAGGGGTAAAATCCTTTGATCTATCGAAGACCACCTGTGGCGAAGGCGGTCTACCAGAACACGTTCGACGGTGAGGGATGAAAGCTGGGGGAGCAAACCGGATTAGATACC
>Otu000236
TGCCAGCCGCCGCGGTAACACGTAGGGGACAAGCGTTGTCCGGATTTATTGGGCGTAAAGAGCTCGTAGGTGGTTCCGTAAGTCGGATGTGAAAACTCAAGGCTCAACCTTGAGACGCCATCCGATACTGCGGTGACTTGAGTTCGGTAGAGGAGTGTGGAATTCCTGGTGTAGCGGTGAAATGCGCAGATATCAGGAGGAACACCGACAGCGAAGGCAGCACTCTGGGCCGATACTGACACTGAGGAGCGAAAGCGTGGGGAGCAAACAGGATTAGATACC
>Otu000237
TGCCAGCCGCCGCGGTAAAACCAGCACCTCAAGTGGTCAGGAGGATTATTGGGCCTAAAGCATCCGTAGCCTGCTTTGTAAGTTTTCGGTTAAATCCATATGCTCAACATATGGGCTGCCGGGAATACTGCATAGCTAGGGAGTGGGAGAGGTAGACGGTACTCCATAGGAAGGGGTAAAATCCTTTGATCTATGGAAGACCACCTGTGGCGAAGGCGGTCTACCAGAACACGTTCGACGGTGAGGGATGAAAGCTGGGGGAGCAAACCGGATTAGATACC
>Otu000238
TGCCAGCCGCCGCGGTAATACGGAGGGGGCAAGCGTTATTCGGAATTACTGGGCGTAAAGGGCGCGTAGGCGGCCTGATAGGTCAAAGGTGAAATCCCTCGGCTCAACCGAGGAACTGCCTTTGAAACCATCAGACTCGAGTCTGGGAGGGGGTAGTGGAATTCCTGGTGTAGCGGTGAAATGCGTAGATATCAGGAGGAACACCTGTGGCGAAGGCGGCTACCTGGACCAGTACTGACGCTGAGGCGCGAAAGCGTGGGGAGCAAACAGGATTAGATACC
>Otu000239
TGCCAGCCGCCGCGGTAAGACGAACCGGACAAACGTTATTCGGAATTACTGGGCTTAAAGGGTGCGTAGGCGGCACGACAGGTGGGATGTGAAATCCCCCGGCTTAACCGGGGAACTGCGTTCCAAACCGTCGAGCTTGAGAGAGACAGAGGTGAGCGGAACTTGCAGTGGAGCGGTGAAATGCGTTGATATTGCAAGGAACACCAGTGGCGAAGGCGGCTCACTGGGTCTCTTCTGACGCTGAGGCACGAAAGCTAGGGGAGCGAACGGGATTAGATACC
>Otu000240
TGCCAGCAGCCGCGGTAATACAGAGGGCTCGAGCGTTAATCGGAATTACTGGGCTTAAAGGGTGCGTAGGCGGGCCTGCAAGTGCTTTGTGAAATACCACGGCTCAACCGTGGAACTGCTTGGCAGACTGCAGGTCTTGAGGTTGGTAGGGGCTGCCGGAACTCTAGGTGTAGCGGTGAAATGCGTAGATATCTAGAGGAACACCAAAGGTGAAGACAGGCAGCTGGGCCAGTCCTGACGCTGAGGCACGAAAGCGTGGGTAGCGAACGGGATTAGATACC
>Otu000241
TGCCAGCCGCCGCGGTAATACGGAGGGTGCAAGCGTTAATCGGAATTACTGGGCGTAAAGAGTACGTAGGCGGCTTGGTCAGTCGGATGTGAAAGCCCCGGGCTTAACCTGGGAATTGCACTCGATACTGCCAGGCTAGAGTTTAGTAGAGGAATGCGGAATTCCGGGTGTAGCGGTGAAATGCGTAGAGATCCGGAGGAACATCAATGGCGAAGGCAGCATTCTGGGCGAAAACTGACGCTGAGGTACGAAAGCGTGGGGAGCAAACAGGATTAGATACC
>Otu000242
TGCCAGCCGCCGCGGTAATACGTACTGTGCGAACGTTATTCGGAATCACTGGGCTTAAAGGGTGCGTAGGCGGGTACACAGGTCAGATGTGAAATCCCACGGCTCAACCGTGGAACTGCATTTGAAACCTTGTATCTTGAGCGAACTAGGGGTATGCGGAACTTCCAGTGGAGCGGTGAAATGTGTTGATATTGGAAGGAACACCGGTGGCGAAAGCGGCATACTGGGGTTTGTCTGACGCTGAGGCACGAAAGCTAGGGGAGCGAACAGGATTAGATACC
>Otu000243
TGCCAGCAGCCGCGGTAACACGTAGGGGGCGAGCGTTGTCCGGATTTATTGGGCGTAAAGAGCTCGTAGGCGGTTGCGTAAGTCGGATGTGAAAACTCAGGGCTCAACCCTGAGATGCCATTCGATACTGCGCTGACTAGAGTCCGGTAGAGGAGCATGGAATTCCTGGTGTAGCGGTGAAATGCGCAGATATCAGGAGGAACACCAGTAGCGAAGGCGGTGCTCTGGGCCGGTACTGACGCTGAGGAGCGAAAGCATGGGTAGCAAACAGGATTAGATACC
>Otu000244
TGCCAGCCGCCGCGGTAATACGGAGGGCGCAAGCGTTGTTCGGAATCATTGGGCGTAAAGCGCGTGTAGGCGGCTTGGTAAGTCGGGTGTGAAAGCCCGGGGCTCAACCCCGGAAATGCATTCGAAACTGCCTGGCTAGAGTTCCGGAGAGGAAGGCAGAATTCCCGGTGTAGAGGTGAAATTCGTAGATATCGGGAGGAATACCAGTGGCGAAGGCGGCCTTCTGGACGGCAACTGACGCTGAGACGCGAAAGCGTGGGGAGCAAACAGGATTAGATACC
>Otu000245
TGCCAGCCGCCGCGGTAATACGGAGGGGGCTAGCGTTGTTCGGAATTACTGGGCGTAAAGCGCGCGTAGGCGGATTGGTCAGTTGGGGGTGAAATCCCGAGGCTTAACCTCGGAACTGCCTTCAAAACTGCCAGTCTTGAGTCCGGGAGAGGTGAGTGGAATTCCTAGTGTAGAGGTGAAATTCGTAGATATTAGGAAGAACACCAGTGGCGAAGGCGGCTCACTGGCTCGATACTGACGCTGAGGTGCGAAAGCGTGGGGAGCAAACAGGATTAGATACC
>Otu000246
TGCCAGCAGCCGCGGTAAAACCAGCACCTCAAGTGGTCAGGATGATTATTGGGCCTAAAGCATCCGTAGCCTGCTTTGTCAGTTTTCGGTTAAATCCATACGCTCAACGTATGGGCTGCTGGGAATACTGCAGAGCTAGGGAGTGGGAGAGGTAGACGGTACTCGGGAGGAAGTGGTAAAATGCTTTGATCTCTCGATGACCACCTGTGGCGAAGGCGGTCTACCAGAACACGTCCGACGGTGAGGGATGAAAGCTGGGGGAGCAAACCGGATTAGATACC
>Otu000247
TGCCAGCAGCCGCGGTAAGACGGAGGGGGCGAGCGTTGTTCGGAATTATTGGGCGTAAAGCGCGCGTAGGCGGTCGGGTCAGTCGGACGTGAAAGCCCAGGGCTCAACCCTGGAAGGGCGTTCGATACTGCCCGACTTGAGTACGGGAGAGGAGAGCGGAATTCCCAGTGTAGCGGTGAAATGCGTAGATATTGGGAGGAACACCAGTGGCGAAGGCGGCTCTCTGGACCGTTACTGACGCTGAGGTGCGAAAGCGTGGGGAGCAAACAGGATTAGATACC
>Otu000248
TGCCAGCCGCCGCGGTAATACGTAGGGGGCTAGCGTTGCTCGGATTTACTGGGCGTAAAGAGCGCGTAGGCGGCCAGGTAAGTCTGATGTGAAAGCCCTCGGCTCAACCGAGGATCCGCATTGGAAACTACCTGGCTTGAGGCCAGGAGGGGAGGGTGGAATTCCCGGTGTAGCGGTGAAATGCGTAGAGATCGGGAGGAACACCTGTGGCGAAGGCGGCCCTCTGGAATGGTACTGACGCTGAGGCGCGAAAGCTGGGGGAGCGAACGGGATTAGATACC
>Otu000249
TGCCAGCCGCCGCGGTAAAACCAGCACCTCAAGTGGTCAGGAGGATTATTGGGCCTAAAGCATCCGTAGCCTGTTCTATAAGTTTCCGGTTAAATCCACTAGCTCAACTAATGGGCTGCCGAAAATACTGTGGAACTAGGGAGTGGGAGAGGTAGACGGTACTCGGTAGGAAGGGGTAAAATCCTTTGATCTATTGATGACCACCTGTGGCGAAGGCGGTCTACCAGAACACGTTCGACGGTGAGGGATGAAAGCTGGGGGAGCAAACCGGATTAGATACC
>Otu000250
TGCCAGCCGCCGCGGTAATACGTAGGTGGCAAGCGTTGTCCGGAATTATTGGGCGTAAAGCGCGCGCAGGCGGTTCCTTAAGTCTGATGTGAAAGCCCACGGCTCAACCGTGGAGGGTCATTGGAAACTGGGGGACTTGAGTGCAGAAGAGGAGAGCGGAATTCCACGTGTAGCGGTGAAATGCGTAGAGATGTGGAGGAACACCAGTGGCGAAGGCGGCTCTCTGGTCTGTAACTGACGCTGAGGCGCGAAAGCGTGGGGAGCAAACAGGATTAGATACC
>Otu000251
TGCCAGCCGCCGCGGTAACACGTAGGGAGCAAGCGTTGTCCGGATTTATTGGGCGTAAAGAGCTCGTAGGCGGTTTCGTAAGTCGGATGTGAAAACTCAGGGCTCAACCCTGAGACGCCATCTGATACTGCGATGACTAGAGTCCGGTAGGGGAGCATGGAATTCCTGGTGTAGCGGTGGAATGCGCAGATATCAGGAGGAACACCAGTGGCGAAGGCGGTGCTCTGGGCCGGTACTGACGCTGAGGAGCGAAAGCATGGGGAGCAAACAGGATTAGATACC
>Otu000252
TGCCAGCAGCCGCGGTAAAACCAGCACCTCAAGTGGTCAGGAGGATTATTGGGCCTAAAGCATCCGTAGCCGGCTATGTTAGTTCTCGGTTAAATCCATGTGCTCAACACATGGGCTGCCGAGAATACTGCTTAGCTAGGGAGTGGGAGAGGTAGACGGTACTCGGTAGGAAGGGGTAAAATCCTTTGATCTATCGATGACCACCAGTGGCGAAGGCGGTCTACCAGAACACGTCCGACGGTGAGGGATGAAAGCTGGGGGAGCAAACCGGATTAGATACC
>Otu000253
TGCCAGCCGCCGCGGTAAAACCAGCACCTCAAGTTGTCAGGAGGATTATTGGGCCTAAAGCATCCGTAGCCTGCTCTGTAAGTTTCCGGTTAAATCCATTTGCTCAACAAATGGGCTGCCGGAAAAACTGCAAAGCTAGGGAGTGGGAGAGGTAGACGGTACTCGGTAGGAAGGGGTAAAATCCTTTGATCTATTGATGACCACCTGTGGCGAAGGCGGTCTACCAGAACACGTTCGACGGTGAGGGATGAAAGCTGGGGGAGCAAACCGGATTAGATACC
>Otu000254
TGCCAGCCGCCGCGGTAATACGAGGGGTGCAAGCGTTAATCGGAATTACTGGGCGTAAAGCGTTCGTAGGCGGTTTGTTAAGCAAGATGTGAAAGCCCAGGGCTCAACCTTGGAACTGCATTTTGAACTGGCAGGCTAGAGTACTGTAGAGGGTGGTGGAATTTCCAGTGTAGCGGTGAAATGCGTAGAGATTGGAAGGAACATCAGTGGCGAAGGCGGCCACCTGGACAGATACTGACGCTGAGGAACGAAAGCGTGGGGAGCAAACAGGATTAGATACC
>Otu000255
TGCCAGCCGCCGCGGTAATACGGAGGGTGCGAACGTTAATCGGAATTACTGGGCGTAAAGCGCGCGTAGGCGGTTCGGTAAGTGGGATGTGAAAGCCCCGGGCTCAACCTGGGAACTGCATTCCAAACTGCAGGACTAGAGTATGGTAGAGGGAGGTAGAATTTCCTGTGTAGCGGTGAAATGCGTAGATATAGGAAGGAATACCGATGGCGAAGGCAGCCTCCTGGACCAATACTGACGCTGAGGTGCGAAAGCGTGGGGAGCAAACAGGATTAGATACC
>Otu000256
TGCCAGCCGCCGCGGTAATACGGAGGGTGCAAGCGTTAATCGGAATTACTGGGCGTAAAGCGTGCGTAGGTGGCTTGGTAAGTCGGATGTGAAAGCCCTGGGCTCAACCTGGGAACTGCATTCGATACTGCCTGGCTAGAGTATGGTAGAGGGAAGTGGAATTTCCGGTGTAGCGGTGAAATGCGTAGATATCGGAAGGAACACCAGTGGCGAAGGCGGCTTCCTGGACCAATACTGACACTGAGGTACGAAAGCGTGGGGAGCAAACAGGATTAGATACC
>Otu000257
TGCCAGCAGCCGCGGTAATACGTAGGTGGCAAGCGTTGTCCGGATTTACTGGGCGTAAAGGGCGTGTAGGCGGTTCGTTAAGTCCGGTGTGAAATCTCCCGGCCCAACTGGGAGAGGTCATCGGATACTGGCGAACTAGAGGGGGGCAGAGGAAGGCGGAATTCCCGGTGTAGCGGTGAAATGCGTAGATATCGGGAGGAACACCAGTGGCGAAGGCGGCCTTCTGGGCCCATCCTGACGCTGAGGCGCGAAAGCGTGGGGAGCAAACAGGATTAGATACC
>Otu000258
TGCCAGCCGCCGCGGTAATACGGAGGGTGCGAGCGTTAATCGGAATTACTGGGCGTAAAGCGCGCGTAGGCGGTTTTGTCAGTCAGATGTGAAAGCCCCGGGCTCAACCTGGGAATTGCATTTGATACTGCAGAGCTAGAGTATGGTAGAGGGAAGTGGAATTTCCGGTGTAGCGGTGAAATGCGTAGATATCGGAAGGAACACCAGTGGCGAAGGCGACTTCCTGGGCCAATACTGACGCTGAGGTGCGAAAGCGTGGGGAGCAAACAGGATTAGATACC
>Otu000259
TGCCAGCCGCCGCGGTAATACGGAGGGGGCAAGCGTTGTTCGGAATTATTGGGCGTAAAGCGTATGTAGGCGGTTGGACAAGTCAGACGTGTAAGCCCGTGGCTCAACCACGGAATTGCGTTTGAAACTGTTTAACTTGAGTGCAGGAGAGGAAAGCGGAATTCCCAGTGTAGCGGTGAAATGCATTGATATTGGGAAGAACATCGGTGGCGAAGGCGGCTTTCTGGCCTGATACTGACGCTCAGATACGAAAGCTAGGGGAGCGAACGGGATTAGATACC
>Otu000260
TGCCAGCCGCCGCGGTAATACGGGGGGGGCAAGCGTTGTTCGGAATTACTGGGCGTAAAGGGCTCGTAGGCGGCTATTCAAGTCGGACGTGAAATCCCTCGGCTTAACCGGGGAACTGCGTCCGATACTGTTTGGCTTGAAGCCGGGAGAGGGATGCGGAATTCCAGGTGTAGCGGTGAAATGCGTAGATATCTGGAGGAACACCGGTGGCGAAGGCGGCATCCTGGACCGGTCTTGACGCTGAGGAGCGAAAGCTAGGGGAGCAAACGGGATTAGATACC
>Otu000261
TGCCAGCCGCCGCGGTAAGACGGAGGGGGCGAGCGTTGTTCGGAATTATTGGGCGTAAAGCGCGCGTAGGCGGTCGGGTCAGTCGGACGTGAAAGCCCAGGGCTCAACCCTGGAAGGGCGTTCGATACTGCCTGACTTGAGTACGGGAGAGGAGAGCGGAATTCCCAGTGTAGCGGTGAAATGCGTAGATATTGGGAGGAACACCAGTGGCGAAGGCGGCTCTCTGGACCGTTACTGACGCTGAGGTGCGAAAGCTAGGGGAGCAAACGGGATTAGATACC
>Otu000262
TGCCAGCCGCCGCGGTAAGACGAACCGTCCAAACGTTATTCGGAATTACTGGGCTTAAAGGGTGCGTAGGCGGCTTGGCAAGTTGGGTGTGAAATCCCTCGGCTCAACCGAGGAACTGCGCTCAAAACTGCCAAGCTAGAGGAAGATAGAGGTGAGCGGAACTAATGGTGGAGCGGTGAAATGCGTTGATATCATTAGGAACACCTGTGGCGAAAGCGGCTCACTGGGTCTTTTCTGACGCTGAGGCACGAAAGCTAGGGTAGCGAACGGGATTAGATAC
>Otu000263
TGCCAGCCGCCGCGGTAATACGGAGGGGGCTAGCGTTGTTCGGAATTACTGGGCGTAAAGCGCGCGTAGGCGGCCTGCCAAGTCGGTCGTGAAAGCCCGGGGCTCAACCCCGGAGGTGCGTCCGATACTGGCGGGCTCGAGACCGGGAGAGGAGAGTGGAATTCCCAGTGTAGAGGTGAAATTCGTAGATATTGGGAAGAACACCAGTGGCGAAGGCGGCTCTCTGGTCCGGTACTGACGCTGAGGCGCGAAAGCGTGGGGAGCAAACAGGATTAGATACC
>Otu000264
TGCCAGCCGCCGCGGTAATACGGAGGGTGCAAGCGTTAATCGGAATTACTGGGCGTAAAGCGTACGCAGGTGGCTAGGTCAGTCGGATGTGAAAGCCCTGGGCTTAACCTGGGAATTGCATTCGATACTGCCTGGCTAGAGTATGGGAGAGGGAAGTGGAATTCCCGGTGTAGCGGTGAAATGCGTAGATATCGGGAGGAACACCAGTGGCGAAGGCGGCTTCCTGGCCCAATACTGACACTCATGTACGAAAGCGTGGGGAGCAAACAGGATTAGATACC
>Otu000265
TGCCAGCCGCCGCGGTAAGACGTAGGGACCGAGCGTTATCCGGATTTATTGGGCGTAAAGAGCTCGTAGGCGGTTGCGTAAGTCGGATGTGAAAACTTGAGGCTCAACCTCGAGACGCCATCCGATACTGCGCTGACTTGAATCCAGTAGGGGAGTGTGGAATTTGTTGTGTAGCGGTGAAATGCGCAGATATGACAAGGAACACCTATGGCGAAGGCAGCACTCTGGGCTGGTATTGACGCTGAGGAGCGAAAGCATGGGTAGCAAACAGGATTAGATACC
>Otu000266
TGCCAGCCGCCGCGGTAATACGGAGGGGGCAAGCGTTATTCGGAATCACTGGGCTTAAAGGGTGCGTAGGCGGCGCGGAAAGTTGGGTGTGAAATACCTCGGCTCAACCGAGGAACTGCGCCCAAAACTTCCGTGCTCGAGGGAGATAGAGGTGAGCGGAACTTAGGGTGGAGCGGTGAAATGCGTTGATATCCTAAGGAACACCGGTGGCGAAGGCGGCTCACTGGATCTCTTCTGACGCTGAGGCACGAAAGCTAGGGTAGCGAACGGGATTAGATAC
>Otu000267
TGCCAGCCGCCGCGGTAATACGTAGGGAGCGAGCGTTACCCGGAATTACTGGGCGTAAAGTGCGCGTAGGCGGCTTGGTAAGTCTCTTTTGAAAGCTCCCGGCTTAACTGGGAGAGGTGAGGGGAAACTACCTGGCTTGAGGGCAGTAGAGGAAAGCGGAATTCCCGGTGTAGCGGTGAAATGCGTAGATATCGGGAGGAACACCAGTGGCGAAGGCGGCTTTCTGGGCTGTACCTGACGCTGAGGCGCGAGAGCGTGGGGAGCAAACAGGATTAGATACC
>Otu000268
TGCCAGCCGCCGCGGTAATACGAAGGGGGCTAGCGTTGTTCGGATTTACTGGGCGTAAAGCGTACGTAGGCTGATTGACAAGTTAGGGGTGAAATCCCAGAGCTCAACTCTGGAACTGCCTCTAAAACTGTTGGTCTCGAGTCCGGAAGAGGTGAGTGGAACTCCTAGTGTAGAGGTGGAATTCGTAGATATTAGGAAGAACACCAGTGGCGAAGGCGGCTCACTGGTCCGGTACTGACGCTGAGGTACGAAAGCGTGGGGAGCAAACAGGATTAGATACC
>Otu000269
TGCCAGCCGCCGCGGTAATACGAGGGGTGTAAGCGTTATTCGGAATTACTGGGCGTAAAGGGTGCGTAGACGGCGCATTAAGTCTGTTGTTAAATTTTCCGGCTCAACCGGAAAGCTGCGGTGGAAACTGATGTGCTAGAGAATGAGAGAGAGAAGTGGAATTCCCGGAGTAGCGGTAAAATGCGTGGATCTCGGGAGGAACACCAATGGCGAAGGCAGCTTCTTGGCTCATTTCTGACGTTGAGGCACGAAAGCGTGGGGAGCAAACAGGATTAGATACC
>Otu000270
TGCCAGCCGCCGCGGTAATACGGAGGGGGTTAGCGTTGTTCGGAATTACTGGGCGTAAAGCGCGCGTAGGCGGATTAGAAAGTTGGGGGTGAAATCCCAGGGCTCAACCCTGGAACTGCCTCCAAAACTACTAATCTAGAGTTCGAGAGAGGTGAGTGGAACTCCGAGTGTAGAGGTGAAATTCGTAGATATTCGGAAGAACACCAGTGGCGAAGGCGGCTCACTGGCTCGATACTGACGCTGAGGTGCGAAAGTGTGGGGAGCAAACAGGATTAGATACC
>Otu000271
TGCCAGCCGCCGCGGTAAAACCAGCACCTCAAGTGGTCAGGAGGATTATTGGGCCTAAAGCATCCGTAGCCTGCTTTGTAAGTTTCCGGTTAAATCCATTAGCTCAACTGATGGGCCGCCGGAAAAACTGCAAAGCTAGGGAGTGGGAGAGGTAGACGGTACTCGGTAGGAAGGGGTAAAATCCTTTGATCTATTGATGACCACCAGTGGCGAAGGCGGTCTACCAGAACACGTTCGACGGTGAGGGATGAAAGCTGGGGGAGCAAACCGGATTAGATACC
>Otu000272
TGCCAGCAGCCGCGGTAAAACCAGCACCTCAAGTTGTCAGGATGATTATTGGGCCTAAAGCATCCGTAGCCGGCTCTGTAAGTTTTCGGTTAAATCTGTACGCTCAACGTACAGGCCGCCGGGAATACTGCAGAGCTAGGGAGTGGGAGAGGTAGACGGTACTTGGTAGGAAGGGGTAAAATCCTTTGATCTATTGATGACCACCTGTGGCGAAGGCGGTCTACCAGAACACGTCCGACGGTGAGGGATGAAAGCTGGGGGAGCAAACCGGATTAGATACC
>Otu000274
TGCCAGCCGCCGCGGTAATACGGAGGGTGCAAACGTTGTTCGGAATTACTGGGCATAAAGAGCTCGTAGGCGGCTGTGCAAGTGTGAAGTGAAATCCCACGGCTCACCCGTGGAACTGCTTTGCAGACTGCACGGCTAGAGGATGGTAGGGGAGAGCGGAACTCCTGGTGGAGCGGTGAAATGCGTAGATATCAGGAGGAACACCGGTGGCGAAGGCGGCTCTCTGGTCCATTCCTGACGCTGAGGAGCGAAAGCTAGGGTAGCGAACGGGATTAGATACC
>Otu000275
TGCCAGCCGCCGCGGTAATACGAAGGGACCTAGCGTAGTTCGGAATTACTGGGCTTAAAGAGTTCGTAGGTGGTTAAAAAAGTTGGTGGTGAAATCCCAGAGCTTAACTCTGGAACTGCCATCAAAACTTTTTAGCTAGAGTATGATAGAGGAAAGCAGAATTTCTAGTGTAGAGGTGAAATTCGTAGATATTAGAAAGAATACCAATTGCGAAGGCAGCTTTCTGGATCATTACTGACACTGAGGAACGAAAGCATGGGTAGCGAAGAGGATTAGATACC
>Otu000276
TGCCAGCCGCCGCGGTAAGACGGAGGGTGCAAGCGTTGTTCGGATTTACTGGGCGTAAAGGGCGTGTAGGCGGATCGACAAGCCGGTGGTGAAAGGCCTGGGCTCAACCCGGGACGGTCTTCCGGAACTGTCGGTCTAGAGAGAGTCAGAGGCAGGTGGAATTCCCGGTGTAGAGGTGAAATTCGTAGAGATCGGGAGGAACACCCGCGGCGAAGGCGGCCTGCTGGGGCTCTTCTGACGCTGAGGCGCGAAAGCGTGGGTAGCAAACAGGATTAGATACC
>Otu000277
TGCCAGCCGCCGCGGTAATACGTAGGGTGCGAGCGTTATCCGGAATCATTGGGCGTAAAGAGCTCGTAGGCGGTTCAGCAAGTCGGCTGTGAAAGTTCGAGGCTCAACCTCGAAATTGCAGTCGATACTGCTGTGACTCGAGTCCGGTAGAGGAGAATGGAATTCTCGGTGTAGCGGTGAAATGCGCAGATATCGAGAGGAACACCAGTAGCGAAGGCGGTTCTCTGGGCCGGCACTGACGCTGAGGAGCGAAAGCGTGGGGAGCAAACAGGATTAGATACC
>Otu000278
TGCCAGCCGCCGCGGTAATACGGAGGGGGCTAGCGTTGTTCGGAATCACTGGGCGTAAAGCGCGCGTAGGCGGGCTGGTCAGTTGAGGGTGAAATCCCGGGGCTTAACCTCGGAACTGCCTTCAATACTGCCAGTCTTGAGTTCGAGAGAGGTGAGTGGAATTCCTAGTGTAGAGGTGAAATTCGTAGATATTAGGAAGAACACCAGTGGCGAAGGCGGCTCACTGGCTCGATACTGACGCTGAGGTGCGAAAGCGTGGGGAGCAAACAGGATTAGATACC
>Otu000279
TGCCAGCCGCCGCGGTAATACGGGGGGGGCAAGCGTTGTTCGGAATTATTGGGCGTAAAGCGTATGTAGGTGGTTGAATAAGTCAGCCGTGTAAGCCCTCGGCTCAACCGGGGAATTGCGTTTGAAACTATTCAACTTGAGTGCAGGAGAGGAAAGCGGAATTCCCAGTGTAGCGGTGAAATGCGTTGATATTGGGAAGAACACCGGTGGCGAAGGCGGCTTTCTGGTCTGCTACTGACACTGAGATACGAAAGCCAGGGGAGCGAACGGGATTAGATACC
>Otu000280
TGCCAGCCGCCGCGGTAATACGAACCGGACAAACGTTATTCGGAATTATTGGGCTTAAAGGGTGCGTAGGCGGCGCTGTCAGTCGGGTGTGAAATCCCACGGCTCAACCGTGGAACTGCGCCCGATACTGCAGTGCTAGAGGGAGACAGAGGTAAGCGGAACTGATGGTGGAGCGGTGAAATGCGTTGATATCATCAGGAACACCAGTGGCGAAAGCGGCTTACTGGGTCTCTTCTGACGCTGAGGCACGAAAGCTAGGGTAGCGAACGGGATTAGATACC
>Otu000281
TGCCAGCCGCCGCGGTAATACGGAGGGGGCTAGCGTTGTTCGGAATTACTGGGCGTAAAGCGCACGTAGGCGGACTGGTCAGTTGGGGGTGAAATCCCGGGGCTTAACCCCGGAACTGCCTCCAATACTGCCAGTCTTGAGTCCGGGAGAGGTGAGTGGAATTCCTAGTGTAGAGGTGGAATTCGTAGATATTAGGAAGAACACCAGTGGCGAAGGCGGCTCACTGGCCCGGTACTGACGCTGAGGTGCGAAAGCGTGGGGAGCAAACAGGATTAGATACC
>Otu000283
TGCCAGCCGCCGCGGTAATACGAAGGGCCCGAGCGTTAATCGGAATCACTGGGCTTAAAGCGTACGTAGGCGGGTGCGCAGGCATCTTGTGAAATCCCTCGGCTCAACCGAGGAACTGCAGGGTGAACCGCGCATCTTGAGACGAGTAGGGGCTGTCGGAACGCTAGGTGGAGTGGTGAAATGCGTTGATATCTAGCGGAACGCCGAAGGAGAAATCAGGCAGCTGGGCTTGTTCTGACGCTGAGGTACGAAAGCGTGGGGAGCGAACGGGATTAGATACC
>Otu000284
TGCCAGCCGCCGCGGTAATACGGAGGGTGCAAGCGTTGTCCGGATTTATTGGGTTTAAAGGGTGCGTAGGCGGCTTGACAAGTCAGTGGTGAAATCCTCCCGCTCAACGGGAGAACTGCCATTGAAACTGTAAGGCTTGAGGACAGTCGAGGTAGGCGGAATTTATGGTGTAGCGGTGAAATGCATAGATACCATAAAGAACACCGATAGCGAAGGCAGCTTACTAGACTGTAACTGACGCTGAGGCACGAAAGCGTGGGGAGCGAACAGGATTAGATACC
>Otu000285
TGCCAGCCGCCGCGGTAATACGGAGGGTGCAAGCGTTGTTCGGATTTACTGGGCGTAAAGGGCGTGTAGGCGGATATGCAAGCTGGAGGTGAAAGCCCCGGGCTTAACCCGGGAATTGCTTCCAGAACTGTATGTCTAGAGAGAGTCAGAGGCAGGTGGAATTCCAGGTGTAGAGGTGAAATTCGTAGAGATCTGGAGGAACACCGGCGGCGAAGGCGGCCTGCTGGGGCTTTTCTGACGCTGAGGCGCGAAAGCGTGGGGAGCAAACAGGATTAGATACC
>Otu000286
TGCCAGCCGCCGCGGTAATACGGAGGGGGCGAGCGTTGTTCGGAATTACTGGGCGTAAAGGGCGCGTAGGCGGGACCGCAAGTCAGAGGTGAAAGTCCTGGGCTCAACCTGGGGACTGCCTTTGAAACTGTTGTTCTTGAGTCCGGGAGAGGATGGCGGAATTCCCAGTGTAGAGGTGAAATTCGTAGATATTGGGAAGAACACCGGTGGCGAAGGCGGCCATCTGGACCGGCACTGACGCTGAGGCGCGAAAGCGTGGGGAGCAAACAGGATTAGATACC
>Otu000287
TGCCAGCCGCCGCGGTAATACGGAGGGGGCTAGCGTTGTTCGGAATTACTGGGCGTAAAGCGCACGTAGGCGGTTTGCCAAGTCAGACGTGAAAGCCCCGGGCTTAACCTGGGAACTGCGTTTGAAACTGGCAGGCTTGAGGCCGGGAGAGGGTAGTGGAATTCCCAGTGTAGAGGTGAAATTCGTAGATATTGGGAAGAACACCGGTGGCGAAGGCGGCTACCTGGACCGGTTCTGACGCTGAGGTGCGAAAGCGTGGGGAGCAAACAGGATTAGATACC
>Otu000288
TGCCAGCCGCCGCGGTAATACGGAGGGGGCTAGCGTTGTTCGGAATTACTGGGCGTAAAGCGCGCGTAGGCGGACTGATAAGTTGGGGGTGAAATCCCGAGGCTTAACCTCGGAACTGCCTCCAAAACTGTCAGTCTTGAGATCGAGAGAGGTAAGTGGAATTCCTAGTGTAGAGGTGAAATTCGTAGATATTAGGAAGAACACCAGTGGCGAAGGCGGCTTACTGGCTCGATACTGACGCTGAGGCGCGAAAGCGTGGGGAGCAAACAGGATTAGATACC
>Otu000289
TGCCAGCCGCCGCGGTAATACGGAGGGGGCAAGCGTTGTTCGGAATTACTGGGCGTAAAGGGCGCGCAGGCGGTTTTGTTAGTCAGGCGTGAAATCCCCGGGCTCAACCCGGGAACTGCGTTTGATACTGCGGAACTAGAGATCGGGAGAGGGTAGTGGAATTCCCAGTGTAGAGGTGAAATTCGTAGATATTGGGAAGAACACCAGTGGCGAAGGCGGCTACCTGGACCGATACTGACGCTGAGGCGCGAAAGCGTGGGGAGCAAACAGGATTAGATACC
>Otu000290
TGCCAGCAGCCGCGGTAATACGGAGGGAGCTAGCGTTGTTCGGAATTACTGGGCGTAAAGCGCGCGTAGGCGGTCCATTCAGTCAGAGGTGAAAGCCCGGGGCTCAACCCCGGAACTGCCTTTGAAACTAGTGGACTAGAATCTTGGAGAGGCGAGTGGAATTCCGAGTGTAGAGGTGAAATTCGTAGATATTCGGAAGAACACCAGTGGCGAAGGCGACTCGCTGGACAAGTATTGACGCTGAGGTGCGAAAGCGTGGGGAGCAAACAGGATTAGATACC
>Otu000291
TGCCAGCCGCCGCGGTAATACGGAGGGAGCTAGCGTTGTTCGGAATTACTGGGCGTAAAGCGCGCGTAGGCGGTGACTCAAGTCAGAGGTGAAAGCCCGGGGCTCAACCCCGGAACTGCCTTTGAAACTAGGTCGCTAGAATCTTGGAGAGGCGAGTGGAATTCCGAGTGTAGAGGTGAAATTCGTAGATATTCGGAAGAACACCAGTGGCGAAGGCGACTCGCTGGACAAGTATTGACGCTGAGGTGCGAAAGTGTGGGGAGCAAACAGGATTAGATACC
>Otu000292
TGCCAGCCGCCGCGGTAATACGGAGGGGGCTAGCGTTGTTCGGAATTACTGGGCGTAAAGCGTCCGCAGGCGGACTATTAAGTGAGAGGTGAAATCCCGGGGCTCAACCCCGGAACTGCCTTTCATACTGGTAGTCTAGAGTTATGGAGAGGTAAGTGGAATTCCTAGTGTAGAGGTGAAATTCGTAGATATTAGGAGGAACACCAGAGGCGAAGGCGGCTTACTGGACATATACTGACGCTGAGGGACGAAAGTGTGGGGAGCAAACGGGATTAGATACC
>Otu000293
TGCCAGCCGCCGCGGTAATACAGAGGGTGCGAGCGTTAATCGGAATTACTGGGCGTAAAGCGTGCGTAGGTGGTCTGTTAAGTCAGATGTGAAAGCCCTGGGCTCAACCTAGGAACTGCATTTGATACTGGCCGGCTAGAGTGTGGTAGAGGGTAGTGGAATTCCCGGTGTAGCGGTGAAATGCGTAGATATCGGGAGGAACATCAGTGGCGAAGGCGGCTACCTGGACTAACACTGACACTGAGGCACGAAAGCGTGGGGAGCAAACAGGATTAGATACC
>Otu000294
TGCCAGCCGCCGCGGTAATACGGAGGGGGCAAGCGTTATTCGGAATTACTGGGCGTAAAGGGCGCGTAGGCGGCTAGATAAGTCAAAGGTGAAATCCCTCGGCTCAACCGAGGAACTGCCTCTGAAACTATCTGGCTAGAGTCTGGGAGAGGACAGTGGAATTCCCGGTGTAGCGGTGAAATGCGTAGATATCGGGAGGAACACCAGTGGCGAAGGCGGCTGTCTGGACCAGTACTGACGCTGAGGTGCGAAAGCGTGGGGAGCAAACAGGATTAGATACC
>Otu000295
TGCCAGCCGCCGCGGTAATACGGAGGGTGCAAGCGTTGTTCGGAATTACTGGGCGTAAAGAGCTTGTAGGCGGCCTGTTAAGTCTGATGTGAAAGCCCTCGGCTCAACCGAGGAAGTGCATTGGATACTGGCAGGCTTGAGTATGGGAGAGGAGAGCGGAATTCCCGGTGTAGAGGTGAAATTCGTAGATATCGGGAGGAACACCAGTGGCGAAGGCGGCTCTCTGGACCAATACTGACGCTGAGAAGCGAAAGCGTGGGGAGCAAACAGGATTAGATACC
>Otu000296
TGCCAGCCGCCGCGGTAATACGAAGGGCCCGAGCGTTAATCAGAATCATTGGGCTTAAAGCGTACGTAGGCGGGCGCGCAGGCACCTTGTGAAATCCCTCGGCTCAACCGAGGAATTGCTTGGTGAACCGCGTGCCTTGAGACAAGTAGGGGCTGTCGGAACGATAGGTGGAGCGGTGAAATGCGTTGATATCTATCGGAACGCCGAAGGAGAAATCAGGCAGCTGGGCTTGTTCTGACGCTGAGGTACGAAAGCGTGGGGAGCGAACGGGATTAGATACC
>Otu000297
TGCCAGCAGCCGCGGTAAAACCAGCACCTCAAGTGGTCAGGATGATTATTGGGCCTAAAGCATCCGTAGCCGGCTTTGTAAGTTTTCGGTTAAATCTATATGCTCAACATATAGGCTGCCGGGAATACTGCAAAGCTAGGGAGTGGGAGAGGTAGACGGTACTCGGGAGGAAGTGGTAAAATGCTTTGATCTCTCGATGACCACCTGTGGCGAAGGCGGTCTACCAGAACACGTCCGACGGTGAGGGATGAAAGCTGGGGGAGCAAACCGGATTAGATACC
>Otu000298
TGCCAGCCGCCGCGGTAATACGTAGGTGGCAAGCGTTGTCCGGATTTACTGGGCGTAAAGGGCGTGTAGGCGGTTCGTTAAGTCCGGTGTGAAATCTCCCGGCCCAACTGGGAGAGGTCATCGGATACTGGCGAACTAGAGGGGGGCAGAGGAAGGCGGAATTCCCGGTGTAGCGGTGAAATGCGTAGATATCGGGAGGAACACCAGTGGCGAAGGCGGCCTTCTGGGCCCATCCTGACGCTGAGGCGCGAAAGCGTGGGGAGCAAACCGGATTAGATACC
>Otu000299
TGCCAGCCGCCGCGGTAATACGTAGGGGGCGAGCGTTGTCCGGATTTATTGGGCGTAAAGGGCTCGTAGGCGGCTTAACAAGTCGGCCGTGAAAACCCAGGGCTCAACCCTGGGACGCCGGTCGATACTGTTATGGCTAGGGTCCGGTAGAGGAGAATGGAATTCCCGGTGTAGCGGTGAAATGCGCAGATATCGGGAGGAACACCAGTAGCGAAGGCGGTTCTCTGGGCCGGTACCGACGCTGAGGAGCGAAAGCGTGGGGAGCAAACAGGATTAGATACC
>Otu000300
TGCCAGCCGCCGCGGTAATACGGAGGGGGCAAGCGTTGTTCGGAATTACTGGGCGTAAAGCGCGCGTAGGCGGCTTAGCAAGTTGGGGGTGAAAGCCCGGGGCTCAACCCCGGAACTGCCCTCAAAACTGCTTCGCTAGAGACCGGGAGAGGAGAGTGGAATTCCCAGTGTAGAGGTGAAATTCGTAGATATTGGGAAGAACACCAGTGGCGAAGGCGGCTCTCTGGACCGGTTCTGACGCTGAGGTGCGAAAGCGTGGGGAGCAAACAGGATTAGATACC
>Otu000301
TGCCAGCAGCCGCGGTAATACGGAGGGTGCAAGCGTTGTTCGGATTTATTGGGCGTAAAGGGCGTGTAGGCGGATGTGCAAGCTGGGGGTGAAAGGCCCGGGCTCAACCCGGGATTGTCTCCCAGAACTGCGCGTCTAGAGAAAGTCAGAGGCAGGTGGAATTCCAGGTGTAGAGGTGAAATTCGTAGAGATCTGGAGGAACATCGGCGGCGAAGGCGGCCTGCTGGGGCTTTTCTGACGCTGAGGCGCGAAAGCGTGGGGAGCAAACAGGATTAGATACC
>Otu000302
TGCCAGCCGCCGCGGTAATACGGAGGATGCGAGCGTTGTTCGGAATCACTGGGCTTAAAGCGCGTGTAGGCGGCCTAGCCAGTACCTTGTGAAATCCCTTGGCTCAACCGAGGAATTGCTGGGTATACTGCTGGGCTTGAGGCGGTTAGGGGTGCCTGGAACTCTAGGTGGAGCGGTGAAATGCGTAGATATCTAGAGGAACGCCTGAGGCGAAAGCGGGGCACTGGGACCGATCTGACGCTGAGACGCGAAAGCGTAGGGAGCGAACGGGATTAGATACC
>Otu000303
TGCCAGCAGCCGCGGTAATACGGAGGGGGCAAGCGTTGTTCGGAATTATTGGGCGTAAAGGGCACGTAGGCGGTCAAGCAAGTTGGTGGTGAAAGCCCTCGGCTCAACCGAGGAATTGCCCCCAAAACTGCTCGACTTGAGTCCCGGAGAGGGTGGCGGAATTCCCAGTGTAGCGGTGAAATGCGTAGATATTGGGAGGAACACCAGTGGCGAAGGCGGTCACCTGGACGGGTACTGACGCTGAGGTGCGAAAGCGTGGGGAGCAAACAGGATTAGATACC
>Otu000304
TGCCAGCAGCCGCGGTAATACGGAGGGAGCTAGCGTTGTTCGGAATTACTGGGCGTAAAGCGCGCGTAGGCGGCTATTCAAGTCAGAGGTGAAAGCCCGGGGCTCAACTCCGGAACTGCCTTTGAAACTAGATAGCTAGAATATGGGAGAGGTGAGTGGAATTCCGAGTGTAGAGGTGAAATTCGTAGATATTCGGAAGAACACCAGTGGCGAAGGCGACTCACTGGACCATTATTGACGCTGAGGTGCGAAAGCGTGGGGAGCAAACAGGATTAGATACC
>Otu000305
TGCCAGCCGCCGCGGTAAGACGGAGGGGGCGAGCGTTGTTCGGAATTACTGGGCGTAAAGCGCGCGTAGGCGGCGTGTCAAGTCGAGGGTGAAATCCCGGGGCTCAACCCCGGAACGGCCTTCGAAACTGGCATGCTAGAGTCCGGGAGAGGAGAGTGGAATTCCCAGTGTAGAGGTGAAATTCGTAGATATTGGGAAGAACACCAGTGGCGAAGGCGGCTCTCTGGTCCGGTACTGACGCTGAGGCGCGAAAGCGTGGGGAGCAAACAGGATTAGATACC
>Otu000306
TGCCAGCAGCCGCGGTAATACGGAGGGGGCTAGCGTTGTTCGGAATTACTGGGCGTAAAGGGTCCGCAGGTGGCTTTGTAAGTTAGATGTGAAATCTCAGGGCTCAACCCTGAAACTGCATCTAATACTGCAGAGCTTGAGTACAGGAGAGGTTGGCGGAATTCCCGGTGTAGCGGTGAAATGCGTAGATATCGGGAGGAACACCAGTGGCGAAGGCGGCCAACTGGCCTGTTACTGACACTCAGGGACGAAAGCGTGGGTAGCGAACCGGATTAGATACC
>Otu000307
TGCCAGCCGCCGCGGTAATACGGAGGGTGCAAGCGTTGTCCGGATTTATTGGGTTTAAAGGGTGCGTAGGCGGCCAATTAAGTCAGTGGTGAAATGTATCAGCTTAACTGATGAGGTGCCATTGAAACTGATTGGCTTGAGTACAGACGAGGTAGGCGGAATTTATGGTGTAGCGGTGAAATGCATAGATACCATAAAGAACACCGATAGCGAAGGCAGCTTACTAGACTGTTACTGACGCTGAGGCACGAAAGCGTGGGGAGCGAACAGGATTAGATACC
>Otu000308
TGCCAGCCGCCGCGGTAATACGGAGGGTGCGAGCGTTGTTCGGATTTACTGGGCGTAAAGGGCGTGTAGGCGGGTGCGCAAGCCGGAGGTGAAAGCCCCAGGCTCAACCTGGGAAGCTCTTCCGGAACTGCGCGTCTAGAGATAGCCAGAGGCAGGTGGAATTCCTGGTGTAGAGGTGAAATTCGTAGAGATCAGGAGGAACACCGGTGGCGAAGGCGGCCTGCTGGGGCTTATCTGACGCTGAGGCGCGACAGCGTGGGGAGCAAACAGGATTAGATACC
>Otu000309
TGCCAGCCGCCGCGGTAATACGGAGGGTGCAAGCGTTAATCGGAATTACTGGGCGTAAAGCGCGCGTAGGTGGCTTGTTAAGTCAGATGTGAAAGCCCTGGGCTCAACCCAGGAATTGCATTTGAAACTGGCAAGCTAGAGTATAGTAGAGGCAAGTGGAATTTCCTGTGTAGCGGTGAAATGCGTAGATATAGGAAGGAACACCAGTGGCGAAGGCGACTTGCTGGACTAATACTGACACTGAGGTGCGAAAGCGTGGGGAGCAAACAGGATTAGATACC
>Otu000310
TGCCAGCAGCCGCGGTAAAACCAGCACCTCAAGTGGTCAGGATGATTATTGGGCCTAAAGCATCCGTAGCCGGCTCTGTAAGTTTTCGGTTAAATCTGTACGCTTAACGTACAGGCTGCTGGGAATACTGCAGAGCTAGGGAGTGGGAGAGGTAGACGGTACTCGGGAGGAAGTGGTAAAATGCTTTGATCTCTCGATGACCACCAGTGGCGAAGGCGGTCTACCAGAACACGTTCGACGGTGAGGGATGAAAGCTGGGGGAGCAAACCGGATTAGATACC
>Otu000311
TGCCAGCCGCCGCGGTAATACGGAGGGTGCAAGCGTTGTCCGGAATTATTGGGCGTAAAGGGCGCGTAGGCGGAATAGTAAGTCAGAAGTGAAAATCATGGGCTTAACTCATGACCTGCTTTTGATACTGCTATTCTCGAGTGCGAGAGAGGAAAGCGGAATTCCCGGTGTAGCGGTGAAATGCGTAGATATCGGGAAGAACACCGGTAGCGAAGGCGGCTTTCTGGCTCGCAACTGACGCTGAGGCGCGAAAGCGTGGGGAGCAAACAGGATTAGATACC
>Otu000312
TGCCAGCCGCCGCGGTAATACGGAGGGGGCTAGCGTTGTTCGGAATTACTGGGCGTAAAGCGCGCGTAGGCGGTTGTTCAAGTTGGGCGTGAAAGCCCGGGGCTTAACCCCGGAAATGCGCTCAAAACTGGGCAGCTAGAGTCCGGAAGAGGAGAGTGGAATTCCCAGTGTAGAGGTGAAATTCGTAGATATTGGGAAGAACACCAGTGGCGAAGGCGGCTCTCTGGTCCGGTACTGACGCTAAGGTGCGAAAGCGTGGGGAGCAAACAGGATTAGATACC
>Otu000313
TGCCAGCCGCCGCGGTAATACGGAGGGGGCTAGCGTTGTTCGGAATTACTGGGCGTAAAGCGCGCGTAGGCGGGCTGGCCAGTTGGGGGTGAAAGCCCGAGGCTTAACCTCGGAACTGCCCCCAATACTGCCAGTCTTGAGTCCGGGAGAGGTGAGTGGAATTCCTAGTGTAGAGGTGAAATTCGTAGATATTAGGAAGAACACCAGTGGCGAAGGCGGCTCACTGGCCCGGTACTGACGCTGAGGTGCGAAAGCGTGGGGAGCAAACAGGATTAGATACC
>Otu000314
TGCCAGCCGCCGCGGTAATACGGAGGGTGCGAGCGTTAATCGGAATTACTGGGCGTAAAGGGCGCGTAGGTGGTTTGATAAGTCGGATGTGAAAGCCCCGGGCTTAACTTGGGAATTGCATTCGATACTGTCAGACTGGAGTATGGTAGAGGGAAGCGGAATTCCAGGTGTAGCGGTGAAATGCGTAGATATCTGGAGGAACATCAGTGGCGAAGGCGGCTTCCTGGACTAATACTGACACTGAGGCGCGAAAGCGTGGGGAGCAAACAGGATTAGATACC
>Otu000315
TGCCAGCAGCCGCGGTAAGACGGAGGGGGCAAGCGTTGTTCGGAATCATTGGGCGTAAAGCGCGCGTAGGCGGTCGAGTAAGTCGGACGTGAAAGCCCAGGGCTCAACCCTGGAAGTGCGCTCGATACTGCACGACTTGAGTACGGGAGAGGAGAGTGGAATTCCCAGTGTAGCGGTGAAATGCGTAGATATTGGGAGGAACACCAGTGGCGAAGGCGGCTCTCTGGACCGTTACTGACGCTGAGGCGCGAAAGCTAGGGGAGCAAACGGGATTAGATACC
>Otu000316
TGCCAGCAGCCGCGGTAATACGGAGGGTGCGAGCGTTAATCGGAATTACTGGGCGTAAAGCGCGCGTAGGCGGTTTGTTAAGTCAGCTGTGAAAGCCCTGGGCTCAACCTGGGAACTGCAGTTGATACTGGCCGACTAGAGTACGAGAGAGGGAGGTAGAATTCCATGTGTAGCGGTGAAATGCGTAGATATATGGAGGAATACCAGTGGCGAAGGCGGCCTCCTGGCTCGATACTGACGCTGAGGTGCGAAAGCGTGGGGATCAAACAGGATTAGATACC
>Otu000317
TGCCAGCCGCCGCGGTAATACGTACTGTGCAAACGTTATTCGGAATCACTGGGCTTAAAGGGTGCGTAGGCGGTTGATTAAGTAGGGTGTGAAAGCTCTCGGCCTAACCGAGGAATTGCGCTCTAAACTGATCGACTTGAGTGAGATAGGGGTGTGCGGAACTTCCAGTGGAGCGGTGAAATGTGTTGATATTGGAAGGAACGCCGGTGGCGAAAGCGGCACACTGGGTCTCAACTGACGCTGAGGCACGAAAGCCAGGGTAGCGAACGGGATTAGATACC
>Otu000318
TGCCAGCAGCCGCGGTAATACGTAGGTGGCAAGCGTTGTCCGGATTTACTGGGCGTAAAGGGCGTGTAGGCGGTTTGTTAAGTCCGGTGTGAAATCTCCCGGCCCAACTGGGAGAGGTCATCGGATACTGGCAAACTAGAGATAGGCAGAGGAAGGTGGAATTCCCGGTGTAGCGGTGAAATGCGTAGATATCGGGAGGAACACCAGTGGCGAAGGCGGCCTTCTGGGCCTATTCTGACGCTGAGGCGCGAAAGCGTGGGGAGCAAACAGGATTAGATACC
>Otu000320
TGCCAGCCGCCGCGGTAATACGGAGGGGGCAAGCGTTGTTCGGAATTACTGGGCGTAAAGGGCGTGTAGGCGGGCGATCAAGTCAGGGGTGAAAGGCCTGGGCTCAACCTAGGAACTGCCTTTGAAACTGATTGTCTAGAGTCCGGGAGAGGATGGCGGAATTCCCAGTGTAGAGGTGAAATTCGTAGATATTGGGAAGAACACCGGTGGCGAAGGCGGCCATCTGGACCGGCACTGACGCTGAGGCGCGAAAGCGTGGGGAGCAAACAGGATTAGATACC
>Otu000321
TGCCAGCCGCCGCGGTAATACGGAGGGGGCTAGCGTTGTTCGGAATTACTGGGCGTAAAGCGCGCGTAGGCGGGCTAGTAAGTTGGGGGTGAAATCCCGAGGCTTAACCTCGGAACTGCCTCCAAAACTGCTAGTCTTGAGATCGAGAGAGGTAAGTGGAATTCCTAGTGTAGAGGTGAAATTCGTAGATATTTGGAGGAACACCAGTGGCGAAGGCGGCTCACTGGCTCGATACTGACGCTGAGGTGCGAAAGCGTGGGGAGCAAACAGGATTAGATACC
>Otu000322
TGCCAGCCGCCGCGGTAAAACCAGCACCTCAAGTGGTCAGGAGGTTTATTGGGCCTAAAGCATCCGTAGCCTGATCTATAAGTTTCCGGTTAAATCCAAATGCTCAACATTTGGGCTGCCGGAAAAACTGTAGATCTAGGGAGTGGGAGAGGTAGACGGTACTCGGTAGGAAGGGGTAAAATCCTTTGATCTATTGATGACCACCTGTGGCGAAGGCGGTCTACCAGAACACGTTCGACGGTGAGGGATGAAAGCTGGGGGAGCAAACCGGATTAGATACC
>Otu000323
TGCCAGCCGCCGCGGTAATACGAAGGGGGCTAGCGTTGTTCGGATTTACTGGGCGTAAAGCGCACGTAGGCGGACTATTAAGTCAGGGGTGAAATCCCGGGGCTCAACCCCGGAACTGCCTTTGATACTGGTAGTCTTGAGTTCGAGAGAGGTGAGTGGAATTCCGAGTGTAGAGGTGAAATTCGTAGATATTCGGAGGAACACCAGTGGCGAAGGCGGCTCACTGGCTCGATACTGACGCTGAGGTGCGAAAGCGTGGGGAGCAAACAGGATTAGATACC
>Otu000324
TGCCAGCCGCCGCGGTAATACGGAGGGTGCAAGCGTTGTCCGGATTTATTGGGTTTAAAGGGTGCGTAGGCGGTTAGATAAGTCAGTGGTGAAATACTACAGCTCAACTGTAGAGGTGCCATTGAAACTGTCAGACTTGAGTGCAGATGAGGTAGGCGGAATTTATGGTGTAGCGGTGAAATGCATAGATACCATAAAGAACACCGATAGCGAAGGCAGCTTACTAGACTGCAACTGACGCTGAGGCACGAAAGCATGGGTAGCGAACAGGATTAGATACC
>Otu000325
TGCCAGCCGCCGCGGTAATACGGAGGGGGCAAGCGTTATTCGGAATTATTGGGCGTAAAGGGCGCGTAGGCGGCCTGACAAGTCAAAGGTGAAATCCCTCGGCCTAACCGAGGAACTGCCTTTGAAACTGTCTGGCTTGAGGCCGGGAGAGGGTAGTGGAATTCCCAGTGTAGCGGTGAAATGCGTAGATATTGGGAGGAACACCAGTGGCGAAGGCGACTACCTGGACCGGTTCTGACGCTGAGGCGCGAAAGCGTGGGGAGCAAACAGGATTAGATACC
>Otu000326
TGCCAGCCGCCGCGGTAATACGGAGGGGGCTAGCGTTGTTCGGATTTACTGGGCGTAAAGCGCACGTAGGCGGTTTATCAAGTTAGGCGTGAAAGCCCCGGGCTCAACCCGGGAACTGCGCTTATTACTGATAGACTAGAGAGCGGGAGAGGGTAGCGGAATTCCCAGTGTAGAGGTGAAATTCGTAGATATTGGGAAGAACACCAGTTGCGAAGGCGGCTACCTGGACCGGTACTGACGCTGAGGTGCGAAAGCGTGGGGAGCAAACAGGATTAGATACC
>Otu000327
TGCCAGCCGCCGCGGTAAGACGGAGGGCTCTAACGTTGTTCGGAATTACTGGGCATAAAGCGCACGTAGGCTGCTTGTTAAGTCGAATGTGAAAGCCCCCGGCTCAACCGGGGAACTGCATCCGATACTGGCAGGCTCGAGGACGGCAGGGGTAAGTGGAACTCCAGGTGGAACGGTGAAATGTGTAGATATCTGGAGGAACACCGGTGGCGAAAGCGGCTTACTGGGCCGTCTCTGACGCTGAGGTGCGAAAGCTAGGGTAGCGAACGGGATTAGATACC
>Otu000328
TGCCAGCCGCCGCGGTAATACGAAGGGGGCAAGCGTTGTTCGGAATAACTGGGCGTAAAGCGCACGTAGGCGGATTGATTAGTTAGAGGTGAAATCCCAGGGCTCAACCCTGGAACTGCCTTTAATACTGTCAGTCTAGAGATCGAGAGAGGTGAGTGGAATTCCGAGTGTAGAGGTGAAATTCGTAGATATTCGGAGGAACACCAGTGGCGAAGGCGGCTCACTGGCTCGATACTGACGCTGAGGTGCGAAAGCGTGGGGAGCAAACAGGATTAGATACC
>Otu000329
TGCCAGCCGCCGCGGTAATACCGGCGCCTCAAGTGGTAGTCGATTTTATTGGGCCTAAAACGTCCGTAGCCTGTTTGGTACATTCGTGGGTAAATCAACCAGCTCAACTGGTTGAATTCTGCGAGCACGGCCAGACTTGGGACCGGGAGAGGTGTGGGGTACGCTCAGGGTAGGGGTAAAATCCTGTCATCCTGAGCGGACCACCTGTTGCGAAGGCGCCACACTAGAACGGATCCGACGGTCAGGGACGAAGCCTAGGGGCACGAACCGGATTAGATACC
>Otu000330
TGCCAGCCGCCGCGGTAATACGGAGGGTGCGAGCGTTGTTCGGAATTACTGGGCGTAAAGCGCGTGTAGGCGGTTGGGTAAGTCGAATGTGAAAGCCCAGGGCTCAACCCTGGAATTGCATCCGAAACTGCCCAGCTAGAGTCCCGGAGAGGAAGGCAGAATTCCCAGTGTAGGGGTGAAATCCGTAGATATTGGGAGGAATACCAGTGGCGAAGGCGGCCTTCTGGACGGTGACTGACGCTGAGACGCGAAAGCGTGGGGAGCAAACAGGATTAGATACC
>Otu000331
TGCCAGCCGCCGCGGTAATACGAGGGTGGCAAGCGTTGTTCGGATTTACTGGGCGTAAAGAGAGCGTAGGCGGTTTGGTAAGCCCTGTGGGAAATCTTCCGGCTCAACCGGGAAAGGTCGCAGGGGACTGTCAGGCTAGAGGGCGGGAGAGGAGCGCGGAATTCCCGGTGTAGCGGTGAAATGCGTAGAGATCGGGAGGAAGGCCGGTGGCGAAGGCGGCGCTCTGGAACGTTTCTGACGCTGAGGCTCGAAAGCGTGGGGAGCAAACAGGATTAGATACC
>Otu000332
TGCCAGCCGCCGCGGTAAAACCAGCACCTCAAGTGGTCAGGATGATTATTGGGCCTAAAGCATCCGTAGCCGGTCCTGTAAGTTTTCGGTTAAATCTGTACGCTTAACGTACAGGCTGCCGGAAATACTGCAGGACTAGGGAGTGGGAGAGGTAGACGGTACTCGGGAGGAAGGGGTAAAATCCTTTGATCTCTCGATGACCACCTGTGGCGAAGGCGGTCTACCAGAACACGTCCGACGGTGAGGGATGAAAGTTGGGGGAGCAAACCGGATTAGATACC
>Otu000333
TGCCAGCAGCCGCGGTAATACGGGGGGGGCGAGCGTTGTTCGGAATTACTGGGCGTAAAGGGCGCGTAGGCGGTCCGAGAAGTTTCGGGTGAAAGCCCCGGGCTCAACCCGGGAAGGTCCCGGAAAACCATCGGACTTGAGTGCTGGAGAGGCAAGCGGAATTTCTGGTGTAGCGGTGAAATGCGTAGATATCAGAAGGAACATCGGAGGCGAAGGCGGCTTGCTGGACAGCAACTGACGCTGAGGCGCGAAAGCCAGGGGAGCAAACGGGATTAGATACC
>Otu000334
TGCCAGCCGCCGCGGTAAAACCAGCACCTCAAGTGGTCAGGAGGATTATTGGGCCTAAAGCATCCGTAGCCTGTTCTATAAGTTTCCGGTTAAATCCATTAGCTCAACTAATGGGCTGCCGAAAATACTGTAGAACTAGGGAGTGGGAGAGGTAGACGGTATTCGGTAGGAAGGGGTAAAATCCTTTGATCTATTGATGACCACCAGTGGCGAAGGCGGTCTACCAGAACACGTTCGACGGTGAGGGATGAAAGCTGGGGGAGCAAACCGGATTAGATACC
>Otu000335
TGCCAGCCGCCGCGGTAATACGGAGGGTGCAAGCGTTAATCGGAATTACTGGGCGTAAAGCGCGCGTAGGCGGTTTGGTAAGTCAGATGTGAAAGCCCTGGGCTTAACCTGGGAACTGCATTTGATACTGCCAAACTAGAGTATGGTAGAGGGAAGTGGAATTCCACATGTAGCGGTGAAATGCGTAGAGATGTGGAGGAACACCAGTGGCGAAGGCGGCTTCCTGGACCAATACTGACGCTGAGGTGCGAAAGCGTGGGGAGCAAACAGGATTAGATACC
>Otu000336
TGCCAGCCGCCGCGGTAATACGTAGGGTGCGAGCGTTGTCCGGAATTACTGGGCGTAAAGAGCTCGTAGGTGGTTTGTCGCGTCGTTCGTGAAATCTCACGGCTCAACTGTGAGCGTGCGGGCGATACGGGCAGACTAGAGTACTGCAGGGGAGACTGGAATTCCTGGTGTAGCGGTGGAATGCGCAGATATCAGGAGGAACACCGGTGGCGAAGGCGGGTCTCTGGGCAGTAACTGACGCTGAGGAGCGAAAGCGTGGGGAGCGAACAGGATTAGATACC
>Otu000337
TGCCAGCAGCCGCGGTAATACGGAGGGTGCGAGCGTTAATCGGAATTACTGGGCGTAAAGCGCGCGCAGGCGGCTGGGTCAGTCGGATGTGAAAGCCCCGGGCTTAACCTGGGAATTGCATTCGATACTGCCCGGCTAGAGTATGGGAGAGGGAAGTGGAATTTCCGGTGTAGCGGTGAAATGCGTAGATATCGGAAGGAACACCAGTGGCGAAGGCGACTTCCTGGGCCAATACTGACGCTGAGGTGCGAAAGCGTGGGGAGCAAACAGGATTAGATACC
>Otu000338
TGCCAGCAGCCGCGGTAATACGTAGGTGGCAAGCGTTATCCGGATTTACTGGGCGTAAAGCGTACGTAGGCGGTTCGTTAAGTCCGTTGTGAAATCTCCCGGCTCAACTGGGAGCGGTCAATGGAAACTGCCGAACTGGAGGGGCGTAGAGGCGAGCGGAATTCCCGGTGTAGTGGTGAAATGCGTAGATATCGGGAGGAACACCAGTGGCGAAAGCGGCTCGCTAGGCGCAACCTGACGCTAAGGTACGAAAGCATGGGGAGCGAACCGGATTAGATACC
>Otu000339
TGCCAGCCGCCGCGGTAATACGGAGGGGGCTAGCGTTGTTCGGAATTACTGGGCGTAAAGCGCGCGTAGGCGGCTTATCAAGTTAGGCGTGAAAGGCCTGGGCTCAACCCGGGAACTGCGCTTAATACTGGTAGACTTGAGTCCGGGAGAGGGTGGCGGAATTCCCAGTGTAGAGGTGAAATTCGTAGATATTGGGAAGAACACCAGTGGCGAAGGCGGCTACCTGGACCGGTACTGACGCTGAGGTGCGAAAGCGTGGGGAGCAAACAGGATTAGATACC
>Otu000340
TGCCAGCCGCCGCGGTAATACGGAGGGGGCTAGCGTTGTTCGGAATTATTGGGCTTAAAGGGTGCGTAGGCGGCGCGGTAAGTGAGGTGTGAAAGCCCACGACTCAATCGTGGAATTGCGCTTCATACTGCCGTGCTAGAGGGAGACAGAGGTAAGCGGAACTGATGGTGGAGCGGTGAAATGCGTTGATATTATCAGGAACACCGGTGGCGAAGGCGGCTTACTGGGTCTCTTCTGACGCTGAGGCACGAAAGCTAGGGTAGCGAACGGGATTAGATACC
>Otu000341
TGCCAGCCGCCGCGGTAATACGGAGGATCCAAGCGTTATCCGGAATCATTGGGTTTAAAGGGTCCGTAGGTGGATTAATAAGTCAGAGGTGAAATCCTGCAGCTCAACTGTAGAACTGCCTTTGAAACTGTTAATCTTGAGTCATTATGAAGTGGTTAGAATGTGTAGTGTAGCGGTGAAATGCATAGATATTACACAGAATACCGATTGCGAAGGCAGACCACTAATAATGTACTGACACTGAGGGACGAAAGCGTGGGGAGCGAACAGGATTAGATACC
>Otu000342
TGCCAGCAGCCGCGGTAATACGGAGGGTGCAAGCGTTAATCGGAATTACTGGGCGTAAAGGGCGCGTAGGCGGCTCTGTAAGTCGGGTGTGAAAGCCCCGGGCTCAACCCGGGAATTGCATTCGATACTGCAGGGCTAGAGTATGGTAGAGGAAAGCGGAATTCCCGGTGTAGCGGTGAAATGCGTAGATATCGGGAGGAACACCAGTGGCGAAGGCGGCTTTCTGGACCAATACTGACGCTGAGGTGCGAAAGCGTGGGGAGCAAACAGGATTAGATACC
>Otu000343
TGCCAGCCGCCGCGGTAATACGAACCGTCCAAACGTTATTCGGAATCATTGGGCTTAAAGGGTGCGTAGGCGGTGTGGTCAGTTGGGTGTGAAATCCCTCGGCTCAACCGAGGAACTGCGCCCAATACTGCCACACTCGAGGGAGACAGAGGTAAGCGGAACTGATGGTGGAGCGGTGAAATGCGTTGATATCATCAGGAACACCAGTGGCGAAGGCGGCTTACTGGGTCTCTTCTGACGCTGAGGCACGAAAGCTAGGGGAGCGAACGGGATTAGATACC
>Otu000344
TGCCAGCCGCCGCGGTAATACAGAGGTCTCAAGCGTTGTTCGGATTTACTGGGCGTAAAGCGTGCGTAGGCGGCGAGGTAAGTCAGATGTGAAAGCTCAGGGCTCAACCCTGAAATTGCATCCGATACTGCCTTGCTAGAGTAATGGAGGGGAGTCTGGAATTCACGGTGTAGCAGTGAAATGCGTAGATATCGTGAGGAACACTAGTGGCGAAGGCGAGACTCTGGACATTTACTGACGCTCAGGCACGAAGGCTAGGGTAGCGAAGCGGATTAGATACC
>Otu000345
TGCCAGCCGCCGCGGTAATACGGAGGGGGCAAGCGTTGTTCGGAATTATTGGGCGTAAAGCGTACGTAGGCGGTTAGATAAGTCAGGCGTGCAAGCCCACGGCTCAACCGTGGAATTGCGTTTGAAACTGTTTAACTTGAGTTCAGGAGAGGAAAGCGGAATTCCCAGTGTAGCGGTGAAATGCATTGATATTGGGAAGAACATCGGTGGCGAAGGCGGCTTTCTGGTCTGATACTGACGCTGAGGTACGAAAGCCAGGGGAGCGAACGGGATTAGATACC
>Otu000346
TGCCAGCCGCCGCGGTAATACGGAGGGGGCGAGCGTTGCTCGGAATTACTGGGCGTAAAGGGTCCGCAGGTGGCTTTGTAAGTTAGATGTGAAATCTCAGGGCTCAACCCTGAAACTGCATCTAATACTGCTTAGCTTGAGTACAGGAGAGGTTGGCGGAATTCCCGGTGTAGCGGTGAAATGCGTAGATATCGGGAGGAACACCAGTGGCGAAGGCGGCCAACTGGCCTGTTACTGACACTCAGGGACGAAAGCGTGGGGAGCGAACCGGATTAGATACC
>Otu000347
TGCCAGCCGCCGCGGTAACACGGAGGGTGCGAGCGTTGTTCGGAATCACTGGGCGTAAAGCGCGCGTAGGCGGCTGTGTAAGTCATCTGTGAAAACTCGGGGCTCAACTCCGAGACTGCAGGTGAGACTGCATGGCTAGAGCTCGGTAGAGGCAAGTGGAATTCCCGGTGTAGCGGTGGAATGCGTAGATATCGGGAAGAACACCAGTGGCGAAGGCGGCTTGCTGGGCCGATGCTGACGCTGAGGCGCGAAAGCGTGGGGAGCAAACAGGATTAGATACC
>Otu000350
TGCCAGCCGCCGCGGTAAGACGAACCGTACAAACGTTATTCGGAATTACTGGGCTTAAAGGGTGCGTAGGCGGTCCGGAAAGTTGGGTGTGAAATCCCTCGGCTCAACCGAGGAACTGCGCCCAAAACTACCGGGCTCGAGGGAGACAGAGGTGAGTGGAACTTAGGGTGGAGCGGTGAAATGCGTTGATATCCTAAGGAACACCAGTGGCGAAAGCGACTCACTGGGTCTCTTCTGACGCTGAGGCACGAAAGCTAGGGGAGCGAACGGGATTAGATACC
>Otu000351
TGCCAGCCGCCGCGGTAATACGGAGGAGGCAAGCGTTGTTCGGAATCATTGGGCTTAAAGCGCGTGTAGGCGGACCGGTAAGTGTCTTGTGAAAGCCCTCGGCTCAACCGAGGAATGGCTGGGCATACTGCCGGTCTTGAGGCAGGTAGGGGCGGGTGGAACTCTAGGTGGAGCGGTGAAATGCGTAGATATCTAGAGGAACGCCGGTGGCGAAAGCGACCCGCTGGGCCTGTTCTGACGCTGAGACGCGAAAGCGTAGGGAGCGAACGGGATTAGATACC
>Otu000352
TGCCAGCCGCCGCGGTAATACGTAGGATGCAAGCGTTGTCCGGAATTACTGGGCGTAAAGGGTCCGTAGGCGGTTTGTTAAGTCTCCTGTGAAAGTTCAGGGCTCAACCCTGAAATGTCGGGGGATACTGGCAAACTCGAGACTGTCAGAGGCAAGTGGAATTCCCGGTGTAGTGGTGAAATGCGTAGATATCGGGAGGAACACCAGTGGCGAAAGCGGCTTGCTGGGACAGTTCTGACGCTGAGGGACGAAAGCGTGGGTAGCAAACCGGATTAGATACC
>Otu000353
TGCCAGCAGCCGCGGTAAGACGGAGGGTGCTAGCGTTGTTCGGAATCACTGGGCGTAAAGGGCGCGTAGGCGGCTATGAAAGTCGGGTGTGAAAGCCCGGAGCTCAACTCCGGAACGGCACTCGAAACGTCATGGCTGGAGGTCGGAAGAGGAGAGTGGAATACCCAGTGTAGAGGTGAAATTCGTAGATATTGGGTGGAACACCAGTGGCGAAAGCGGCTCTCTGGTCCGTACCTGACGCTGAGGCGCGAAAGCGTGGGGAGCAAACAGGATTAGATACC
>Otu000354
TGCCAGCCGCCGCGGTAATACGGAGGGGGCAAGCGTTGTTCGGAATTACTGGGCGTAAAGCGCGCGTAGGCGGTTTGTTTAGTTAGGCGTGAAAGCCCTGGGCTCAACCCAGGAACTGCGCTTGATACTGGCAGACTAGAGTCCGGGAGAGGAGAGTGGAATTCCCAGTGTAGAGGTGAAATTCGTAGATATTGGGAAGAACACCAGTGGCGAAGGCGGCTCTCTGGACCGGTACTGACGCTGATGTGCGAAAGCGTGGGGAGCAAACAGGATTAGATACC
>Otu000356
TGCCAGCAGCCGCGGTAATACGTATGGTGCAAACGTTGTTCGGAATCACTGGGCTTAAAGCGGGCGTAGGCGGTTTGGTAAGTCTGTTGTGAAAGCCCTCGGCTCAACCGAGGAACTGCAACGGATACTGTCAAACTAGAGTGCAGGAGGGGAGAGTGGAATTCCTGGTGGAGCGGTGAAATGCGTAGATATCAGGAGGAACGCCGGTGGCGAAAGCGACTCTCTGGCCTGTTACTGACGCTGAGGCCCGAAAGCTAGGGGAGCGAACGGGATTAGATACC
>Otu000357
TGCCAGCCGCCGCGGTAATACGGAGGGTGCGAGCGTTAATCGGAATTACTGGGCGTAAAGCGCGCGTAGGCGGTTCGGTAAGTCAGATGTGAAAGCCCCGGGCTTAACCTGGGAATTGCATTTGAAACTGCCGGGCTAGAGTGTAGTAGAGGGAGGTGGAATTCCGCATGTAGCGGTGAAATGCGTAGAGATGCGGAGGAACACCAGTGGCGAAGGCGGCCTCCTGGACTAACACTGACGCTGAGGTGCGAAAGCGTGGGGAGCAAACAGGATTAGATACC
>Otu000358
TGCCAGCCGCCGCGGTAATACGGAGGGTGCAAGCGTTAATCGGAATTACTGGGCGTAAAGCGCGCGTAGGCGGTTTGTTAAGTCGGATGTGAAAGCCCCGGGCTCAACCTGGGAATTGCATACGATACTGGCAAACTAGAGTATGAGAGAGGGAGGTAGAATTCCATGTGTAGCGGTGAAATGCGTAGATATGTGGAGGAATACCAGTGGCGAAGGCGGCCTCCTGGCTCAATACTGACGCTGAGGTGCGAAAGCGTGGGGAGCAAACAGGATTAGATACC
>Otu000359
TGCCAGCCGCCGCGGTAATACGGAGGGGGCTAGCGTTGTTCGGAATTACTGGGCGTAAAGCGCGCGTAGGCGGTCCGCGTAGTCAGGCGTGAAAGCCCCGGGCTCAACCTGGGAACTGCGTTTGATACTGGCGGGCTAGAGTTCGGGAGAGGGTAGTGGAATTCCCAGTGTAGAGGTGAAATTCGTAGATATTGGGAAGAACACCAGTGGCGAAGGCGGCTACCTGGACCGATACTGACGCTGAGGTGCGAAAGCGTGGGGAGCAAACAGGATTAGATACC
>Otu000360
TGCCAGCAGCCGCGGTAACACGAACCGGGCAAACGTTATTCGGAATTACTGGGCTTAAAGGGTGCGTAGGCGGCGCTTCAAGTCGGGTGTGAAATCCCCCAGCTCAACTGGGGAACTGCGCCCGAAACTGGAGTGCTTGAGGGAGATAGAGGTGAGCGGAACGAATGGTGGAGCGGTGAAATGCGTTGATATCATTCGGAACACCCGTGGCGAAAGCGGCTCACTGGGTCTCTTCTGACGCTGAGGCACGAAAGCTAGGGGAGCGAACGGGATTAGATACC
>Otu000361
TGCCAGCAGCCGCGGTAATACGGAGGGTCCGAGCGTTATCCGGAATTATTGGGTTTAAAGGGTCCGCAGGCGGGCGATTTAGTCAGGGGTGAAATGGTGCGGCTCAACCGTAGCACTGCCCTTGAAACTGGTTGTCTTGAGTTATGGTGGAGTGGCCGGAATATGTAGTGTAGCGGTGAAATGCATAGATATTACATAGAACACCGATCGCGAAGGCAGGTCACTAACCATTTGACTGACGCTGATGGACGAAAGCGTGGGGAGCGAACAGGATTAGATACC
>Otu000363
TGCCAGCCGCCGCGGTAATACGGAGGGTGCGAGCGTTAATCGGAATTACTGGGCGTAAAGAGTGCGTAGGCGGTTATTTAAGTCGGATGTGAAAGCCCCGGGCTCAACCTGGGAGGGTCATTCGAAACTGAATAACTGGAGTCTGGCAGAGGCTGGCGGAATTCCCGGTGTAGCGGTGAAATGCGTAGATATCGGGAGGAACATCAGTGGCGAAGGCGGCCAGCTGGGCCAAGACTGACGCTGAGGCACGAAAGCGTGGGGAGCAAACAGGATTAGATACC
>Otu000364
TGCCAGCCGCCGCGGTAATACGGAGGGAGCGAGCGTTAATCGGAATTACTGGGCGTAAAGCGCGCGTAGGCGGCTTTGTAAGTCGGATGTGAAAGCCCTGGGCTTAACCTGGGAATGGCATTCGATACTGCAGAGCTAGAGTATGGTAGAGGGAAGTGGAATTCCGGGTGTAGCGGTGAAATGCGTAGATATCCGGAGGAACACCAGTGGCGAAGGCGACTTCCTGGGCCAATACTGACGCTGAGGTGCGAAAGCGTGGGGAGCAAACAGGATTAGATACC
>Otu000365
TGCCAGCCGCCGCGGTAATACGGAGGGGGCTAGCGTTGTTCGGATTTACTGGGCGTAAAGCGCGCGTAGGCGGCTTGGAAAGTTGGGAGTGAAAGCCCGGGGCTCAACCCCGGAACTGCTCTCAAAACTTCCAAGCTAGAGATCTGGAGAGGAGGGTGGAATTCCAAGTGTAGAGGTGAAATTCGTAGATATTTGGAAGAACACCAGTGGCGAAGGCGACTCTCTGGCCAGATACTGACGCTGAGGTGCGAAAGCGTGGGGAGCAAACAGGATTAGATACC
>Otu000366
TGCCAGCCGCCGCGGTAATACGGAGGGGGCTAGCGTTGTTCGGAATTACTGGGCGTAAAGGGCACGTAGGCGGATTGTCAAGTCAGAGGTGAAAGCCCTGGGCTCAACCCGGGAACTGCCTTTGAAACTAACGGTCTAGAGTCCGAGAGAGGATGGCGGAATTCCCAGTGTAGAGGTGAAATTCGTAGATATTGGGAAGAACACCAGTGGCGAAGGCGGCCATCTGGCTCGGTACTGACGCTGAGGCGCGAAAGCGTGGGGAGCAAACAGGATTAGATACC
>Otu000367
TGCCAGCCGCCGCGGTAATACGAACCGGACAAACGTTATTCGGAATCATTGGGCTTAAAGGGTGCGTAGGCGGCTTTGTAGGTGGGGTGTGAAATCCCTCGGCTCAACCGAGGAATTGCGCCCCAAACCCCAAGGCTTGAGGGAGACAGAGGTAAGCGGAACTGATGGTGGAGCGGTGAAATGCGTTGATATCATCAGGAACACCAGTGGCGAAAGCGGCTTACTGGGTCTCTTCTGACGCTGAGGCACGAAAGCTAGGGTAGCGAACGGGATTAGATACC
>Otu000368
TGCCAGCAGCCGCGGTAAAACCAGCACCTCAAGTGGTCAGGATGATTATTGGGCCTAAAGCATCCGTAGCCTGCTTTGTCAGTTTTCGGTTAAATCCATACGCTCAACGTATGGGCTGCCGGAAATACTGCATAGCTAGGGAGTGGGAGAGGTAGACGGTACTCGGGAGGAAGGGGTAAAATCCTTTGATCTATTGATGACCACCAGTGGCGAAGGCGGTCTACCAGAACACGTTCGACGGTGAGGGATGAAAGCTGGGGGAGCAAACCGGATTAGATACC
>Otu000369
TGCCAGCCGCCGCGGTAATACGGAGGGTGCAAGCGTTGTTCGGAATTACTGGGCGTAAAGCGCGTGTAGGCGGCTTGGCAAGTCGGATGTGAAAGCCCGGGGCTCAACCCCGGAACTGCATCCGAAACTGCCTCGCTAGAGTCCCGGAGAGGAAGGCAGAATTCCCAGTGTAGGGGTGAAATCCGTAGATATTGGGAGGAATACCAGTGGCGAAGGCGGCCTTCTGGACGGTGACTGACGCTCAGACGCGAAAGCGTGGGGAGCAAACAGGATTAGATACC
>Otu000371
TGCCAGCCGCCGCGGTAATACGTAGGGGGCAAGCGTTGTTCGGATTTACTGGGCGTAAAGGGTGCGTAGGCGGCGTGATTAGTCACTTGTGAAATCTCCGGGCTTAACTCGGAACGGCCAAGTGATACTGTCGCGCTAGAGTGCAGGAAGGGCAACTGGAATTCTTGGTGTAGCGGTGAAATGCGTAGATATCAAGAGGAACACCTGAGGCGAAGGCGAGTTGCTAGACTGACACTGACGCTGAGGTACGAAAGCTAGGGGAGCGAACGGGATTAGATACC
>Otu000372
TGCCAGCAGCCGCGGTAACACGTAGGGGGCGAGCGTTGTCCGGAATTATTGGGCGTAAAGAGCTCGTAGGCGGTTCGGTAAGTCAGATGTGAAAACTCAAGGCTCAACCTTGAGACGCCACCTGATACTGCTGTGACTAGAGTCCGGTAGAGGAGCGTGGAATTCCTGGTGTAGCGGTGAAATGCGCAGATATCAGGAGGAACACCAACGGCGAAGGCAGCGCTCTGGGCCGGTACTGACGCTGAGGAGCGAAAGCGTGGGGAGCAAACAGGATTAGATACC
>Otu000373
TGCCAGCCGCCGCGGTAATACGGAGGGTCCGAGCGTTAATCGGAATTACTGGGCGTAAAGCGTACGCAGGCGGTTTGTTAAGCGAGATGTGAAAGCCCCGGGCTCAACCTGGGAACTGCATTTCGAACTGACAAACTAGAGTTTTGTAGAGGGTGGTAGAATTTCAGGTGTAGCGGTGAAATGCGTAGAGATCTGAAGGAATACCAGTGGCGAAGGCGGCCACCTGGACAATAACTGACGCTCATGTACGAAAGCGTGGGGAGCAAACGGGATTAGATACC
>Otu000374
TGCCAGCCGCCGCGGTAATACGGGGGGAGCGAGCGTTGTTCGGAATTATTGGGCGTAAAGCGTATGTAGGCGGTCGTATAAGTCAGACGTGTAAGCCCTCGGCTCAACCGAGGAATTGCGTTTGAAACTATTCGACTCGAGTATAGGAGAGGAAAGCGGAATTCCCAGTGTAGCGGTGAAATGCGTTGATATTGGGAAGAACATCTGTGGCGAAGGCGGCTTTCTGGCCTGTTACTGACGCTGAGATACGAAAGCCAGGGTAGCGAACGGGATTAGATACC
>Otu000375
TGCCAGCCGCCGCGGTAATACGGAGGGTGCGAGCGTTAATCGGAATTACTGGGCGTAAAGCGCGCGTAGGCGGCTAGGTCAGTCGGATGTGAAAGCCCCGGGCTCAACCTGGGAATTGCATTCGAAACTGCCTGGCTAGAGTATGGGAGAGGGAAGCGGAATTTCCGGTGTAGCGGTGAAATGCGTAGATATCGGAAGGAACACCAGTGGCGAAGGCGGCTTCCTGGCCCAATACTGACGCTCAGGTGCGAAAGCGTGGGTAGCGAACAGGATTAGATACC
>Otu000376
TGCCAGCAGCCGCGGTAATACGGAGGGGGTTAGCGTTGTTCGGAATTACTGGGCGTAAAGCGCACGTAGGCGGATCAGTAAGTTAGGGGTGAAATCCCAGGGCTCAACCCTGGAACTGCCTCTGAAACTGCTGGTCTTGAGTTCGAGAGAGGTGAGTGGAATTCCGAGTGTAGAGGTGAAATTCGTAGATATTCGGAGGAACACCAGTGGCGAAGGCGGCTCACTGGCTCGATACTGACGCTGAGGTGCGAAAGCGTGGGGAGCAAACAGGATTAGATACC
>Otu000378
TGCCAGCAGCCGCGGTAAGACAGAGGGTGCAAACGTTGTTCGGAATTACTGGGCGTAAAGCGCGTGTAGGCTGTTCAGCAAGTCGGGTGTGAAAGCCCAGGGCTCAACCCTGGAAGTGCACTCGAAACTGCTAGACTAGAATCTCGGAGAGGGTGGCGGAATTCTGGGTGTAGAGGTGAAATTCGTAGATATCCAGAGGAACACCGGTGGCGAAGGCGGCCACCTGGACGAGTATTGACGCTGAGACGCGAAAGCATGGGGAGCAAACAGGATTAGATACC
>Otu000379
TGCCAGCAGCCGCGGTAATACGTAGGATCCGAGCGTTGTCCGGATTTACTGGGCGTAAAGGGTGTGTAGGCGGTATGGTAAGTCTCATGTGAAATCTCCCGGCTCAACTGGGAGGGGTCATGGGATACTGTCAAACTCGAGGGCAGCAGAGGAGAGCGGAATTCCGGGAGTAGTGGTGAAATGCGTAGATACCCGGAGGAACACCCGTGGCGAAAGCGGCTCTCTGGGCTGTACCTGACGCTGATACACGAAAGCGTGGGGAGCAAACCGGATTAGATACC
>Otu000381
TGCCAGCAGCCGCGGTAACACGTAGGGGGCGAGCGTTATTCGGAATTATTGGGCGTAAAGGGCGCGTAGGCGGCTTGACAAGTCAGTGGTGAAATCCCTCGGCTCAACCGAGGAACTGCCTCTGAAACTGTTCGGCTTGAGGCCGGGAGAGGGTGGTGGAATTCCCAGTGTAGCGGTGAAATGCGTAGATATTGGGAGGAACACCAGTGGCGAAGGCGGCCACCTGGACCGGTTCTGACGCTGAGGCGCGAAAGTGTGGGGAGCAAACAGGATTAGATACC
>Otu000382
TGCCAGCCGCCGCGGTAATACGGAGGGGGCTAGCGTTGTTCGGAATTACTGGGCGTAAAGCGCGCGTAGGCGGCATGTCAAGTTGGGTGTGAAAGCCCGGGGCTCAACCCCGGAATTGCATTCAAAACTGGCAAGCTAGAGACCGAGAGAGGTGAGTGGAATTTCCAGTGTAGAGGTGAAATTCGTAGATATTGGAAAGAACACCAGTGGCGAAGGCGGCTCACTGGCTCGGTACTGACGCTGAGGTGCGAAAGCGTGGGTAGCAAACAGGATTAGATACC
>Otu000383
TGCCAGCCGCCGCGGTAATACGGAGGGGGCTAGCGTTGCTCGGAATTACTGGGCGTAAAGGGTCCGTAGGTGGCTTTATAAGTTAGGTGTGAAAGCTTAAGGCTCAACCTTAAAATTGCATCTAAAACTGTGGAGCTAGAGTCCAGGAGAGGTTGGCGGAATTCCCGGTGTAGCGGTGAAATGCGTAGATATCGGGAGGAACACCAGCGGCGAAGGCGGCCAACTGGCCTGGTACTGACATTGAGGGACGAAAGCGTGGGTAGCGAACCGGATTAGATACC
>Otu000384
TGCCAGCCGCCGCGGTAATACGGAGGGTGCAAGCGTTATCCGGAATCACTGGGTTTAAAGGGTGCGTAGGCGGCGCTATAAGTCAGATGTGAAAGCCCACCGCTTAACGGTGGAACTGCATTTGATACTGTAGTGCTTGAATCAGGCTGAGGTCAGCGGAATGTGTCATGTAGCGGTGAAATGCATAGATATGACATAGAACACCAATTGCGAAGGCAGCTGGCTAGACCTGAATTGACGCTGAGGCACGAAAGCGTGGGGAGCGAACAGGATTAGATACC
>Otu000385
TGCCAGCAGCCGCGGTAATACGGAGGGCGCAAGCGTTGTTCGGAATCATTGGGCGTAAAGCGGGTGTAGGCGGCTTGGCAAGTTGGTTGTGAAATCCCTGGGCTCAACCCAGGAACTGCAATCAAAACTGCCTCGCTAGAGTCTCGGAGAGGGTGGCGGAATTCCCGGTGTAGAGGTGAAATTCGTAGATATCGGGAGGAACACCAGTGGCGAAGGCGGCCACCTGGACGATGACTGACGCTCAGACCCGAAAGCGTGGGGAGCAAACAGGATTAGATACC
>Otu000386
TGCCAGCAGCCGCGGTAACACGTAGGGAGCAAGCGTTGTCCGGATTTATTGGGCGTAAAGAGCTCGTAGGCAGTTCAGTCAGTCAGGTGTGAAAGTCCAAGGCTCAACCTTGGAACGCCACTTGATACTGCTGTGACTAGAGTCCGGTAGAGGAGTGTGGAATTTCTGGTGTAGCGGTGAAATGCGCAGATATCAGAAGGAACACCAACGGCGAAGGCAGCACTCTGGGCCGGTACTGACGCTGAGGAGCGAAAGCATGGGGAGCAAACAGGATTAGATACC
>Otu000387
TGCCAGCCGCCGCGGTAATACGGAGGGTGCGAGCGTTAATCGGAATTACTGGGCGTAAAGCGCGCGTAGGCGGCCTGATCAGTCGGATGTGAAAGCCCTGGGCTCAACCTGGGAATTGCATTCGAAACTGTCAGGCTAGAGTATGGGAGAGGGAAGTGGAATTTCCGGTGTAGCGGTGAAATGCGTAGATATCGGAAGGAACACCAGTGGCGAAGGCGACTTCCTGGCCCAATACTGACGCTCAGGTGCGAAAGCGTGGGTAGCGAACAGGATTAGATACC
>Otu000388
TGCCAGCAGCCGCGGTAATACGGAGGGTGCAAGCATTAATCGGAATTATTGGGCGTAAAGGGCGCGTAGGCGGAAATGTAAGTCAGATGTGAAATACCGAGGCTCAACCTCGGTGCTGCATTTGAAACTACATATCTTGAGGGTAGACGGAGAAAACGGAATTCCACATGTAGCGGTGAAATGCGTGGATATGTGGAAGAACACCTGTGGCGAAAGCGGTTTTCTAGTTTATTCCTGACGCTGAGGCGCGAGAGCAAGGGGAGCAAACAGGATTAGATACC
>Otu000389
TGCCAGCCGCCGCGGTAATACGGAGGGGGCTAGCGTTGTTCGGAATTACTGGGCGTAAAGCGCACGTAGGCGGACTGGTCAGTTGGGGGTGAAATCCCAGGGCTTAACCCTGGAACTGCCTTCAATACTACCAGTCTTGAGACCGAGAGAGGTGAGTGGAATTCCTAGTGTAGAGGTGAAATTCGTAGATATTAGGAAGAACACCAGTGGCGAAGGCGGCTCACTGGCTCGGTACTGACGCTGAGGTGCGAAAGCGTGGGGAGCAAACAGGATTAGATACC
>Otu000390
TGCCAGCCGCCGCGGTAATACGGAGGGGGCTAGCGTTGTTCGGAATTACTGGGCGTAAAGCGCACGTAGGCGGTGTATATAGTCAGAGGTGAAAGGCCTGGGCTCAACCTGGGAACTGCCTTTGATACTTATATGCTAGAGAGCGGGAGAGGGTAGCGGAATTCCCAGTGTAGAGGTGAAATTCGTAGATATTGGGAAGAACACCAGTTGCGAAGGCGGCTACCTGGCCCGGTACTGACGCTGAGGTGCGAAAGCGTGGGGAGCAAACAGGATTAGATACC
>Otu000391
TGCCAGCCGCCGCGGTAATACGGAGGGGGCAAGCGTTGTTCGGAATTACTGGGCGTAAAGGGCGCGTAGGCGGAAGTACAAGTTAGGGGTGAAAGGCCTGGGCTCAACCTGGGAACTGCCTTTAAAACTGTATTTCTAGAGTCCGGAAGAGGATGGCGGAATTCCCAGTGTAGAGGTGAAATTCGTAGATATTGGGAAGAACACCAGTGGCGAAGGCGGCCATCTGGTCCGGAACTGACGCTGAGGCGCGAAAGCGTGGGGAGCAAACAGGATTAGATACC
>Otu000392
TGCCAGCAGCCGCGGTAATACGAACTGTGCAAACGTTATTCGGAATCACTGGGCTTAAAGGGTGCGTAGGCGGGTTTAAAGGTCTGATGTGAAAGCCCACGGCTCAACCGTGGAATTGCGTTGGAAACCATGAACCTTGAGGAGATCAGAGGTAAGCGGAACTGATGGTGGAGCGGTGAAATGCGTTGATATCATCAGGAACACCGGTGGCGAAAGCGGCTTGCTGGGATCTTTCTGACGCTGAGGCACGAAAGCTAGGGGAGCGAACGGGATTAGATACC
>Otu000393
TGCCAGCCGCCGCGGTAATACGGAGACTGCAAGCGTTACTCGGATTCACTGGGCGTAAAGGGTGCGTAGGCGGCTAGATGTGTCAGGTGTGAAAGCCCGAGGCTTAACCTCGGAATTGCGCCTGAAACTGTTTGGCTAGAGTATTGGAGAGGTAAGCGGAATTCCAGGTGTAGCGGTGAAATGCGTAGATATCTGGAGGAACACCAAAGGCGAAGGCAGCTTACTGGACAATTACTGACGCTGAGGTACGAAAGCGTGGGGAGCGAAAGGGATTAGATACC
>Otu000394
TGCCAGCCGCCGCGGTAAAACCAGCACCTCAAGTGGTCAGGAGGATTATTGGGCCTAAAGCATCCGTAGCCTGTTCTGTAAGTTTTCGGTTAAATCCATTAGCTCAACTAATGGGCTGCCGAAAATACTGTAGAACTAGGGAGTGGGAGAGGTAGACGGTATTCGGTAGGAAGGGGTAAAATCCTTTGATCTATTGATGACCACCTGTGGCGAAGGCGGTCTACCAGAACACGTTCGACGGTGAGGGATGAAAGCTGGGGGAGCAAACCGGATTAGATACC
>Otu000395
TGCCAGCCGCCGCGGTAATACGGAGGGCGCAAGCGTTGTTCGGAATCATTGGGCGTAAAGCGCGTGTAGGTGGCTTGGAAAGTTGGGCGTGAAAGCCCGGGGCCCAACCCCGGAATTGCACTCAAAACTCCCTCGCTAGAGTCCCGGAGAGGAAGGCGGAATTCCCGGTGTAGAGGTGAAATTCGTAGATATCGGGAGGAACACCAGTGGCGAAGGCGGCCTTCTGGACGGTGACTGACACTGAGACGCGAAAGCGTGGGGAGCAAACAGGATTAGATACC
>Otu000396
TGCCAGCAGCCGCGGTAATACGAAGGGGGCAAGCGTTGTTCGGAATTATTGGGCGTAAAGCGTATGTAGGTGGTCTTTCAAGTCAGACGTGTAAGCCCTCGGCTCAACCGAGGAATTGCGTTTGAAACTGATTGACTTGAGTGTAGGAGAGGAAAGCGGAATTCCCAGTGTAGCGGTGAAATGCGTTGATATTGGGAAGAACACCGGTGGCGAAGGCGGCTTTCTGGCCTGCTACTGACACTGAGATACGAAAGCCAGGGGAGCAAAGGGGATTAGATACC
>Otu000397
TGCCAGCCGCCGCGGTAAGACGGAGGGTGCTAGCGTTGTTCGGAATTATTGGGCGTAAAGGGCGTGTAGGCGGCCTGCTAAGTCATGCGTGAAAGCCCTCGGCTTAACCGAGGAAGTGCGTATGAAACTGACAGGCTAGAGTACGGTAGAGGGGGGTGGAATTCCAGGTGTAGCGGTGAAATGCGTAGATATCTGGAGGAACACCGGAGGCGAAGGCGACCCCCTGGTCCGACACTGACGCTGAGACGCGAAAGCGTGGGTAGCAAACAGGATTAGATACC
>Otu000398
TGCCAGCCGCCGCGGTAATACGGAGGGGGCTAGCGTTATTCGGAATTATTGGGCGTAAAGGGCGAGTAGGCGGCCTGGAAAGTCAAAGGTGAAATCCCTCGGCTCAACCGAGGAACTGCCTTTGATACTGCCAGGCTAGAGTCTGGGAGGGGACAGCGGAATTCCCGGTGTAGCGGTGAAATGCGTAGATATCGGGAGGAACACCAGTGGCGAAGGCGGCTGTCTGGACCAGTACTGACGCTGAACCGCGAAAGCGTGGGGAGCAAACAGGATTAGATACC
>Otu000399
TGCCAGCCGCCGCGGTAATACGAAGGGCCCGAGCGTTAATCGGAATCACTGGGCTTAAAGCGTACGTAGGCGGACGCGCAGGCATCTTGTGAAATCCCTCGGCTCAACCGAGGAACTGCTTGGTGAACCGCGTGTCTTGAGGCAAGTAGGGGCTGTCGGAACGATAGGTGGAGTGGTGAAATGCGTTGATATCTATCGGAACGCCGAAGGAGAAATCAGGCAGCTGGGCTTGTTCTGACGCTGAGGTACGAAAGCGTGGGGAGCGAACGGGATTAGATACC
>Otu000400
TGCCAGCCGCCGCGGTAATACGTAGGGGGCGAGCGTTGTTCGGAATTACTGGGCGTAAAGGGCGTGTAGGCGGTTCGGCAAGTCTCGTGTGAAATTTCCCCGCTTAACGGGGAAAAGTGGCGAGAAACTGCCGGGCTAGAGTGTGGAAGGGGCGAGCGGAATTCCCGGTGTAGCGGTGAAATGCGTAGATATCGGGAGGAACACCCGTGGCGAAGGCGGCTCGCTGGGCCACAACTGACGCTGAGGCGCGAAAGCTAGGGTAGCAAACAGGATTAGATACC
>Otu000401
TGCCAGCAGCCGCGGTAACACGTAGGGGGCAAGCGTTGTCCGGATTTATTGGGCGTAAAGAGCTCGTAGGCGGTTCGGTAAGTCGGGTGTGAAAGTCCAGGGCTCAACCCTGGGAAGCCACCCGATACTGCTGTGACTTGAGTCCGGTAGGGGAGTGTGGAATTCCTGGTGTAGCGGTGAAATGCGCAGATATCAGGAGGAACACCAGCAGCGAAGGCGGCACTCTGGGCCGGTACTGACGCTGAGGAGCGAAAGCATGGGGAGCAAACAGGATTAGATACC
>Otu000403
TGCCAGCCGCCGCGGTAATACGGAGGGGGCTAGCGTTGTTCGGAATTACTGGGCGTAAAGGGCGCGTAGGCGGACCATCAAGTCAGAGGTGAAAGGCCTGGGCTCAACCCGGGAACTGCCTTTGAAACTGAAGGTCTAGAGACCGAGAGAGGATAGCGGAATTCCCAGTGTAGAGGTGAAATTCGTAGATATTGGGAAGAACACCAGTGGCGAAGGCGGCTATCTGGCTCGGTACTGACGCTGAGGCGCGAAAGCGTGGGGAGCAAACAGGATTAGATACC
>Otu000405
TGCCAGCCGCCGCGGTAACACGTACTGTGCAAACGTTATTCGGAATCACTGGGCTTAAAGGGTGCGTAGGCGGTGATTTAAGTAGGGTGTGAAATCCCTCGGCTCAACCGAGGAACTGCGCTCTAAACTGGATCACTTGAGTAAGATAGGGGTGTGCGGAACTTCCGGTGGAGCGGTGAAATGTGTTGATATCGGAAGGAACGCCAGTAGCGAAAGCGGCACACTGGGTCTTAACTGACGCTGAGGCACGAAAGCCAGGGTAGCGAACGGGATTAGATACC
>Otu000406
TGCCAGCAGCCGCGGTAATACGTAGGATCCGAGCGTTGTCCGGATTTACTGGGCGTAAAGGGTGCGTAGGCGGCGCGGTAAGTCTCATGTGAAATCTCCCGGCTTAACTGGGAGGGGTCATGGGAAACTGCCATGCTCGAGGGCAGTAGAGGAGAGCGGAATTCCGGGAGTAGCGGTGATATGCGTAGATACCCGGAGGAACACCCGTGGCGAAAGCGGCTCTCTGGACTGTACCTGACGCTAAGGCACGAAAGCGTGGGGAGCAAACCGGATTAGATACC
>Otu000407
TGCCAGCAGCCGCGGTAATACGGGGGGGGCAAGCGTTATTCGGAATTACTGGGCGTAAAGAGCGCGTAGGCGGCTTGGTATGTCAAAGGTGAAATCCCTCGGCTCAACCGAGGAACGGCCTTTGAAACTGCCTGGCTTGAGGCTGGGAGGGGATAGCGGAATTCCCGGTGTAGCGGTGAAATGCGTAGATATCGGGAGGAACACCCGTGGCGAAGGCGGCTATCTGGACCAGTTCTGACGCTGAGGCGCGAAAGCGTGGGGAGCAAACAGGATTAGATACC
>Otu000409
TGCCAGCAGCCGCGGTAATACGGAGGGGACTAGCGTTGTTCGGAATTACTGGGCGTAAAGCGTACGTAGGCGGATCAGAAAGTATGGGGTGAAATCCCAGGGCTCAACCCTGGAACTGCCTCATAAACTCCTGGTCTTGAGTTCGAGAGAGGTGAGTGGAATTCCGAGTGTAGAGGTGAAATTCGTAGATATTCGGAGGAACACCAGTGGCGAAGGCGGCTCACTGGCTCGATACTGACGCTGAGGTACGAAAGTGTGGGGAGCAAACAGGATTAGATACC
>Otu000411
TGCCAGCAGCCGCGGTAATACGGAGGGGGCTAGCGTTGTTCGGAATTATTGGGCGTAAAGGGCGCGTAGGCGGCCTGGTAAGTCGGTTGTGAAAGCCCTCGGCTCAACCGAGGAATTGCGACTGATACTGCCGGGCTTGAGTCCCGGAGAGGGTAGCGGAATTCCCAGTGTAGCGGTGAAATGCGTAGATATTGGGAGGAACATCGGTGGCGAAGGCGGCTACCTGGACGGGTACTGACGCTCAGGCGCGAAAGCTAGGGGAGCAAACAGGATTAGATACC
>Otu000412
TGCCAGCAGCCGCGGTAATACGTAGGTGGCGAGCGTTGTCCGGATTTACTGGGCGTAAAGGGCTTGTAGGCGGTTCGTTAAGTCCGGTGTGAAATCTCCCGGCTCAACTGGGAGGGGTCATCGGATACTGGCGGACTTGAGGTAGGCAGAGGAAAGCGGAATTCCCGGTGTAGCGGTGAAATGCGTAGATATCGGGAGGAACACCAGTGGCGAAGGCGGCTTTCTGGACCTATCCTGACGCTGAGGAGCGAAAGCGTGGGGAGCAAATCGGATTAGATACC
>Otu000413
TGCCAGCCGCCGCGGTAATACGGAGGGTGCGAGCGTTAATCGGAATTACTGGGCGTAAAGCGCGCGTAGGCGGCTTGGTCAGTCGGATGTGAAAGCCCAGGGCTTAACCTTGGAATTGCATTCGATACTGCCGAGCTAGAGTATGGTAGAGGGAAGTGGAATTTCCGGTGTAGCGGTGAAATGCGTAGATATCGGAAGGAACACCAGTGGCGAAGGCGACTTCCTGGGCCAATACTGACGCTGAGGTGCGAAAGCGTGGGGAGCAAACAGGATTAGATACC
>Otu000414
TGCCAGCCGCCGCGGTAAAACCAGCACCTCAAGTGGTCAGGAGGATTATTGGGCCTAAAGCATCCGTAGCCTGCTTTGTAAGTTTTCGGTTAAATCCATCAGCTCAACTGATGGGCCGCCGAAAAAACTGCAAAGCTAGGGAGTGGGAGAGGTAGACGGTACTCGATAGGAAGGGGTAAAATCCTTTGATCTATTGAGGACCACCTGTGGCGAAGGCGGTCTACCAGAACACGTTCGACGGTGAGGGATGAAAGCTGGGGGAGCAAACCGGATTAGATACC
>Otu000415
TGCCAGCCGCCGCGGTAATACGGGGGGGGCGAGCGTTGTCCGGAATTATTGGGCGTAAAGGGCGCGTAGGCGGAATAGTAAGTCAGAAGTGAAAATCATGGGCTTAACCCATGACCTGCTTTTGAAACTGCTATTCTCGAGTGCGAGAGAGGAAAGCGGAATTCCCGGTGTAGCGGTGAAATGCGTAGATATCGGGAAGAACACCGGTAGCGAAGGCGGCTTTCTGGCTCGCAACTGACGCTGAGGCGCGAAAGCGTGGGGAGCAAACAGGATTAGATACC
>Otu000416
TGCCAGCAGCCGCGGTAATACGGAGGGTGCGAGCGTTAATCGGAATTACTGGGCGTAAAGCGCGCGTAGGCGGTTCAATCAGTCAGATGTGAAAGCCCCGGGCTTAACCTGGGAATGGCATTTGATACTGTTGAGCTAGAGTGCGATAGAGGGTGGCGGAATTCCGGGTGTAGCGGTGAAATGCGTAGATATCCGGAGGAACACCGATGGCGAAGGCAACCACCTGGGTCGACACTGACGCTGAGGGGCGAAAGCGTGGGGAGCAAACAGGATTAGATACC
>Otu000417
TGCCAGCCGCCGCGGTAATACGGAGGGTGCAAGCGTTAATCGGAATTACTGGGCGTAAAGCGCGCGTAGGCGGTTTGATAAGTCAGATGTGAAAGCCCTGGGCTTAACCTGGGAACTGCATCTGAAACTATCTCACTAGAGTATGGTAGAGGGAAGTGGAATTCCACATGTAGCGGTGAAATGCGTAGAGATGTGGAGGAACACCAGTGGCGAAGGCGACTTCCTGGACCAATACTGACGCTGAGGTGCGAAAGCGTGGGGAGCAAACAGGATTAGATACC
>Otu000418
TGCCAGCCGCCGCGGTAATACGAACTGTGCGAACGTTATTCGGAATCACTGGGCTTAAAGGGTGCGTAGGCGGCTATGAAGGTCAGGTGTGAAATCCCACGGCTCAACCGTGGAACTGCGCCTGAAACCACGTAGCTTGAGGAAGTCAGAGGTAAGCGGAACTGATGGTGGAGCGGTGAAATGCGTTGATATCATCAGGAACACCGGTGGCGAAAGCGGCTTACTGGGACTTTTCTGACGCTGAGGCACGAAAGCCAGGGGAGCGAACGGGATTAGATACC
>Otu000419
TGCCAGCCGCCGCGGTAATACGGGGGGGGCAAGCGTTGTTCGGAATTACTGGGCGTAAAGGGCGCGCAGGCGGTCTGAGAAGTTCTGGGTGAAAGCCCTCGGCTTAACCGAGGAAGGTCCTGGGAAACCATCAGGCTAGAGTGCTGGAGAGGGAAGTGGAATTCCCGGTGTAGCGGTGAAATGCGTAGATATCGGGAGGAACACCAGAGGCGAAGGCGACTTCCTGGACAGACACTGACGCTGAGGCGCGAAAGCCAGGGGAGCAAACGGGATTAGATACC
>Otu000420
TGCCAGCCGCCGCGGTAATACGGAGGGCGCAAGCGTTGTTCGGAATCATTGGGCGTAAAGCGCGCGTAGGCGGCTAGGTAAGTCGGGTGTGAAATCCCGGGGCTCAACCCCGGAACTGCACTCGAAACTGCCTGGCTAGAGTCTCGGAGAGGTAGGCGGAATTCCCGGTGTAGAGGTGAAATTCGTAGATATCGGGAGGAACACCAGTGGCGAAGGCGGCCTACTGGACGATGACTGACGCTGAGGTGCGAAAGCGTGGGGAGCAAACAGGATTAGATACC
>Otu000421
TGCCAGCCGCCGCGGTAAAACCAGCACCTCAAGTGGTCAGGATGATTATTGGGCCTAAAGCATCCGTAGCCTGTTCTGTAAGTTTTCGGTTAAATCTGTATGCTCAACATACAGGCTGCCGGGAATACTGCAGGACTAGGGAGTGGGAGAGGTAGACGGTACTCGGGAGGAAGTGGTAAAATGCTTTGATCTCTCGATGACCACCTGTGGCGAAGGCGGTCTACCAGAACACGTCCGACGGTGAGGGATGAAAGCTGGGGGAGCAAACCGGATTAGATACC
>Otu000422
TGCCAGCCGCCGCGGTAAGACGAACCGTGCAAACGTTGTTCGGAATCACTGGGCTTAAAGGGTGCGTAGGCGGCTAAGCAAGTCGGGTGTGAAATCCCTCGGCTCAACCGAGGAACTGCGCCCGAAACTGCTTGGCTCGAGGGAGATAGGGGCGCGTGGAACTTCGGGTGGAGCGGTGAAATGCGTTGAGATCCGAAGGAACGCCGGTGGCGAAAGCGACGCGCTGGGTCTCTTCTGACGCTGAGGCACGAAAGCTAGGGGAGCGAACGGGATTAGATACC
>Otu000423
TGCCAGCAGCCGCGGTAATACGGAGGGGACAAGCGTTGTTCGGAATTACTGGGCGTAAAGCGCGCGTAGGCGGGCTGGTCAGTTGGGGGTGAAATCCCGAGGCTTAACCTCGGAACTGCCTTCAATACTGCTAGTCTTGAGTTCGGAAGAGGTGAGTGGAATTCCTAGTGTAGAGGTGAAATTCGTAGATATTAGGAAGAACACCAGTGGCGAAGGCGGCTCACTGGTCCGATACTGACGCTGAGGTGCGAAAGCGTGGGGAGCGAACAGGATTAGATACC
>Otu000424
TGCCAGCAGCCGCGGTAATACGGAGGGTGCGAACGTTAATCGGAATTACTGGGCGTAAAGCGCGCGTAGGCGGTTCGACAAGTGGGATGTGAAAGCCCAGGGCTTAACCTTGGAACTGCATTCCAAACTGTCGGACTAGAGTATGGTAGAGGGAGGTAGAATTTCCTGTGTAGCGGTGAAATGCGTAGATATAGGAAGGAATACCGGTGGCGAAGGCGGCCTCCTGGACCAATACTGACGCTGAGGTGCGAAAGCGTGGGGAGCAAACAGGATTAGATACC
>Otu000425
TGCCAGCAGCCGCGGTAATACGGAGGGTACGAACGTTAATCGGAATTACTGGGCGTAAAGCGCGCGTAGGTGGTTCGGTAAGTGGGATGTGAAAGCCCCGGGCTCAACCCGGGAACTGCATTCCAAACTGCCGGGCTAGAGTATGGTAGAGGGAGGTAGAATTTCCTGTGTAGCGGTGAAATGCGTAGATATAGGAAGGAATACCGGTGGCGAAGGCGGCCTCCTGGACCAATACTGACACTGAGGTGCGAAAGCGTGGGGAGCAAACAGGATTAGATACC
>Otu000426
TGCCAGCCGCCGCGGTAATACGGAGGGGGCAAGCGTTATTCGGATTTATTGGGCGTAAAGGGCGCGTAGGCGGCTTGATAAGTCAAAGGTGAAATCCCTCGGCTCAACCGAGGAACTGCCTTTGAAACTGTCTGGCTAGAGTCCGGGAGAGGGTAGTGGAATTCCCAGTGTAGCGGTGAAATGCGTAGATATTGGGAGGAACACCAGTGGCGAAGGCGACTACCTGGACCGGTACTGACGCTGAGGCGCGAAAGCGTGGGGAGCAAACAGGATTAGATACC
>Otu000427
TGCCAGCCGCCGCGGTAATACGGAGGGTGCGAGCGTTAATCGGAATTACTGGGCGTAAAGCGCGCGTAGGCGGCTTGGTAAGTCGGATGTGAAAGCCCCGGGCTTAACTTGGGAATTGCATTCGATACTGCCAGACTAGAGTATGGTAGAGGGAAGTAGAATTCCCGGTGTAGCGGTGAAATGCGTAGATATCGGGAGGAATACCAGCGGCGAAGGCGGCTTCCTGGACCAATACTGACGCTGAGGTGCGAAAGCGTGGGGAGCAAACAGGATTAGATACC
>Otu000428
TGCCAGCAGCCGCGGTAATACGGAGGGTGCGAGCGTTGTTCGGATTTACTGGGCGTAAAGGGCGTGTAGGCGGATATGTAAGCTGGAGGTGAAAGCCCCGGGCTCAACCCGGGAATTGCTTTGTAGAACTGCATATCTAGAGAAAGTCAGAGGCAGGTGGAATTCCTGGTGTAGAGGTGAAATTCGTAGAGATCAGGAGGAACACCGGCGGCGAAGGCGGCCTGCTGGGGCTTTTCTGACGCTGAGGCGCGAAAGCGTGGGGAGCAAACAGGATTAGATACC
>Otu000429
TGCCAGCAGCCGCGGTAATACGGAGGGCGCAAGCGTTGTTCGGAATCATTGGGCGTAAAGCGGGTGCAGGCGGTGAAGTCAGTCGGATGTGAAAGCCCAGGGCCCAACCCTGGAACTGCATTCGAAACTGCTTCACTAGAGTCCCGGAGGGGAAGGCGGAATTCCCGGTGTAGAGGTGAAATTCGTAGATATCGGGAGGAACACCAGTGGCGAAGGCGGCCTTCTGGACGGTGACTGACGCTCAGACCCGAAAGCGTGGGGAGCAAACAGGATTAGATACC
>Otu000431
TGCCAGCAGCCGCGGTAATACGTAGGATTCGAGCGTTGTCCGGATTTATTGGGCGTAAAGGGTGTGTAGGCGGCATGGCAAGTCTCATGTGAAATCTCCCGGCTTAACTGGGAGGGGTCATGGGAAACTGCCAAGCTGGAGGGCAGCAGAGGAAAGCGGAATTCCGGGAGTAGTGGTGAAATGCGTAGATACCCGGAGGAACACCCGAGGCGAAGGCGGCTTTCTGGGCTGTACCTGACGCTGAGACACGAAAGCGTGGGGAGCGAACCGGATTAGATACC
>Otu000432
TGCCAGCAGCCGCGGTAAAACCAGCACCTCAAGTGGTCAGGAGGATTATTGGGCCTAAAGCATCCGTAGCCTGCTTTGTAAGTTTTCGGTTAAATCCATCAGCTCAACTGATGGGCCGCCGAAAAAACTGCAAAGCTAGGGAGTGGGAGAGGTAGACGGTATTCGGTAGGAAGGGGTAAAATCCTTTGATCTATTGAGGACCACCTGTGGCGAAGGCGGTCTACCAGAACACGTTCGACGGTGAGGGATGAAAGCTGGGGGAGCAAACCGGATTAGATACC
>Otu000433
TGCCAGCCGCCGCGGTAATACGTACCGGACGAACGTTATTCGGAATTACTGGGCTTAAAGAGTGCGTAGGCGGCTTTGTAGGTGGGGTGTGAAAGCCCACGGCTCAACCGTGGAATTGCGCTTCAAACCACAAGGCTTGAGGGAGACAGGGGTGAGCGGAACTGATGGTGGAGCGGTGAAATGCGTTGATATCATCAGGAACACCAGTGGCGAAGGCGGCTCACTGGGTCTCTTCTGACGCTGAGGCACGAAAGCTAGGGTAGCGAACGGGATTAGATACC
>Otu000434
TGCCAGCAGCCGCGGTAATACGGAGGGGGCGAGCGTTGCTCGGAATTACTGGGCGTAAAGGGTCCGCAGGTGGCTTTGTAAGTTAGATGTGAAATCTCAGGGCTCAACCCTGAAACTGCATCTAATACTGCTTAGCTTGAGTACAGGAGAGGTTGGCGGAATTCCCGGTGTAGCGGTGAAATGCGTAGATATCGGGAGGAACACCAGTGGCGAAGGCGGCCAACTGGCCTGTTACTGACACTCAGGGACGAAAGCGTGGGGAGCGAACCGGATTAGATACC
>Otu000435
TGCCAGCCGCCGCGGTAAGACGGAGGGGGCTAGCGTTGTTCGGAATTACTGGGCGTAAAGCGCGCGTAGGCGGATTGATCAGTCAGAGGTGAAATCCCAGGGCTCAACCCTGGAACTGCCTTTGATACTGTCAGTCTTGAGTTCGAGAGAGGTGAGTGGAATTCCGAGTGTAGAGGTGAAATTCGTAGATATTCGGAGGAACACCAGTGGCGAAGGCGGCTCACTGGCTCGATACTGACGCTGAGGTGCGAAAGCGTGGGGAGCAAACAGGATTAGATACC
>Otu000436
TGCCAGCCGCCGCGGTAATACGTAGGTGGCGAGCGTTGTCCGGATTTACTGGGCGTAAAGAGTGCGCAGGCGGCCGAGTAAGTCGAATGTGAAAGCCCCCGGCTCAACTGGGGAGAGTCATTCGATACTGTTCGGCTTGAAGGTAGGAGAGGGAAGCGGAATTCCCGGTGTAGTGGTGAAATGCGTAGATATCGGGAGGAACACCAGTGGCGAAGGCGGCTTTCTGGCCTATTCTTGACGCTGAGGCACGAAAGCTAGGGGAGCGAACGGGATTAGATACC
>Otu000437
TGCCAGCCGCCGCGGTAATACGGAGGGTGCAAGCGTTGTTCGGAATCATTGGGCGTAAAGGGCGTGTAGGCGGTTTATTAAGTCATGTGTGAAAGCCCCCGGCTTAACCGGGGAACTGCGCATGAAACTGGTAAGCTAGAGTACTGAAGAGGGGGGTGGAATTCCAGGTGTAGCGGTGAAATGCGTAGATATCTGGAGGAACACCAGTGGCGAAGGCGACCCCCTGGTCTGATACTGACGCTGAGACGCGAAAGCGTGGGTAGCAAACAGGATTAGATACC
>Otu000438
TGCCAGCCGCCGCGGTAATACGGAGGGGGCAAGCGTTGTTCGGAATTACTGGGCGTAAAGGGCGCGTAGGCGGGACGTCAAGTCAGGGGTGAAAGGCCTGGGCTCAACCTGGGAACTGCCTTTGAAACTGACGTTCTTGAGTCCGGGAGAGGATGGCGGAATTCCCAGTGTAGAGGTGAAATTCGTAGATATTGGGAAGAACACCGGTGGCGAAGGCGGCCATCTGGACCGGCACTGACGCTGAGGCGCGAAAGCGTGGGGAGCAAACAGGATTAGATACC
>Otu000439
TGCCAGCCGCCGCGGTAATACGGAGGGTGCAAGCGTTAATCGGAATTACTGGGCGTAAAGCGCGCGTAGGCGGTTCGGTAAGTTGGATGTGAAAGCCCAGGGCTCAACCTTGGAACTGCATTCAAAACTGCCAGGCTAGAGTACGGTAGAGGGGGGTAGAATTCCACGTGTAGCGGTGAAATGCGTAGAGATGTGGAGGAATACCAGTGGCGAAGGCGGCCCCCTGGATCGATACTGACGCTGAGGTGCGAAAGCGTGGGGAGCAAACAGGATTAGATACC
>Otu000440
TGCCAGCAGCCGCGGTAATACGTAGGTCACAAACGTTGTCCGGAATTATTGGGCGTAAAGGGTCCGTAGGCGGTTCGGTAAGTCTCCTGTGAAATCTTCAGGCTCAACTTGAAGAGGTCGGGGGATACTGCTGAACTTGAGACTGTTAGAGGCAAGTGGAATTCCCGGTGTAGTGGTGAAATGCGTAGATATCGGGAGGAACACCAGTGGCGAAAGCGGCTTGCTGGGACAGTTCTGACGCTGAGGGACGAAAGCGTGGGTAGCAAACCGGATTAGATACC
>Otu000441
TGCCAGCCGCCGCGGTAATACGGAGGGTGCAAACGTTGCTCGGAATTATTGGGCGTAAAGCGCACGTAGGCGGTTTGATAAGTCGGATGTGAAAGCCCTAGGCTTAACCAAGGAAGTGCATTCGAAACTGTCTAACTTGAGTATGGGAGAGGATTGCGGAATGCTCGGTGAAGAGGTGAAATTCGTTGATATCGGGTGGAACACCAGTGGCGAAGGCGGCAATCTGGACCAATACTGACGCTGAGGTGCGAAAGCGTGGGGAGCAAACAGGATTAGATACC
>Otu000442
TGCCAGCAGCCGCGGTAATACAGAGGGTGCAAACGTTGTTCGGAATTACTGGGCATAAAGCGCACGTAGGCGGTCTAGTAAGTGTGAAGTGAAATCCCACGGCTCACCCGTGGAACTGCTTTGCATACTGCTAGACTCGAGGAAGGTAGGGGAGAGCAGAACTCTTGGAGGAGCGGTGAAATGCGTAGATATCAAGAGGAATACCAGTGGCGAAGGCGGCTCTCTGGTCCTTTTCTGACGCTGAGGTGCGAAAGCTAGGGTAGCGAACGGGATTAGATACC
>Otu000443
TGCCAGCAGCCGCGGTAATACGGAGGGTGCGAGCGTTAATCGGAATTACTGGGCGTAAAGCGCGCGTAGGCGGTTATGTAAGTCGGATGTGAAAGCCCTGGGCTCAACCTGGGAACTGCATTCGAAACTGCACAACTGGAGTATGGGAGAGGGAAGTGGAATTTCCGGTGTAGCGGTGAAATGCGTAGATATCGGAAGGAACACCAGTGGCGAAGGCGACTTCCTGGGCCAATACTGACGCTAAGGTGCGAAAGCGTGGGGAGCAAACAGGATTAGATACC
>Otu000444
TGCCAGCCGCCGCGGTAATACGGAGGATCCAAGCGTTATCCGGAATCATTGGGTTTAAAGGGTCCGTAGGTGGATAATTAAGTCAGAGGTGAAATCTTGCAGCTCAACTGTAAAATTGCCTTTGATACTGGTTATCTTGAGTTATTATGAAGTAGTTAGAATATGTAGTGTAGCGGTGAAATGCATAGATATTACATAGAATACCAATTGCGAAGGCAGATTACTAATAATCAACTGACACTGATGGACGAAAGCGTGGGGAGCGAACAGGATTAGATACC
>Otu000445
TGCCAGCAGCCGCGGTAATACGGAGGGGGCTAGCGTTGTTCGGAATTACTGGGCGTAAAGGGCGTGTAGGCGGTTTGTCAAGTTAGAGGTGAAAGCCCCAGGCTTAACCTGGGAATTGCCTTTAAAACTGACAGACTAGAGACCGGGAGAGGGTAGTGGAATTCCCAGTGTAGAGGTGAAATTCGTAGATATTGGGAAGAACACCAGTGGCGAAGGCGACTACCTGGCCCGGTTCTGACGCTGAGGCGCGAAAGCGTGGGGAGCAAACAGGATTAGATACC
>Otu000446
TGCCAGCCGCCGCGGTAATACGGAGGGGGCAAGCGTTGTTCGGAATTACTGGGCGTAAAGAGTACGTAGGCGGATCGTTCAGTTAGGGGTGAAATCCCAGGGCTTAACCCTGGAACTGCCCTTAATACTGGCGGTCTAGAGATCGAGAGAGGTGAGTGGAATTTCCAGTGTAGAGGTGAAATTCGTAGATATTGGAAAGAACACCAGTGGCGAAGGCGGCTCACTGGCTCGATACTGACGCTGAGGTACGAAAGCGTGGGGAGCAAACAGGATTAGATACC
>Otu000447
TGCCAGCAGCCGCGGTAATACGGAGGGTGCAAGCGTTGTCCGGATTCACTGGGTGTAAAGGGTGTGTAGGCGGAGCAGCAAGTCAGAGGTGAAAGCCTACGGCTCAACCGTAGAATTGCCTTTGATACTGCTGTTCTTGAGTACCGGAGAGGCTACTAGAATTCGTGGTGTAGCGGTGAAATGCGTAGATATCACGAGGAATACCAGAGGCGTAGGCGGGTAGCTGGACGGATACTGACGCTGAGGCACGAAAGCGTGGGGAGCAAACAGGATTAGATACC
>Otu000448
TGCCAGCCGCCGCGGTAAGACGGAGGGTGCAAGCGTTGTTCGGATTTACTGGGCGTAAAGGGCGTGTAGGCGGATTGACAAGCCGGGGGTGAAAGGCCTGGGCTCAACCCGGGACGGTCTTCCGGAACTGTCAGTCTAGAGAGAGTCAGAGGCAGGTGGAATTCCAGGTGTAGAGGTGAAATTCGTAGAGATCTGGAGGAACACCGGCGGCGAAGGCGGCCTGCTGGGACTCTTCTGACGCTGAGGCGCGAAAGCGTGGGTAGCAAACAGGATTAGATACC
>Otu000449
TGCCAGCCGCCGCGGTAATACGGAGGGTGCAAGCGTTGTTCGGAATTATTGGGCGTAAAGCGCGTGTAGGCGGCTTGGTAAGTCGGTTGTGAAAGCCCGGGGCCCAACCCCGGAATTGCAATCGAAACTACTTGGCTAGAGTCCCGGAGAGGAAGGCAGAATTCCCGGTGTAGGGGTGAAATCCGTAGATATCGGGAGGAATACCAGTGGCGAAGGCGGCCTTCTGGACGGTGACTGACGCTGAGACGCGAAAGCGTGGGGAGCAAACAGGATTAGATACC
>Otu000450
TGCCAGCAGCCGCGGTAATACGTAGGTGGCAAGCGTTGTCCGGATTTACTGGGCGTAAAGGGCCTGTAGGCGGTTCGTTAAGTCCGGTGTGAAATCTCCCGGCTCAACTGGGAGGGGTCATCGGATACTGGCGGACTAGAGGGGGGTAGAGGAAAGCGGAATTCCCGGTGTAGCGGTGAAATGCGTAGATATCGGGAGGAACACCAGTGGCGAAGGCGGCTTTCTGGGCCTACCCTGACGCTGAGGGGCGAAAGCGTGGGGAGCAAACCGGATTAGATACC
>Otu000451
TGCCAGCAGCCGCGGTAATACGAAGGTGGCAAGCGTTGTTCGGATTTACTGGGCGTAAAGAGAGCGTAGGCGGTGGGGTAAGCCCTGCGGGAAAGCTCCCGGCTCAACCGGGAAAGGTCGCAGGGGACTGCTTCACTAGAGGACGGGAGAGGAGCGCGGAATTCCCGGTGTAGCGGTGAAATGCGTAGAGATCGGGAGGAAGGCCGGTGGCGAAGGCGGCGCTCTGGAACGTTTCTGACGCTGAGGCTCGAAAGCGTGGGGAGCAAACAGGATTAGATACC
>Otu000452
TGCCAGCCGCCGCGGTAATACGTACCGTACGAACGTTATTCGGAATCACTGGGCTTAAAGAGTACGTAGGCGGCTCGGTAGGTGAGGTGTGAAATCCCACGGCTCAACCGTGGAACTGCGCTTCAAACCACCGAGCTTGAGGGAGACAGGGGTGAGCGGAACTGATGGTGGAGCGGTGAAATGCGTTGATATCATCAGGAACACCGGTGGCGAAGGCGGCTCACTGGGTCTCTTCTGACGCTGAGGTACGAAAGCTAGGGTAGCGAACGGGATTAGATACC
>Otu000453
TGCCAGCCGCCGCGGTAATACGAAAGGTGCAAGCGTTAATCGGAATTACTGGGCGTAAAGCGCGCGTAGGCGGTGTGTTAAGTCGGATGTGAAAGCCCAGGGCTCAACCTTGGAATTGCATCCGATACTGGCACGCTAGAGTGCAGTAGAGGGAGGTGGAATTTCCGGTGTAGCGGTGAAATGCGTAGAGATCGGAAGGAACACCAGTGGCGAAGGCGGCCTCCTGGACTGACACTGACGCTGAGGTGCGAAAGCGTGGGGAGCAAACAGGATTAGATACC
>Otu000454
TGCCAGCCGCCGCGGTAATACATAGGGTGCGAGCGTTGTTCGGAATTACTGGGCGTAAAGGGCGCGCAGGCGGAATAGTAAGTCGGAGGTGAAAGCCCGGGGCTCAACCCCGGAGGGTCTTTCGAAACTGCTAATCTAGAGAGGGTCAGGGGCCGGCAGAATTCCTGGTGTAGAGGTGAAATTCGTAGATATCAGGAGGAATACCGGTGGCGAAGGCGGCCGGCTGGGGCCACTCTGACGCTGAGGCGCGAAAGCGTGGGGAGCAAACAGGATTAGATACC
>Otu000456
TGCCAGCAGCCGCGGTAATACGTAGGTGGCAAGCGTTATCCGGATTTACTGGGCGTAAAGCGTACGTAGGCGGTTCGGTAAGTTCGTTGTGAAATCTCCCGGCTCAACTGGGAGCGGTCAATGGAAACTGCCGGACTGGAGGGGCGTAGAGGCGAGCGGAATTCCCGGTGTAGTGGTGAAATGCGTAGATATCGGGAGGAACACCAGTGGCGAAAGCGGCTCGCTAGGCGCTACCTGACGCTGAGGTACGAAAGCATGGGGAGCGAACCGGATTAGATACC
>Otu000457
TGCCAGCCGCCGCGGTAATACGGAGGGTGCAAGCGTTAATCGGAATTACTGGGCGTAAAGCGCGCGTAGGCGGTTATTTAAGTCGGATGTGAAAGCCCCGGGCTCAACCTGGGAATTGCATTCGATACTGGGTAACTAGAGTATGAGAGAGGGAGGTAGAATTCCATGTGTAGCGGTGAAATGCGTAGATATGTGGAGGAATACCAGTGGCGAAGGCGGCCTCCTGGCTCAATACTGACGCTGAGGTGCGAAAGCGTGGGGAGCAAACAGGATTAGATACC
>Otu000458
TGCCAGCCGCCGCGGTAACACGGGGGGGGCAAACGTTGTTCGGAATCACTGGGCGTAAAGGGTCCGTAGGCGGCCGCGTAAGTCGGAGGTGAAAGCCCTGGGCTTAACCCAGGAATTGCCTTCGAAACTGCACGGCTAGAGTCCGGTAGAGGGAGACGGAATTCCCGGTGTAGCGGTGAAATGCGTAGATATCGGGAGGAACACCTGTGGCGAAGGCGGTCTCCTGGGCCGGTACTGACGCTGAGGGACGAAAGCGTGGGGAGCAAACAGGATTAGATACC
>Otu000459
TGCCAGCCGCCGCGGTAATACGGAGGGGGCTAGCGTTGTTCGGAATTACTGGGCGTAAAGCGCGCGTAGGTGGTCGATTAAGTTGGGCGTGAAAGCCCGGGGCTCAACCCCGGAACTGCGCTCAAAACTGGCCGACTAGAGTCCGGGAGAGGGTAGCGGAATTCCCAGTGGAGAGGTGAAATTCGTAGATATTGGGAAGAACACCGGTGGCGAAGGCGGCTACCTGGCCCGGCACTGACACTGAGGTGCGAAAGCGTGGGGAGCAAACAGGATTAGATACC
>Otu000460
TGCCAGCCGCCGCGGTAATACGTAGGTGGCAAGCGTTGTCCGGATTTACTGGGCGTAAAGGGCGTGTAGGCGGTTCGTTAAGTCCGGTGTGAAATCTCCCGGCCCAACTGGGAGAGGTCATCGGATACTGGCAAACTAGAGATAGGCAGAGGAAGGTGGAATTCCCGGTGTAGCGGTGAAATGCGTAGATATCGGGAGGAACACCAGTGGCGAAGGCGGCCTTCTGGGCCTATTCTGACGCTGAGGCGCGAAAGCGTGGGGAGCAAACCGGATTAGATACC
>Otu000461
TGCCAGCAGCCGCGGTAATACGGAGGGGGCAAGCGTTGCTCGGAATTACTGGGCGTAAAGGGTCCGCAGGTGGCTTTGTCAGTTAGATGTGAAATCTCAGGGCTCAACCCTGAAACTGCACCTAATACTGCAAGGCTAGGGTACAGGAGAGGTTGGCGGAATTCCCGGTGTAGCGGTGAAATGCGTAGATATCGGGAGGAACACCAGTGGCGAAGGCGGCCAACTGGCCTGTTACTGACACTCAGGGACGAAAGCGTGGGGAGCAAACGGGATTAGATACC
>Otu000462
TGCCAGCAGCCGCGGTAACACGTAGGGTTCAAGCGTTGTCCGGATTCATTGGGCGTAAAGAGCTCGTAGGCGGTTCGATAAGTCGGGTGTGAAAACTCAGGGCTCAACTCTGAGACGCCACTCGAGACTGTCGTGACTTGAGTCCAGTAGAGGAGCAGGGAATTCCAGGTGTAGCGGTGAAATGCGCAGATATCTGGAGGAACACCAGTAGCGAAGGCGCTGCTCTGGGCTGGTACTGACGCTGAGGAGCGAAAGCATGGGGAGCGAACAGGATTAGATACC
>Otu000463
TGCCAGCCGCCGCGGTAATACGTACCGTACAAACGTTATTCGGAATCACTGGGCTTAAAGGGTGCGTAGGCGGTGCGGTAAGTTGGGTGTGAAATCCCTCGGCTCAACCGAGGAACTGCGCCCAATACTGCCGTACTCGAGGGAGACAGAGGTAAGCGGAACTGATGGTGGAGCGGTGAAATGCGTTGATATCATCAGGAACACCAGTTGCGAAGGCGGCTTACTGGGTCTCTTCTGACGCTGAGGCACGAAAGCTAGGGTAGCGAACGGGATTAGATACC
>Otu000464
TGCCAGCCGCCGCGGTAATACGTACTGTGCGAACGTTATTCGGAATCACTGGGCTTAAAGGGTGCGTAGGCGGTCGTTTAAGTAGGGTGTGAAATCCCCCGGCTCAACCGGGGAACTGCGCTCTAAACTGGACGGCTTGAGTAAGATAGGGGTGTGCGGAACTTCCGGTGGAGCGGTGAAATGTGTTGATATCGGAAGGAACACCAGTAGCGAAAGCGGCACACTGGGTCTTAACTGACGCTGAGGCACGAAAGCTAGGGTAGCGAACGGGATTAGATACC
>Otu000465
TGCCAGCAGCCGCGGTAAAACCAGCACCTCAAGTGGTCAGGAGGATTATTGGGCCTAAAGCATCCGTAGCCTGCTCTGTAAGTTTCCGGTTAAATCCATTAGCTCAACTAATGGCCTGCCGAAAATACTGTAGAGCTAGGAAGTGGGAGAGGTAGACGGTACTCGGTAGGAAGGGGTAAAATCCTTTGATCTATTGATGACCACCTGTGGCGAAGGCGGTCTACCAGAACACGTTCGACGGTGAGGGATGAAAGCTGGGGGAGCAAACCGGATTAGATACC
>Otu000466
TGCCAGCCGCCGCGGTAATACGTAGGGAGCAAGCGTTGTTCGGATTTACTGGGCGTAAAGGGTGCGTAGGCGGCGCGACAAGTCACTTGTGAAATCTCCGGGCTTAACTCGGAACGGTCAAGTGAAACTGTTGTGCTAGAGTGCAGGAAGGGCAACTGGAATTCTTGGTGTAGCGGTGAAATGCGTAGATATCAAGAGGAACACCTGAGGCGAAGGCGAGTTGCTAGACTGACACTGACGCTGAGGCACGAAAGCTAGGGGAGCGAACGGGATTAGATACC
>Otu000469
TGCCAGCAGCCGCGGTAAGACGGAGGGGGCTAGCGTTGTTCGGAATTACTGGGCGTAAAGCGCGCGTAGGCGGCGGACCAAGTTGGGCGTGAAAGCCCGGGGCTCAACCCCGGAACGGCGCACAAGACTGGTCGGCTCGAGGCCGGGAGAGGAGAGTGGAATTCCCAGTGTAGAGGTGAAATTCGTAGATCTTGGGAAGAACACCGGTGGCGAAGGCGGCTCTCTGGTCCGGATCTGACGCTGAGGCGCGAAAGCGTGGGGAGCAAACAGGATTAGATACC
>Otu000470
TGCCAGCAGCCGCGGTAATACGAAGGGGGCTAGCGTTGTTCGGATTTACTGGGCGTAAAGAGTTCGTAGGCGGACTGGAAAGTTAGAGGTGAAAGCCCAGGGCTCAACCCTGGAACGGCCTTTAAAACTTCTAGTCTAGAGACAGATAGAGGTAAGGGGAATACTTAGTGTAGAGGTGAAATTCGTAGATATTAAGTGGAACACCAGTGGCGAAGGCGCCTTACTGGATCTGTACTGACGCTGAGGAACGAAAGCGTGGGGAGCGAACGGGATTAGATACC
>Otu000471
TGCCAGCCGCCGCGGTAATACGGAGGGGGCCAGCGTTGCTCGGAATTATTGGGCGTAAAGGGCGCGTAGGCGGTTTGGCAAGTCTGATGTGAAAGCCCACGGCTCAACCGTGGAAGTGCATCTTATACTGCTAAGCTAGAGTCTGGGAGAGGGAAGCGGAATTCCCGGTGTAGCGGTGAAATGCGTAGATATCGGGAGGAACACCAGTGGCGAAGGCGGCTTCCTGGACCAGTACTGACGCTGAGGCGCGAAAGCTAGGGGAGCAAACAGGATTAGATACC
>Otu000472
TGCCAGCCGCCGCGGTAACACGGAGGGCGCGAGCGTTGTTCGGAATCACTGGGCGTAAAGCGCGCGTAGGCGGTTGGATAAGTCGCTTGTGAAAGCCCGGGGCTCAACCCCGGGACTGCAGGCGATACTGTTCGACTGGAGCACGGTAGAGGCAAGTGGAATTCCCGGTGTAGCGGTGGAATGCGTAGATATCGGGAAGAACACCAGTGGCGAAGGCGGCTTGCTGGGCCGTTGCTGACGCTGAGGTGCGAAAGCGTGGGGAGCAAACAGGATTAGATACC
>Otu000473
TGCCAGCCGCCGCGGTAATACGAAGGTCCCGAGCGTTATTCGGAATCACTGGGCGTAAAGGGAGCGTAGGCGGCGCGGTAAGTCAGATGTGAAATCTCAGAGCTCAACTCTGAAACTGCATCCGATACTGCCGTGCTAGAGTAATGGAGGGGTAAGTGGAATTCTCGGTGTAGCAGTGAAATGCGTAGATATCGAGAGGAAGACCAACGGCGAAGGCAGCTTACTGGACATTTACTGACGCTGAGGCTCGAAGGCTAGGGTAGCGAAAGGGATTAGATACC
>Otu000474
TGCCAGCCGCCGCGGTAATACTGAAGGTGCGAGCGTTAATCGGAATTACTGGGCGTAAAGCGCGCGTAGGCGGCTTGGTCAGTTGGATGTGAAAGCCCTGGGCTCAACCTGGGAACTGCATTCAATACTGCCAAGCTAGAGTATGGGAGAGGGTTGTGGAATTCCACGTGTAGCGGTGAAATGCGTAGATATGTGGAGGAACATCAGTGGCGAAGGCGGCAGCCTGGCCCAATACTGACGCTGAGGTGCGAAAGCGTGGGGAGCAAACAGGATTAGATACC
>Otu000475
TGCCAGCCGCCGCGGTAATACGTAGGGGGCAAGCGTTGTCCGGAATCATTGGGCGTAAAGCGCGCGTAGGCGGCCCGATAAGTCCGCTGTAAAAGTCAACGGCTCAACTGTTGAAAGCCGGTGGATACTGTCGGGCTGGAGTCCGGAAGAGGCAAGTGGAATTCCTGGTGTAGCGGTGGAATGCGCAGATATCAGGAGGAACACCTATAGCGAAGGCAGCTTGCTGGGACGGTACTGACGCTAAGGCGCGAAAGCGTGGGGAGCAAACAGGATTAGATACC
>Otu000476
TGCCAGCCGCCGCGGTAAGACGGAGGGTGCTAGCGTTGTTCGGAATTACTGGGCGTAAAGCGCGTGTAGGCGGTTTGGTAAGTCAAGCGTGAAAGCCCTCGGCTCAACCGAGGAAGTGCGTTTGATACTGCCAGGCTGGAGTTCGGAAGAGGGGGGTGGAATTCCAGGTGTAGCGGTGAAATGCGTAGATATCTGGAGGAACACCAGTGGCGAAGGCGGCCCCCTGGTCCGAGACTGACGCTGAGACGCGAAAGCGTGGGTAGCAAACAGGATTAGATACC
>Otu000477
TGCCAGCCGCCGCGGTAATACGGAGGGGGCTAGCGTTGTTCGGAATTACTGGGCGTAAAGGGCGCGTAGGCGGCCTTGTTAGTCAGGCGTGAAAGCCCCGGGCTCAACCTGGGAACTGCGTTTGAAACTGCGAGGCTTGAGTTCGGGAGAGGAGAGTGGAATTCCCAGTGTAGAGGTGAAATTCGTAGATATTGGGAAGAACACCAGTGGCGAAGGCGGCTCTCTGGACCGATACTGACGCTGAGGCGCGAAAGCGTGGGGAGCAAACAGGATTAGATACC
>Otu000478
TGCCAGCAGCCGCGGTAATACGTAGGGGGCTAGCGTTGTCCGGATTTACTGGGCGTAAAGGGAGCGCAGGTGGCTAAGTTCGTCGATGGTGCAAGCTCCAGGCTTAACTTGGAGAGGTCTGTCGATACTGCTTGGCTTGAGGACGGTAGAGGAGCACGGAATTCCTGGTGTAGTGGTGAAATGCGTAGATATCAGGAGGAACACCGGTGGCGAAAGCGGTGCTCTGGGCCGTTTCTGACACTCAGGCTCGAAAGCGTGGGGAGCGAACCGGATTAGATACC
>Otu000479
TGCCAGCCGCCGCGGTAATACGAACTGTGCAAACGTTATTCGGAATCACTGGGCTTAAAGGGTGCGTAGGCGGCTTTGTAGGTCAGGTGTGAAAGCCCACGGCTCAACCGTGGAATTGCGCTTGAAACCACAAAGCTTGAGGGAGATAGAGGAGAGCGGAACTGATGGTGGAGCGGTGAAATGCGTTGATATCATCAGGAACACCGGTGGCGAAAGCGGCTCTCTGGATCTCTTCTGACGCTCAGGCACGAAAGCTAGGGGAGCGAACGGGATTAGATACC
>Otu000480
TGCCAGCCGCCGCGGTAATACGGAGGGTGCAAGCGTTATCCGGAATCACTGGGTTTAAAGGGTGCGTAGGTGGTTTGATAAGTCAGAGGTGAAAGCCCACCGCTTAACGGTGGAACTGCCTTTGATACTGTCAGACTTGAATAAGGCTGAGGTCGGCGGAATGTGTCATGTAGCGGTGAAATGCATAGATATGACATAGAACACCAATTGCGAAGGCAGCTGACTAGACCTTTATTGACACTGAGGCACGAAAGCGTGGGGAGCGAACAGGATTAGATACC
>Otu000481
TGCCAGCCGCCGCGGTAATACGGAGGGTCCAAGCGTTGTTCGGAATCATTGGGCGTAAAGCGGGCGTAGGCGGCTTGGCAAGTCAGATGTGAAATCCCAGGGCCCAACCCTGGAACTGCATTTGAAACTGCCTCGCTAGAGTCGCGGAGAGGATGGCGGAATTCCCGGTGTAGGGGTGAAATCCGTAGATATCGGGAGGAACACCAGTGGCGAAGGCGGCCATCTGGACGCTGACTGACGCTGAGGTCCGAAAGCGTGGGGAGCAAACAGGATTAGATACC
>Otu000482
TGCCAGCCGCCGCGGTAATACGGGGGGGGCTAGCGTTGTTCGGAATTATTGGGCGTAAAGGGCGCGTAGGCGGCCTGGTAAGTCGGACGTGAAATCCCGCGGCTCAACCGCGGAACTGCGTTCGAAACTGTCAGGCTTGAGTCCCGGAGAGGGTAGCGGAATTCCCAGTGTAGCGGTGAAATGCGTAGATATTGGGAGGAACACCAGTGGCGAAGGCGGTTACCTGGACGGGTACTGACGCTGAGGCGCGAAAGCGTGGGGAGCAAACAGGATTAGATACC
>Otu000483
TGCCAGCCGCCGCGGTAATACGGAGGGCGCAAGCGTTGTTCGGAATCATTGGGCGTAAAGAGCGTGTAGGCGGCTTGGTAAGTCGGGTGTGAAAGCCCGGGGCTCAACCCCGGAATTGCATTCGAAACTGCCTCGCTAGAGTCCCGGAGAGGAAGGCGGAATTCTCGGTGTAGAGGTGAAATTCGTAGATATCGAGAGGAACACCAGTGGCGAAGGCGGCCTTCTGGACGGTGACTGACGCTGAGACGCGAAAGCGTGGGGAGCAAACAGGATTAGATACC
>Otu000484
TGCCAGCCGCCGCGGTAAGACGAACCGGACGAACGTTATTCGGAATCACTGGGCTTAAAGAGTGCGTAGGCGGCTTTGTAGGTGAGGTGTGAAATCCCACGGCTCAACCGTGGAACTGCGCTTCAAACCACAAGGCTTGAGGGAGGCAGAGGTAAGCGGAACTGATGGTGGAGCGGTGAAATGCGTTGATATCATCAGGAACACCAGTGGCGTAGGCGGCTTACTGGGCCTCTTCTGACGCTGAGGCACGAAAGCTAGGGTAGCGAACGGGATTAGATACC
>Otu000485
TGCCAGCCGCCGCGGTAATACTGAGGGTGCTAGCGTTGTCCGGAATCACTGGGCGTAAAGCGCGCGTAGGCGGTTCTGTAAGTCGCTTGTGAAATCCCGGGGCTCAACCCCGGGGCTGCAGGCGATACTGCAAGACTAGAGCTCGGTAGAGGCAAGTGGAATTCCCGGTGTAGCGGTGGAATGCGTAGATATCGGGAAGAACACCGGTGGCGAAGGCGGCTTGCTGGGCCGATGCTGACGCTGAGGTGCGAAAGCGTGGGGAGCAAACAGGATTAGATACC
>Otu000487
TGCCAGCAGCCGCGGTAAAACCAGCACCTCAAGTGGTCAGGAGGATTATTGGGCCTAAAGCATCCGTAGCCGGCTATGTTAGTTCTCGGTTAAATCCATGTGCTCAACACATGGGCTGCCGAGAATACTGTATAGCTAGGGAGTGGGAGAGGTAGACGGTACTCGGTAGGAAGGGGTAAAATCCTTTGATCTATTGAGGACCACCTGTGGCGAAGGCGGTCTACCAGAACACGTTCGACGGTGAGGGATGAAAGCTGGGGGAGCAAACCGGATTAGATACC
>Otu000488
TGCCAGCCGCCGCGGTAATACGGGGGGAGCAAGCGTTGTTCGGAATCATTGGGCGTAAAGAGCTCGTAGGCGGCTCCGTAAGTCAGAGGTTAAAGCCCATGGCTCAACCATGGATCTGCCTTTGAAACTACGGAACTTGAGTCCGAGAGAGGATAGTGGAATTCCAGGTGTAGCGGTGAAATGCGTAGATATCTGGAGGAACACCAGTGGCGAAGGCGGCTATCTGGCTCGGTACTGACGCTGAGGAGCGAAAGCTAGGGGAGCAAACGGGATTAGATACC
>Otu000489
TGCCAGCCGCCGCGGTAAAACCAGCACCTCAAGTGGTCAGGATGATTATTGGGCCTAAAGCATCCGTAGCCTGCTTTGCCAGTTTTCGGTTAAATCCATACGCTTAACGTATGGGCTGCCGGAAATACTACAAAGCTAGGGAGTGGGAGAGGTAGACGGTACTCGGTAGGAAGGGGTAAAATCCTTTGATCTATTGATGACCACCTGTGGCGAAGGCGGTCTACCAGAACACGTTCGACGGTGAGGGATGAAAGCTGGGGGAGCAAACCGGATTAGATACC
>Otu000490
TGCCAGCCGCCGCGGTAATACGGAGGAGGCAAGCGTTGTTCGGAATTACTGGGCTTAAAGCGTGCGTAGGCGGGATGGCAGGTGTCGTGTGAAAGCCCTCGGCTCAACCGAGGAACTGTTCGGCAAACCGTCATTCTTGAGGCCAGCAGGGGGACCTGGAACTTTGGGTGGAGCGGTGAAATGCGTAGATATCCAAGGGAACGCCGGTGGCGAAAGCGGGGTCCTGGGCTGGTTCTGACGCTGAGGCACGAAAGCGTGGGTAGCAAACAGGATTAGATACC
>Otu000491
TGCCAGCCGCCGCGGTAATACGGAGGGGGCTAGCGTTGTTCGGAATAACTGGGCGTAAAGCGCTCGTAGGCGGATTTGTAAGTTGGGGGTGAAATCCCGAGGCTTAACCTCGGAACTGCCTCCAAAACTACAAGTCTTGAGTCCGAGAGAGGTGAGTGGAATTCCTAGTGTAGAGGTGAAATTCGTAGATATTAGGAAGAACACCAGTGGCGAAGGCGGCTCACTGGCTCGGTACTGACGCTGAGGAGCGAAAGCGTGGGGAGCAAACAGGATTAGATACC
>Otu000492
TGCCAGCCGCCGCGGTAAGACGGAGGGGGCTAGCGTTGTTCGGAATTACTGGGCGTAAAGCGCACGCAGGCGGTCCATCGAGTCAGGCGTGAAAGCCCTGGGCTCAACCCAGGAATTGCGCTTGATACTGGTGAACTGGAGTCCGGGAGAGGATAGCGGAATTCCCAGTGTAGAGGTGAAATTCGTAGATATTGGGAAGAACACCGGTGGCGAAGGCGGCTATCTGGACCGGTACTGACGCTGAGGTGCGAAAGCGTGGGGAGCAAACAGGATTAGATACC
>Otu000493
TGCCAGCAGCCGCGGTAATACGAACTGTGCAAACGTTATTCGGAATCACTGGGCTTAAAGGGTGCGCAGGCGGCCTGATAAGTAGGATGTGAAATCTCCCGGCCCAACCGGGGAACTGCGTTCTAAACTGTCAGGCTTGAGTGAGATAGGGGTGTGCGGAACTTCTAGTGGAGCGGTGAAATGTGTTGATATTAGAAGGAACACCGGTAGCGAAGGCGGCACACTGGGTCTCTACTGACGCTCATGCACGAAAGCTAGGGTAGCGAACGGGATTAGATACC
>Otu000494
TGCCAGCAGCCGCGGTAATACGGAGGGTGCAAGCGTTGTTCGGAATCACTGGGCGTAAAGGGCGTGTAGGCGGTCTGTTAAGTCTGATGTGAAATCCCTCCGCTCAACGGAGGAACTGCGTCGGAAACTGGCAAACTAGAGTACCGGAGAGGAAGGTGGAATTCCCGGTGTAGCGGTGAAATGCGTAGATATCGGGAGGAACACCCGTGGCGAAGGCGGCCTTCTGGACGGATACTGACGCTGAGACGCGAAAGCGTGGGGAGCAAACAGGATTAGATACC
>Otu000496
TGCCAGCCGCCGCGGTAATACGGAGGGTGCGAGCGTTATCCGGAATCACTGGGCGTAAAGGGCACGTAGGCGGTTTGTTAAGTCTAATGTTAAATCTTGAGGCTCAACCTCATTATGGCGTTGGATACTGGCAAACTAGACGGCTGGAGAGGAAAGTGGAATTACCAGTGTAGCGGTGGAATGCGTAGATACTGGTAGGAACACCTATTGCGAAGGCAGCTTTCTGGACAGCACGTGACGCTGAGGTGCGAAAGCGTGGGGAGCAAACCGGATTAGATACC
>Otu000498
TGCCAGCAGCCGCGGTAATACGGAGGGTCCAAGCGTTGTTCGGAATTATTGGGCGTAAAGCGCGCGTAGGCGGCTTGGTAAGTCGGATGTGAAAGCCCGGGGCTCAACCCCGGAATTGCATTCGAAACTGCTTGGCTAGAGTCTCGGAGAGGAGGGCGGAATTCCCGGTGTAGAGGTGAAATTCGTAGATATCGGGAGGAACACCAGTGGCGAAGGCGGCCCTCTGGACGATGACTGACGCTGAGGTGCGAAAGCGTGGGGAGCAAACAGGATTAGATACC
>Otu000499
TGCCAGCAGCCGCGGTAATACGGAGGGTGCAAGCGTTAATCGGAATTACTGGGCGTAAAGCGCGCGTAGGCGGATGATTAAGTTGGATGTGAAAGCCCAGGGCTCAACCTTGGAACTGCATTCAATACTGGTCATCTAGAGTACAGTAGAGGAGGGTAGAATTTCTTGTGTAGCAGTGAAATGCGTAGATATAAGAAGGAATACCAGTGGCGAAGGCGGCCCTCTGGACTGATACTGACGCTGAGGTGCGAAAGCGTGGGGAGCAAACGGGATTAGATACC
>Otu000500
TGCCAGCCGCCGCGGTAATACGAAGGGGGCTAGCGTTGTTCGGAATTACTGGGCGTAAAGCGCACGTAGGCGGACATTTAAGTCAGGGGTGAAATCCCGGAGCTCAACTCCGGAACTGCCTTTGATACTGGGTGTCTCGAGTATGGAAGAGGTAAGTGGAATTGCGAGTGTAGAGGTGAAATTCGTAGATATTCGCAGGAACACCAGTGGCGAAGGCGGCTTACTGGTCCATTACTGACGCTGAGGTGCGAAAGCGTGGGGAGCAAACAGGATTAGATACC
>Otu000501
TGCCAGCCGCCGCGGTAATACGGAGGGGGTTAGCGTTGTTCGGAATTACTGGGCGTAAAGCGCACGTAGGCGGATTGGAAAGTTAGAGGTGAAATCCCAGGGCTCAACCCTGGAACTGCCTTTAAAACTCCCAGTCTTGAGTTCGAGAGAGGTAAGTGGAATTCCTAGTGTAGAGGTGAAATTCGTAGATATTAGGAGGAACACCAGTGGCGAAGGCGGCTTACTGGCTCGATACTGACGCTGAGGTGCGAAAGCGTGGGGAGCAAACAGGATTAGATACC
>Otu000502
TGCCAGCCGCCGCGGTAAGACGGAGGGGGCTAGCGTTGTTCGGAATTACTGGGCGTAAAGCGCGCGTAGGCGGTTCGCTAAGTTGGGCGTGAAAGCCCGGGGCTCAACCCCGGAACTGCGTTCAAAACTGGTGGACTAGAGACCGGGAGAGGAGAGCGGAATTCCCAGTGTAGAGGTGAAATTCGTAGATATTGGGAAGAACACCAGTGGCGAAGGCGGCTCTCTGGCCCGGTTCTGACGCTGAGGTGCGAAAGCGTGGGGAGCAAACAGGATTAGATACC
>Otu000503
TGCCAGCCGCCGCGGTAATACGGAGGGACCAAGCGTTGTTCGGAATCATTGGGCGTAAAGCGGGTGTAGGCGGTGGAGTAAGTCGGATGTGAAATCCCGGGGCCCAACCCCGGAACTGCATTCGAAACTGCTTCACTAGAGTCCCGGAGAGGAAGGCGGAATTCCCGGTGTAGAGGTGAAATTCGTAGATATCGGGAGGAACACCAGTGGCGAAGGCGGCCTTCTGGACGGTGACTGACGCTCAGACCCGAAAGCGTGGGGAGCAAACAGGATTAGATACC
>Otu000504
TGCCAGCAGCCGCGGTAACACGTAGGGGGCGAGCGTTGTCCGGATTTATTGGGCGTAAAGAGCTCGTAGGCGGCTTGGTATGTCGGGTGTGAAAACTCCAGGCTCAACTTGGAGATGCCACTCGAAACTGCCATGGCTAGAGTCCGGTAGGGGAGCGCGGAATTCCTGGTGTAGCGGTGAAATGCGCAGATATCAGGAGGAACACCGACGGCGAAGGCAGCGCTCTGGGCCGGTACTGACGCTGAGGAGCGAAAGCGTGGGGAGCAAACAGGATTAGATACC
>Otu000505
TGCCAGCCGCCGCGGTAATACAGAGGGTGCGAGCGTTAATCGGAATTACTGGGCGTAAAGGGTGCGTAGGTTGTTAATCTTGTGGGCTGTGAAATACCTGGGCTTAACCTAGGCAGGCCAGCCCAAACAGATTGACTAGAGTTCAGGAGAGGTTAGTGGAATTTCCGGTGTAGCGGTGAAATGCGTAGAGATCGGAAGGAACACCAGTGGCGAAGGCGACTATCTGGCCTGATACTGACACTGAAGTACGAAAGCGTGGGGAGCAAACAGGATTAGATACC
>Otu000506
TGCCAGCCGCCGCGGTAATACGGAGGGTCCAAGCGTTGTTCGGAATCATTGGGCGTAAAGCGGGTGTAGGCGGCTTGGCAAGTCGGATGTGAAATCCCAGGGCCCAACCCTGGAACTGCATTCGAAACTGCTTCGCTAGAGTCGCGGAGAGGATGGCGGAATTCCCGGTGTAGGGGTGAAATCCGTAGATATCGGGAGGAACACCAGTGGCGAAGGCGGCCATCTGGACGCTGACTGACGCTCAGACCCGAAAGCGTGGGGAGCAAACAGGATTAGATACC
>Otu000507
TGCCAGCCGCCGCGGTAATACGGAGGGTGCAAGCGTTAATCGGAATTACTGGGCGTAAAGCGTACGTAGGCGGCGTGTTAAGCAAGATGTGAAAGCCCCGGGCTCAACCTGGGAATTGCATTTTGAACTGGCATGCTAGAGTCCTGAAGAGGGTGGTAGAATTTCCAGTGTAGCGGTGAAATGCGTAGATATTGGAAGGAATACCGGTGGCGAAGGCGGCCACCTGGTCAGAGACTGACGCTGAGGTACGAAAGCGTGGGGAGCAAACAGGATTAGATACC
>Otu000508
TGCCAGCCGCCGCGGTAATACGGAGGGGGCTAGCGTTGTTCGGAATTACTGGGCGTAAAGCGCGCGTAGGCGGCCTGGCAAGTTGGGCGTGAAAGCCCGGGGCTCAACCCCGGATGTGCGCCTAAAACTACCAAGCTAGAGGCCGAGAGAGGGTGGCGGAATTCCCAGTGTAGAGGTGAAATTCGTAGATATTGGGAAGAACACCAGTGGCGAAGGCGGCCACCTGGCTCGGTACTGACGCTGAGGTGCGAAAGCGTGGGGAGCAAACAGGATTAGATACC
>Otu000510
TGCCAGCCGCCGCGGTAATACGGAGGGTGCAAGCGTTGTTCGGATTTACTGGGCGTAAAGGGCGTGTAGGCGGGGATGTAAGCTGGAGGTGAAAGCCCCGGGCTCAACCCGGGAACGGCTTCCAGAACTGCATCTCTAGAGAGAGTCAGAGGCAGGTGGAATTCCTGGTGTAGAGGTGAAATTCGTAGAGATCAGGAGGAACACCGGCGGCGAAGGCGGCCTGCTGGGACTCATCTGACGCTGAGGCGCGAAAGCGTGGGGAGCAAACAGGATTAGATACC
>Otu000511
TGCCAGCAGCCGCGGTAATACGAAGGGGGCTAGCGTTGTTCGGAATCACTGGGCGTAAAGCGCACGTAGGTGGATCAATCAGTTGAGGGTGAAATCCCGGGGCTCAACCTCGGAACTGCCTTCAATACTGTTGATCTTGAGTCCGAGAGAGGTGAGTGGAATTCCTAGTGTAGAGGTGAAATTCGTAGATATTAGGAAGAACACCAGTGGCGAAGGCGGCTCACTGGCTCGGTACTGACGCTGAGGTGCGAAAGCGTGGGGAGCAAACAGGATTAGATACC
>Otu000512
TGCCAGCCGCCGCGGTAATACGAAGGGGGCTAGCGTTGTTCGGAATTACTGGGCGTAAAGCGCACGTAGGCGGACTTTTAAGTCAGGGGTGAAATCCCGGGGCTCAACCCCGGAACTGCCTCTGATACTGGAAGTCTCGAGTGTGGTAGAGGTGAGTGGAATTGCGAGTGTAGAGGTGAAATTCGTAGATATTCGCAGGAACACCAGTGGCGAAGGCGGCTCACTGGACCACAACTGACGCTGAGGTGCGAAAGCGTGGGGAGCAAACAGGATTAGATACC
>Otu000513
TGCCAGCAGCCGCGGTAATACGGAGGGTGCAAGCGTTGTTCGGAATTACTGGGCGTAAAGCGCGTGTAGGCGGCTTGGCAAGTCGGATGTGAAATCCCGGGGCCCAACCCCGGAACTGCATCCGAAACTGCCTCGCTAGAGTCCCGGAGAGGAAGGCAGAATTCCCGGTGTAGGGGTGAAATCCGTAGATATCGGGAGGAATACCAGCGGCGAAGGCGGCCTTCTGGACGGTGACTGACGCTGAGACGCGAAAGCGTGGGGAGCAAACAGGATTAGATACC
>Otu000514
TGCCAGCAGCCGCGGTAATACGGAGGGGGTTAGCGTTGTTCGGAATTACTGGGCGTAAAGCGCGCGTAGGCGGACTGGAAAGTTGGGGGTGAAATCCCAGGGCTCAACCCTGGAACTGCCTCCAAAACTATCAGTCTAGAGTTCGAGAGAGGTGAGTGGAATTCCGAGTGTAGAGGTGAAATTCGTAGATATTCGGAGGAACACCAGTGGCGAAGGCGGCTCACTGGCTCGATACTGACGCTGAGGTGCGAAAGTGTGGGGAGCAAACAGGATTAGATACC
>Otu000515
TGCCAGCCGCCGCGGTAATACGGAGGGTGCAAGCGTTGTCCGGATTTATTGGGTTTAAAGGGTACGTAGGCGGATTTTTAAGTCCGTGGTGAAAGCCCATCGCTTAACGATGGAACTGCCATGGATACTGGAAATCTTGAGTTCAGTTGAGGTAAGCGGAATTTATGATGTAGCGGTGAAATGCATAGATATCATAAAGAACACCTATTGCGAAGGCAGCTTACTGGACTTGGACTGACGCTAATGTACGAAAGCGTGGGGAGCGAACAGGATTAGATACC
>Otu000516
TGCCAGCCGCCGCGGTAAGACGAACCGTCCAAACGTTATTCGGAATTACTGGGCTTAAAGGGTGCGTAGGCGGCGCGGTAAGTTGGATGTGAAATCCCTCGGCTCAACCGAGGAACTGCGTTCAATACTGCCGTGCTAGAGGGAGACAGAGGGAAGCGGAACTGATGGTGGAGCGGTGAAATGCGTTGATATCATCAGGAACACCCGTGGCGAAAGCGGCTTCCTGGGTCTCTTCTGACGCTGAGGCACGAAAGCTAGGGTAGCGAACGGGATTAGATACC
>Otu000517
TGCCAGCAGCCGCGGTAAGACGAAGGTGGCAACCGTTGTTCGGAATCACTGGGCATAAAGCGCACGTAGGCGGGAGTGCAAGTCGGGTGTGAAATCCCTCGGCCCAACCGAGGAACTGCGCCCGAAACTGCATTTCTTGAGGATAGCAGGGGAGCGTGGAATTCCTGGTGGAGCGGTGAAATGCGTTGATATCAGGAGGAACACCGGCGGCGAAGGCGACGCTCTGGGCTATTTCTGACGCTGAGGTGCGAAAGCTAGGGGAGCAAACGGGATTAGATAC
>Otu000518
TGCCAGCAGCCGCGGTAACACGTAGGGGGCAAGCGTTACCCGGAATCACTGGGCGTAAAGGGCGCGTAGGCGGCTAGGTAAGTCTCCTGTGAAAGCTCCCGGCTTAACTGGGAGAGGTCAGGGGATACTACTTAGCTTGAGGGCAGTAGAGGAAGGCGGAATTCCCGGTGTAGCGGTGAAATGCGTAGATATCGGGAGGAACACCAGTGGCGAAGGCGGCCTTCTGGGCTGTGCCTGACGCTGAGGCGCGAGAGCGTGGGGAGCAAACTGGATTAGATACC
>Otu000519
TGCCAGCAGCCGCGGTAATACGGAGGGTGCAAGCGTTAATCGGAATTACTGGGCGTAAAGCGCGCGTAGGCGGCTTTGTAAGTCGGATGTGAAAGCCCTGGGCTCAACCTGGGAACTGCATTCGAAACTGCATGGCTAGAGTATGGGAGAGGGAAGTGGAATTTCCGGTGTAGCGGTGAAATGCGTAGATATCGGAAGGAACACCAGTGGCGAAGGCGACTTCCTGGCCCAATACTGACGCTCAGGTGCGAAAGCGTGGGGAGCAAACAGGATTAGATACC
>Otu000521
TGCCAGCCGCCGCGGTAATACGAAGGGGGCTAGCGTTGTTCGGAATCACTGGGCGTAAAGCGCACGTAGGCCGACTGGTCAGTTGGGGGTGAAATCCCGGGGCTCAACCTCGGAACTGCCTTCAATACTGCTAGTCTTGAGTCCGAGAGAGGTGAGTGGAATTCCTAGTGTAGAGGTGAAATTCGTAGATATTAGGAAGAACACCAGTGGCGAAGGCGGCTCACTGGCTCGGTACTGACGCTGAGGTGCGAAAGCGTGGGGAGCAAACAGGATTAGATACC
>Otu000522
TGCCAGCAGCCGCGGTAATACGAAGGGAGCTAGCGTTGTTCGGAATTACTGGGCGTAAAGCGCGCGTAGGTGGATTCGTCAGTTGAGGGTGAAATCCCAGGGCTCAACCCTGGAACTGCCTTCAATACTGCGAATCTTGAGTCCGAGAGAGGTGAGTGGAATTCCTAGTGTAGAGGTGAAATTCGTAGATATTAGGAAGAACACCAGTGGCGAAGGCGGCTCACTGGCTCGGTACTGACGCTGAGGTGCGAAAGCGTGGGGAGCAAACAGGATTAGATACC
>Otu000524
TGCCAGCCGCCGCGGTAATACGGGGGGAGCAAGCGTTGTTCGGAATCACTGGGCGTAAAGCGCGCGTAGGCGGCCGAGTAAGTCGTGTGTGAAAGACCGGGGCTCAACTCCGTGTATTGCATGCGATACTGCTCGGCTGGAGAAAGGTAGAGGCAAGTGGAATTCCCGGTGTAGCGGTGGAATGCGTAGATATCGGGAAGAACACCTGTGGCGAAGGCGGCTTGCTGGGCCTTTTCTGACGCTGAAGTGCGAAAGCGTGGGGAGCAAACAGGATTAGATACC
>Otu000525
TGCCAGCAGCCGCGGTAATACGGAGGGTGCAAGCGTTGTTCGGAATTACTGGGCGTAAAGAGCGTGTAGGCGGCTAGGTAAGTCGGATGTGAAATCCCGGGGCCCAACCCCGGAACTGCATCCGATACTGCCCAGCTAGAGTCCCGGAGAGGATGGCGGAATTTCCGGTGTAGAGGTGAAATTCGTAGATATCGGAAGGAACACCAGTGGCGAAGGCGGCCATCTGGACGGTGACTGACGCTGAGACGCGAAAGCGTGGGGAGCAAACAGGATTAGATACC
>Otu000526
TGCCAGCCGCCGCGGTAATACGGGGGGAGCAAGCGTTGTCCGGAATCATTGGGCGTAAAGGGTGCGTAGGCGGGCTATTAAGTCTGATGTGAAAGCCCACGGCTTAACCGTGGAGAGTCATTGGATACTGATAGTCTTGAATCACAGAGGGGCTAGTGGAATTCCAGGTGTAGCGGTGAAATGCGTAGATATCTGGAGGAACATCGGTGGCGAAGGCGACTGGCTGGCTGTTGATTGACGCTGAGGCACGAAAGCGTGGGTAGCAAACAGGATTAGATACC
>Otu000528
TGCCAGCAGCCGCGGTAATACGTAGGTGGCAAGCGTTGTCCGGATTTACTGGGCGTAAAGGGAGCGCAGGTGGCTCATCAAGTCTGGGGTGAAATCTCCCGGCTCAACCGGGAGGGGTCTCTGGATACTGATGGGCTTGAGGGAAGCAGAGGAGAGCGGAATTCCCGGTGTAGCGGTGATATGCGTAGATATCGGGAGGAACACCAGTGGCGAAGGCGGCTCTCTGGGCTTTTCCTGACGCTGAGGCTCGAAAGCGTGGGGAGCGAACCGGATTAGATACC
>Otu000529
TGCCAGCCGCCGCGGTAATACGGAGGGTGCAAGCGTTAATCGGAATTACTGGGCGTAAAGCGCGCGTAGGTGGTTTGTTAAGCTAGATGTGAAAGCCCTGGGCTCAACCTGGGAACTGCATTTAGAACTGGCAGGCTAGAGTACAGCAGAGGATAGTGGAATTTCTAGTGTAGCGGTGAAATGCGTAGATATTAGAAGGAACACCAGTGGCGAAGGCGACTGTCTGGGCTGATACTGACACTGAGGTGCGAAAGCGTGGGGAGCAAACAGGATTAGATACC
>Otu000530
TGCCAGCCGCCGCGGTAATACGGAGGGGGCAAGCGTTGTTCGGAATTACTGGGCGTAAAGGGCGCGTAGGCGGTCCGTTGGGTCAGGCGTGAAAGCCCTGGGCTCAACCTAGGAGGTGCGTTTGAAACTGACGGACTAGAGACCGGGAGAGGATGGTGGAATTCTCAGTGTAGAGGTGAAATTCGTAGATATTGGGAAGAACACCGGTGGCGAAGGCGGCCATCTGGACCGGTTCTGACGCTGAGGCGCGAAAGCGTGGGGAGCAAACAGGATTAGATACC
>Otu000531
TGCCAGCCGCCGCGGTAAAACCAGCACCTCGAGTGGTCAGGAGGTTTATTGGGCCTAAAGCATCCGTAGCCGGCTATCCAAGTCTTCGGTTAAATCCATCTGCTCAACAGATGGGCCGCCGGAGATACTAGACAGCTAGGGAGTGGAAGAGGTGGATGGTACTCGATGGGAAGGGGTAAAATCCTTTGATCCATTGAAGACCACCTGTGGCGAAGGCGGTCCACCAGAACATGTCCGACGGTGAGGGATGAAAGCTGGGGGAGCAAACCGGATTAGATACC
>Otu000532
TGCCAGCAGCCGCGGTAATACGGAGGGTGCAAGCGTTAATCGGAATTACTGGGCGTAAAGCGCGCGTAGGCGGTTCGATAAGTCGGATGTGAAATCCCCGGGCTCAACCTGGGAATTGCATTCGAAACTGTCGAGCTAGAGTGTGGAAGAGGGAAGTGGAATTCCAGGTGTAGCGGTGAAATGCGTAGATATCTGGAGGAACATCAGTGGCGAAGGCGGCTTCCTGGTCCAACACTGACGCTGAGGTGCGAAAGCGTGGGGAGCAAACAGGATTAGATACC
>Otu000534
TGCCAGCAGCCGCGGTAATACGGAGGGGGCTAGCGTTATTCGGAATTACTGGGCGTAAAGCGCGCGTAGGCGGGCTAGTCAGTTAGAGGTGAAATCCCAGAGCTTAACTTTGGAACTGCCTTTAATACTGCTAGCCTAGAGACCGGTAGAGGTGAGTAGAATTCCTAGTGTAGAGGTGAAATTCGTAGATATTAGGAAGAATACCAGTGGCGAAGGCGGCTCACTGGACCGGAACTGACGCTGAGGTGCGAAAGCGTGGGGAGCAAACAGGATTAGATACC
>Otu000535
TGCCAGCCGCCGCGGTAATACGGAGGGGGCAAGCGTTGCTCGGAATTACTGGGCGTAAAGGGTCCGCAGGTGGCTATGTAAGTTAGATGTGAAATCTTAGGGCTTAACCCTGAAACTGCATCTAAAACTGCGTAGCTTGAGTACAGGAGAGGTTGGCGGAATTCCCGGTGTAGCGGTGAAATGCGTAGATATCGGGAGGAACACCAGTGGCGAAGGCGGCCAACTGGCCTGTTACTGACACTCAGGGACGAAAGCGTGGGTAGCAAACCGGATTAGATACC
>Otu000536
TGCCAGCCGCCGCGGTAAGACGGGGGGGGCGAGCGTTGTTCGGAATTACTGGGCGTAAAGGGCGCGCAGGCGGCCTGGGAAGTCTTGGGTGAAAGCCCCCAGCTCAACTGGGGAATGGCCTGAGAAACCACTAGGCTGGAGTGCTGGAGAGGGAAGCGGAATTCCCGGTGGAGCGGTGAAATGCGTAGATATCGGGAGGAACACCAGAGGCGAAGGCGGCTTCCTGGACAGACACTGACGCTGAGGCGCGAAAGCGTGGGGAGCAAACAGGATTAGATACC
>Otu000537
TGCCAGCCGCCGCGGTAATACGTAGGGTGCAAACGTTGTTCGGAATCACTGGGCATAAAGCGCACGTAGGCGGCCAGGTCAGTTCGGTGTGAAAGCCCTCGGCTCAACCGGGGAACTGCATCGAATACTGCCTGGCTTGAGGATGGTTGGGGTGAGTGGAACTCCTGGTGGAGCGGTGAAATGCGTAGATATCAGGAGGAACACCAGTGGCGAAAGCGACTCACTGGACCATGTCTGACGCTGAGGTGCGAAAGCTAGGGTAGCGAACGGGATTAGATACC
>Otu000538
TGCCAGCAGCCGCGGTAATACGAGGGGTGTAAGCGTTATTCGGAATTACTGGGCGTAAAGAGTGCGTAGACGGTATATTAAGTCTGTTGTTAAATTTTTCGGCCTAACCGAAAAGCTGCAATGGAAACTGATAAACTAGAGGGTGAGAGAGAGAAGTGGAATTCCCGGAGTAGCGGTAAAATGCGTGGATCTCGGGAGGAACACCAATGGCGAAGGCAGCTTCTTGGTTCACTTCTGACGTTGAGGCACGAAAGCGTGGGGAGCAAACAGGATTAGATACC
>Otu000539
TGCCAGCAGCCGCGGTAATACGGAGGGTGCAAGCATTAATCGGATTTATTGGGTGTAAAGAGCATGTAGGCGGGCAAGCAAGTCAGATGTGAAATTTCGAAGCTCAACTTCGAAGCTGCATTTGAAACTACTTGTCTTGAGGATGGACGGAGAAAACGGAATTCCAAGTGTAGCGGTGAAATGCGTAGATATTTGGAAGAACACCGGTGGCGAAGGCGGTTTTCTAGTTTATTCCTGACGCTGAGATGCGAGAGCAAGGGGAGCAAACAGGATTAGATACC
>Otu000540
TGCCAGCCGCCGCGGTAATACGAAGGTGGCGAGCGTTGTTCGGATTTACTGGGCGTAAAGAGCACGTAGGCGGTTTGGTAAGTCCCTTGGGAAATCTCCGGGCTTAACCCGGAAAGGTCGAGGGAGACTGCCAAGCTAGAGGATGGGAGAGGAGCGCGGAATTCCCGGTGTAGCGGTGAAATGCGTAGATATCGGGAAGAAGGCCGGTGGCGAAGGCGGCGCTCTGGAACATATCTGACGCTGAGGTGCGAAAGCGTGGGGAGCAAACAGGATTAGATACC
>Otu000541
TGCCAGCCGCCGCGGTAATACGGAGGGTGCAAACGTTGTTCGGAATTACTGGGCATAAAGGGCTCGTAGGCGGCTGTGTAAGTGTGGAGTGAAATCCCACGGCTCACCCGTGGAACTGCTTCGCAGACTGCACGGCTAGAGGATGGTAGGGGAGAGCGGAACTCCTGGTGGAGCGGTGAAATGCGTAGATATCAGGAGGAACACCGGTGGCGAAGGCGGCTCTCTGGTCCATCTCTGACGCTGAGGAGCGAAAGCCAGGGTAGCGAACGGGATTAGATACC
>Otu000542
TGCCAGCAGCCGCGGTAATACGGAGGGGGCAAGCGTTGCTCGGAATTACTGGGCGTAAAGGGTCCGCAGGTGGCTTCGTAAGTTAGATGTGAAATCTTAGGGCTTAACCCTGAAACGGCATCTAAAACTGCGTAGCTTGAGTACAGGAGAGGTTGGCGGAATTCCCGGTGTAGCGGTGAAATGCGTAGATATCGGGAGGAACACCAGCGGCGAAGGCGGCCAACTGGCCTGTTACTGACACTCAGGGACGAAAGCGTGGGGAGCAAACCGGATTAGATACC
>Otu000543
TGCCAGCAGCCGCGGTAATACGGAGGGTGCGAGCGTTAATCGGAATTACTGGGCGTAAAGCGCGCGTAGGCGGTTTGGTAAGTCAGATGTGAAAGCCCCGGGCTCAACCTGGGAACTGCATTTGATACTGCCGGACTGGAGTATGGTAGAGGGAAGTGGAATTCCACATGTAGCGGTGAAATGCGTAGATATGTGGAGGAACACCAGTGGCGAAGGCGGCTTCCTGGACCAATACTGACGCTGAGGTGCGAAAGCGTGGGGAGCAAACAGGATTAGATACC
>Otu000544
TGCCAGCCGCCGCGGTAATACGGAGGGAGCAAGCGTTGTTCGGAATCATTGGGCGTAAAGCGGGTGTAGGTGGCTTGGAAAGTCGGATGTGAAATCCCAGGGCTCAACCCTGGAACTGCATTCGAAACTTCCTGGCTAGAGTCCCGGAGAGGAAGGCAGAATTCCCGGTGTAGAGGTGAAATTCGTAGATATCGGGAGGAATACCAGTGGCGAAGGCGGCCTTCTGGACGGTGACTGACACTCAGACCCGAAAGCGTGGGTAGCGAACAGGATTAGATACC
>Otu000545
TGCCAGCCGCCGCGGTAATACGAAGGGGGCTAGCGTTGTTCGGAATCACTGGGCGTAAAGCGCACGTAGGCGGACTGATCAGTTGGGGGTGAAATCCCAGGGCTCAACCCTGGAACTGCCTTCAATACTGTCAGTCTTGAGTCCGAGAGAGGTGAGTGGAATTCCTAGTGTAGAGGTGAAATTCGTAGATATTAGGAAGAACACCAGTGGCGAAGGCGGCTCACTGGCTCGGTACTGACGCTGAGGTGCGAAAGCGTGGGGAGCAAACAGGATTAGATACC
>Otu000546
TGCCAGCCGCCGCGGTAATACGGAGGGGGCGAGCGTTGTTCGGAATTACTGGGCGTAAAGGGCGCGTAGGCGGACGATCAAGTCAGGGGTGAAAGGCCTGGGCTCAACCCGGGGACTGCCTTTGAAACTGATTGTCTAGAGTCCGGGAGAGGATGGCGGAATTCCCAGTGTAGAGGTGAAATTCGTAGATATTGGGAAGAACACCGGTTGCGAAGGCGGCCATCTGGACCGGCACTGACGCTGAGGCGCGAAAGCGTGGGGAGCAAACAGGATTAGATACC
>Otu000547
TGCCAGCAGCCGCGGTAAGACGAACCGCCCAAACGTTATTCGGAATCACTGGGCTTAAAGGGTGCGTAGGCGGCGCGATTAGTCGGGTGTGAAATCCCTCGGCTCAACCGAGGAACTGCGCCCGATACTGTCGCGCTTGAGGGAGGCAGAGGTGAGCGGAACTGATGGTGGAGCGGTGAAATGCGTTGATATCATCAGGAACACCGGTGGCGTAAGCGGCTCACTGGGCCTCTTCTGACGCTGAGGCACGAAAGCTAGGGGAGCGAACGGGATTAGATAC
>Otu000549
TGCCAGCAGCCGCGGTAATACGGAGGGGGCTAGCGTTGTTCGGAATCACTGGGCGTAAAGCGCGCGTAGGCGGTTTATCAAGTTGGGCGTGAAAGCCCGGGGCTCAACCCCGGAATAGCGCCCAAAACTGGTTGACTCGAGTCCGAGAGAGGGTGGTGGAATTCCCAGTGTAGAGGTGAAATTCGTAGATATTGGGAAGAACACCGGTGGCGAAGGCGGCCACCTGGCTCGGCACTGACGCTGAGGCGCGAAAGCGTGGGGAGCAAACAGGATTAGATACC
>Otu000550
TGCCAGCAGCCGCGGTAATACGTAGGGTGCGAGCGTTATCCGGAATCATTGGGCGTAAAGAGCTCGTAGGCGGTTCAGTAAGTCGGCTGTGAAATTTCGAGGCTCAACCTCGAAACTGCAGTCGAAACTGCTGTGACTCGAGTCCGGTAGAGGAGAATGGAATTCCCGGTGTAGCGGTGAAATGCGCAGATATCGGGAGGAACACCAGTAGCGAAGGCGGTTCTCTGGGCCGGCACTGACGCTGAGGAGCGAAAGCGTGGGTAGCAAACAGGATTAGATACC
>Otu000552
TGCCAGCCGCCGCGGTAATACGTAGGGTGCGAGCGTTATCCGGAATCATTGGGCGTAAAGAGCTCGTAGGCGGTTCAGCAAGTCGGCTGTGAAAGTTCGAGGCTTAACCTCGAAATTGCAGTCGATACTGCTGTGACTCGAGTCCGGTAGAGGAGAATGGAATTCTCGGTGTAGCGGTGAAATGCGCAGATATCGAGAGGAACACCAGTAGCGAAGGCGGTTCTCTGGGCCGGCACTGACGCTGAGGAGCGAAAGCGTGGGGAGCAAACAGGATTAGATACC
>Otu000554
TGCCAGCAGCCGCGGTAATACGTAGGTGGCGAGCGTTATTCGGATTTATTGGGCGTAAAGGGTCCGTAGGGGGTTTGCTAAGTCTAATGTGAAATACTGAGGCTCAACCTCAGAACTGCATTGGAAACTGGCAGACTAGAGCATAGGAGAGGAGAGTGGAATTCCTGGTGTAGCGGTGGAATGCGTAGATATCAGGAGGAACACCAATGGCGAAGGCAGCTCTCTGGACTATTGCTGACCCTGAGGGACGAAAGCTAGGGGAGCGAACAGGATTAGATACC
>Otu000555
TGCCAGCCGCCGCGGTAATACGTAGGTCACAAACGTTGTCCGGATTTATTGGGCGTAAAGGGTCCGTAGGCGGTTCGGTAAGTCTCCTGTGAAATCTTCAGGCTCAACTTGAAGAGGTCGGGGGATACTGCCGGACTTGAGACTGTTAGAGGCAAGTGGAATTCCCGGTGTAGTGGTGAAATGCGTAGATATCGGGAGGAACACCAGTGGCGAAAGCGGCTTGCTGGGACAGTTCTGACGCTGAGGGACGAAAGCGTGGGTAGCAAACCGGATTAGATACC
>Otu000556
TGCCAGCCGCCGCGGTAAGACGGAGGGCTCGAACGTTGTTCGGAATCACTGGGCATAAAGAGCACGTAGGTGGCTTGCTAAGTCGAATGTGAAATCCCTCGGCTCAACCGGGGAACTGCATCCGATACTGGCAGGCTCGAGGACGGGAGGGGTAGGCGGAACTCCAGGTGGAACGGTGAAATGTGTAGATATCTGGAGGAACACCGGTGGCGAAAGCGGCTTACTGGCCCGTCTCTGACACTGAGGTGCGAAAGCTAGGGGAGCGAACGGGATTAGATACC
>Otu000560
TGCCAGCCGCCGCGGTAATACGGAGGGTGCAAGCGTTATCCGGAATCATTGGGTTTAAAGGGTCCGTAGGCGGGTCATTAAGTCAGAGGTGAAATCCCACAGCTTAACTGTGGAACTGCCTTTGATACTGATGGTCTTGAGTTTTAGTGAAGTAGATAGAATATGTAGTGTAGCGGTGAAATGCTTAGATATTACATAGAATACCGATTGCGAAGGCAGTCTACTAACTAACAACTGACGCTAATGGACGAAAGCGTGGGGAGCGAACAGGATTAGATACC
>Otu000561
TGCCAGCAGCCGCGGTAATACGGAGGGTGCAAGCGTTGTTCGGAATTACTGGGCGTAAAGCGCGTGCAGGTGGTTCGGAAAGTCGGGTGTGAAATCCCCGGGCTCAACCCGGGAACTGCATCCGAAACTCTCGAGCTAGAGTCCCGGAGAGGAAGGCAGAATTCCCAATGTAGGGGTGAAATCCGTAGATATTGGGAGGAATACCAGTGGCGAAGGCGGCCTTCTGGACGGTGACTGACACTCAGACGCGAAAGCGTGGGGAGCAAACAGGATTAGATACC
>Otu000562
TGCCAGCCGCCGCGGTAATACGGAGGGTGCAAGCGTTGTTCGGAATCATTGGGCGTAAAGGGCGTGTAGGCGGTTCGTTAAGTCACGTGTGAAATCCCTCGGCTTAACCGAGGAAGGGCGCGTGAAACTAGCAAACTAGAGTACGGAAGAGGGGGGTGGAATTCCAGGTGTAGCGGTGAAATGCGTAGATATCTGGAGGAACACCCGTGGCGAAGGCGACCCCCTGGTCCGATACTGACGCTGATACGCGAAAGCGTGGGGAGCAAACAGGATTAGATACC
>Otu000563
TGCCAGCCGCCGCGGTAATACGGAGGGTGCGAGCGTTAATCGGAATTACTGGGCGTAAAGAGCGCGTAGGTGGCTTGGTAAGTCGGATGTGAAAGCCCCGGGCTTAACCTGGGAATGGCATTCGAAACTGCCAGGCTAGAGTATGGTAGAGGGAAGTGGAATTCCGGGTGTAGCGGTGAAATGCGTAGATATCCGGAGGAACACCAGTGGCGAAGGCGGCTTCCTGGACCAATACTGACACTGAGGTGCGAAAGCGTGGGGAGCAAACAGGATTAGATACC
>Otu000564
TGCCAGCAGCCGCGGTAATACGGAGGGTGCAAGCGTTGTTCGGAATCATTGGGCGTAAAGCGGGCGTAGGCGGCCCGGCAAGTCGGGTGTGAAAGCCCAGGGCTCAACCCTGGAACTGCACTCGAAACTGCCGAGCTAGAGTCCCGGAGAGGGTGGCGGAATTCCCGGTGTAGAGGTGAAATTCGTAGATATCGGGAGGAACACCAGTGGCGAAGGCGGCCACCTGGACGGTGACTGACGCTCAGGTCCGAAAGCGTGGGGAGCAAACAGGATTAGATAC
>Otu000567
TGCCAGCCGCCGCGGTAATACGGAGGGTGCAAGCGTTAATCGGAATTACTGGGCGTAAAGCGCGCGTAGGCGGTTTGGTCAGTTGGATGTGAAAGCCCAGGGCTCAACCTTGGAACTGCATTCAATACTGCCAGGCTAGAGTACGGTAGAGGGAGGTAGAATTCCACGTGTAGCGGTGAAATGCGTAGAGATGTGGAGGAATACCAGTGGCGAAGGCGGCCTCCTGGATCGATACTGACGCTGAGGTGCGAAAGCGTGGGGAGCAAACAGGATTAGATACC
>Otu000568
TGCCAGCAGCCGCGGTAATACGTAGGGGGCAAGCGTTGCTCGGAATTACTGGGCGTAAAGGGTCCGTAGGCGGTGGGGCATGTCGGTTGTGAAATCTCCCGGCTTAACTGGGAGGGTGCGACCGAAACTGTTCCGCTAGAGGGCCGGAGAGGCGAGTGGAATTGCTGGTGTAGCGGTGAAATGCGTAGAGATCAGCAGGAACACCGGAGGCGAAGGCGGCTCGCTGGACGGCACCTGACGCTGAGGGACGAAAGCTAGGGGAGCAAACAGGATTAGATACC
>Otu000569
TGCCAGCCGCCGCGGTAATACGGAGGGGGCTAGCGTTGTTCGGAATTACTGGGCGTAAAGCGCGCGTAGGCGGATTGGTCAGTCAAGGGTGAAATCCCGAAGCTCAACTTCGGAACTGCCTTTGATACTGCCGATCTAGAGTCCGGGAGAGGTGAGTGGAATTCCTAGTGTAGAGGTGAAATTCGTAGATATTAGGAAGAACACCAGTGGCGAAGGCGGCTCACTGGCCCGGTACTGACGCTGAGGTGCGAAAGCGTGGGGAGCAAACAGGATTAGATACC
>Otu000570
TGCCAGCAGCCGCGGTAAAACCAGCACCTCAAGTTGTCAGGAGGATTATTGGGCCTAAAGCATCCGTAGCCTGCTCTATAAGTTTCCGGTTAAATCCATTTGCTCAACAAATGGGCTGCCGAAAATACTGTAGAACTAGGGAGTGGGAGAGGTAGACGGTACTCGGTAGGAAGGGGTAAAATCCTTTGATCTATTGATGACCACCTGTGGCGAAGGCGGTCTACCAGAACACGTTCGACGGTGAGGGATGAAAGCTGGGGGAGCAAACCGGATTAGATACC
>Otu000571
TGCCAGCAGCCGCGGTAATACGGAGGGGGCTAGCGTTGTTCGGAATTACTGGGCGTAAAGCGCGCGTAGGCGGCCATGCAAGTTGGGCGTGAAAGCCCGGGGCTCAACCCCGGAATTGCGTTCAAGACTGCATGGCTCGAGACCGAGAGAGGTGAGTGGAATTCCCAGTGTAGAGGTGAAATTCGTAGATATTGGGAAGAACACCAGTGGCGAAGGCGGCTCACTGGCTCGGTACTGACGCTGAGGTGCGAAAGCGTGGGGAGCAAACAGGATTAGATACC
>Otu000572
TGCCAGCCGCCGCGGTAATACGGAGGGTGCAAGCGTTGTCCGGATTTATTGGGTTTAAAGGGTGCGTAGGCGGTTTATTAAGTCAGTGGTGAAAGTCTTCGGCTCAACCGGAGGACTGCCATTGAAACTGATAAACTTGAGTACAGTAGAGGTAGGCGGAATTTATGATGTAGCGGTGAAATGCATAGATATCATAAAGAACACCGATAGCGAAGGCAGCTTACTATGCTGTTACAGACGCTGAGGCACGAAAGCGTGGGGAGCGAACAGGATTAGATACC
>Otu000575
TGCCAGCCGCCGCGGTAATACGAAGGGGGCTAGCGTTGTTCGGAATCACTGGGCGTAAAGCGCATGTAGGCGGACTTGTCAGTCAGAGGTGAAATCCCGGGGCTCAACCTCGGAACTGCCTTTGATACTGCAAGTCTTGAGTCCGAGAGAGGTGAGTGGAATTCCTAGTGTAGAGGTGAAATTCATAGATATTAGGAAGAACACCAGTGGCGAAGGCGGCTCACTGGCTCGGTACTGACGCTGAGATGCGAAAGCGTGGGGAGCAAACAGGATTAGATACC
>Otu000576
TGCCAGCCGCCGCGGTAATACGAAAGGGGCTAGCGTTGTTCGGAATTACTGGGCGTAAAGCGCACGTAGGCGGCATTGTAAGTTGGGGGTGAAATCCCAGGGCTCAACCCTGGAACTGCCTCCAAAACTACAGAGCTAGAGGATGTGAGAGGATAGTGGAATTCCGAGTGTAGAGGTGAAATTCGTAGATATTCGGAAGAACACCAGTGGCGAAGGCGACTGTCTGGCACATTTCTGACGCTGAGGTGCGAAAGCGTGGGGAGCGAACAGGATTAGATACC
>Otu000578
TGCCAGCCGCCGCGGTAATACGGAGGGTGCAAGCGTTGTTCGGAATTATTGGGCGTAAAGCGCGCGTAGGCGGCTTGGCAAGTCGGATGTGAAAGCCCGGGGCTCAACCCCGGAATTGCACTCGAAACTGTCTGGCTAGAGTCTCGGAGAGGAGGGCGGAATTCCCGGTGTAGAGGTGAAATTCGTAGATATCGGGAGGAACACCAGTGGCGAAGGCGGCCCTCTGGACGATGACTGACGCTGAGGTGCGAAAGCGTGGGGAGCAAACAGGATTAGATACC
>Otu000579
TGCCAGCAGCCGCGGTAATACGGGGGGACCAAGCGTTGTTCGGAATCATTGGGCGTAAAGCGGGTGTAGGCGGCTTGGCAAGTCGGGTGTGAAATCCCTGGGCTCAACCCAGGAACTGCACTCGAAACTGCCTCGCTAGAGTCCCGGAGAGGGTGGCGGAATTCCCGGTGTAGAGGTGAAATTCGTAGATATCGGGAGGAACACCAGTGGCGAAGGCGGCCACCTGGACGGTGACTGACGCTCAGACCCGAAAGCGTGGGGAGCAAACAGGATTAGATACC
>Otu000580
TGCCAGCCGCCGCGGTAATACTGAGGGTGCGAGCGTTAATCGGAATTACTGGGCGTAAAGCGAGTGCAGGCGGCTACGTAAGTCGGATGTGAAAGCCCTGGGCTTAACCTGGGAATTGCATTCGATACTGCGTGGCTAGAGTTTGGTAGAGGGAAGTGGAATTCCAGGTGTAGCGGTGAAATGCGTAGATATCTGGAGGAACATCAGTGGCGAAGGCGGCTTCCTGGATCAAAACTGACGCTGAGGCTCGAAAGCGTGGGGAGCAAACAGGATTAGATACC
>Otu000581
TGCCAGCCGCCGCGGTAACACGTACCGGACGAACGTTATTCGGAATCACTGGGCTTAAAGAGTCCGTAGGCGGCTCGGTAGGTGAGGTGTGAAATCCCACGGCTCAACCGTGGAACTGCGCTTCAAACCACCGGGCTTGAGGGAGATAGAGGTGAGCGGAACTGATGGTGGAGCGGTGAAATGCGTTGATATCATCAGGAACACCGGTGGCGAAAGCGGCTCACTGGGTCTCTTCTGACGCTGAGGGACGAAAGCTAGGGGAGCGAACGGGATTAGATACC
>Otu000582
TGCCAGCAGCCGCGGTAATACGGAGGATGCAAGCGTTGTTCGGAATCACTGGGCTTAAAGCGCGTGTAGGCGGTTCGGTAAGTATCTTGTGAAATCCCCGGGCTCAACCTGGGAATTGCTCGGTATACTGCCGGACTTGAGGCGGATAGGGGTGCCTGGAACTCTAGGTGGAGCGGTGAAATGCGTAGATATCTAGAGGAACGCCTGAGGCGAAAGCGGGGCACTGGGTCCGATCTGACGCTGAGACGCGAAAGCGTAGGGAGCAAACGGGATTAGATACC
>Otu000583
TGCCAGCCGCCGCGGTAATACGGAGGGAGCGAACGTTGTTCGGATTTACTGGGCGTAAAGGGCGCGTAGGCGGTTTTGCAAGTCAGAGGTGAAATGTACCGGCTCAACCGGTAACGTGCCTTTGAAACTGCAGAACTTGAGGTCGTGAGAGGAAACTGGAATTCCTAGTGTAGCGGTGAAATGCATAGATATTAGGAAGAACACCAGTGGCGAAGGCGAGTTTCTGGCACGATTCTGACGCTGAGGCGCGAAAGCTAGGGGAGCGAACGGGATTAGATACC
>Otu000584
TGCCAGCCGCCGCGGTAATACGAACTGCACAAACGTTATTCGGAATCACTGGGCTTAAAGAGTCCGTAGGCGGCCTGGAAGGTGAGGTGTGAAATCCCACAGCCCAACTGTGGAACTGCGCTTCAAACCGCCAGGCTTGAGGGAGACAGGGGTGAGCGGAACAGATGGTGGAGCGGTGAAATGCGTTGATATCATCTGGAACACCGGTGGCGAAGGCGGCTCACTGGGTCTCTTCTGACGCTGAGGGACGAAAGCTAGGGGAGCGAACGGGATTAGATACC
>Otu000585
TGCCAGCAGCCGCGGTAAGACGAACCGGCCAAACGTTATTCGGAATCATTGGGCTTAAAGGGTGCGTAGGCGGCGCGGTCAGTTGGGTGTGAAATCCCTCGGCTCAACCGAGGAACTGCGCCCAATACTGCCGTGCTCGAGGGAGACAGAGGCGAGCGGAACTGATGGTGGAGCGGTGAAATGCGTTGATATCATCAGGAACACCAGTGGCGAAAGCGGCTCGCTGGGTCTCTTCTGACGCTGAGGCACGAAAGCTAGGGTAGCGAACAGGATTAGATACC
>Otu000586
TGCCAGCCGCCGCGGTAATACGAACCGTACAAACGTTATTCGGAATTATTGGGCTTAAAGGGTGCGTAGGCGGCGCTGTAAGTCAGGTGTGAAATCCCACGGCTCAACCGTGGAATTGCGCCCGATACTGCAGTGCTTGAGGGAGACAGGGGTGAGCGGAACTGATGGTGGAGCGGTGAAATGCGTTGATATCATCAGGAACACCGGTGGCGAAAGCGGCTCACTGGGTCTCTTCTGACGCTGAGGCACGAAAGCTAGGGTAGCGAACGGGATTAGATACC
>Otu000587
TGCCAGCCGCCGCGGTAATACGAACCGGGCGAACGTTATTCGGAATTACTGGGCTTAAAGGGTGCGTAGGCGGCGCTGTAAGTCGGGTGTGAAATCCCACGGCTCAACCGTGGAATTGCGCCCGAAACTGCAGTGCTCGAGGAAGATAGAGGTGAGCGGAACGAATGGTGGAGCGGTGAAATGCGTTGATATCATTCGGAACACCCGTGGCGAAGGCGGCTCACTGGGTCTTTTCTGACGCTGAGGCACGAAAGCTAGGGGAGCGAACGGGATTAGATACC
>Otu000588
TGCCAGCAGCCGCGGTAAGACGAACCGTACAAACGTTATTCGGAATCACTGGGTTTAAAGGGTGCGTAGGCGGCTTGGCAAGTTGGGTGTGAAATCCCTCGGCTCAACCGAGGAACTGCGCTCAAAACTGCTAGGCTAGAGGGAGATAGAGGTGAGCGGAACTTAGGGTGGAGCGGTGAAATGCGTTGATATCCTAAGGAACACCTGTGGCGAAAGCGGCTCACTGGATCTCTTCTGACGCTCAGGCACGAAAGCTAGGGTAGCGAACGGGATTAGATAC
>Otu000589
TGCCAGCCGCCGCGGTAATACGGAGGGAGCTAGCGTTGTTCGGAATTACTGGGCGTAAAGCGCGCGTAGGCGGCTCATCAAGTCAGGGGTGAAATCCCGGGGCTCAACCCCGGAACTGCCTTTGAAACTAGTGAGCTAGAATCTTGGAGAGGTCAGTGGAATTCCGAGTGTAGAGGTGAAATTCGTAGATATTCGGAAGAACACCAGTGGCGAAGGCGACTGACTGGACAAGTATTGACGCTGAGGTGCGAAAGCGTGGGGAGCAAACAGGATTAGATACC
>Otu000590
TGCCAGCCGCCGCGGTAATACGGAGGGTCCAAGCGTTATCCGGATTTATTGGGTTTAAAGGGTCCGTAGGCGGGAAAATAAGTCAGTGGTGAAAGCCTGCAGCTTAACTGCAGAACTGCCATTGAAACTGTTTTTCTTGAGTATAGATGAAGTGGGCGGAATGTATCATGTAGCGGTGAAATGCATAGAGATGATACAGAACACCGATTGCGAAGGCAGCTCACTAAACTATTACTGACGCTGAGGGACGAAAGCGTGGGGAGCGAACAGGATTAGATACC
>Otu000591
TGCCAGCCGCCGCGGTAATACGGAGGGTGCAAGCGTTGTTCGGAATTATTGGGCGTAAAGCGGGCGCAGGCGGTCGTATAAGTCGGATGTGAAATCCCTGGGCTCAACCCAGGAACTGCATTCGAAACTGTGCGACTAGAGTCTCGGAGAGGGTGGCGGAATTCCCGGTGTAGAGGTGAAATTCGTAGATATCGGGAGGAACACCAGTGGCGAAGGCGGCCACCTGGACGATGACTGACGCTCAGGTCCGAAAGCGTGGGGAGCAAACAGGATTAGATACC
>Otu000592
TGCCAGCAGCCGCGGTAATACGGAGGGGGCTAGCGTTGTTCGGAATTACTGGGCGTAAAGCGCGCGTAGGCGGCCTGCCAAGTTGGGGGTGAAAGCCCGGGGCTCAACCCCGGAACTGCCCTCAAAACTGGCAAGCTAGAGACCGGGAGAGGTGAGTGGAATTCCCAGTGTAGAGGTGAAATTCGTAGATATTGGGAAGAACACCAGCGGCGAAGGCGGCTCACTGGACCGGTACTGACGCTGAGGTGCGAAAGCGTGGGGAGCAAACAGGATTAGATACC
>Otu000593
TGCCAGCAGCCGCGGTAATACGGGGGGAGCAAGCGTTGTCCGGAATCACTGGGCGTAAAGGGCGTGTAGGCGGGCTGGTAAGTCAGATGTGAAATCCTACGGCTCAACCGTAGAGGGCCATCTGAAACTGCTGGTCTTGAGTTCGAGAGAGGGTGATGGAATTCCCGGTGTAGCGGTGAAATGCGTAGATATCGGGAGGAACACCAGAGGCGAAGGCGGTCACCTGGCTCGTAACTGACGCTGAGGCGCGAAAGCGTGGGCAGCAAACAGGATTAGATACC
>Otu000596
TGCCAGCCGCCGCGGTAATACGGAGGGTGCAAGCGTTATCCGGAATCACTGGGTTTAAAGGGTGCGTAGGCGGCATTATAAGTCAGAGGTGAAAGGCCACCGCTTAACGGTGGGACTGCCTTTGATACTGTAGAGCTTGAATAAGGTTGAGGTTAGCGGAATGAGTCATGTAGCGGTGAAATGCATAGATATGACTTAGAACACCAATTGCGAAGGCAGCTGGCTAGACCTTTATTGACGCTGAGGCACGAAAGCGTGGGGAGCGAACAGGATTAGATACC
>Otu000597
TGCCAGCCGCCGCGGTAATACGGAGGGTGCAAGCGTTAATCGGAATTACTGGGCGTAAAGCGCGCGTAGGCGGCTTGGTAAGTCGGATGTGAAAGCCCCGGGCTCAACTTGGGAATTGCATTCGAAACTGCCGAGCTAGAGTATGGGAGAGGGAAGTGGAATTTCCGGTGTAGCGGTGAAATGCGTAGATATCGGAAGGAACACCAGTGGCGAAGGCGACTTCCTGGCCCAATACTGACGCTCAGGTGCGAAAGCGTGGGGAGCAAACAGGATTAGATACC
>Otu000598
TGCCAGCCGCCGCGGTAATACGAAGGGGGCTAGCGTTGTTCGGAATTACTGGGCGTAAAGCGCATGCAGGCGGATCGCTAAGTCGGGGGTGAAAGCCCGAGGCTCAACCTCGGAACTGCCTTCGATACTGGCGATCTCGAGTCCGGGAGAGGTGAGTGGAACTCCGAGTGTAGAGGTGAAATTCGTAGATATTCGGAAGAACACCAGTGGCGAAGGCGGCTCACTGGCCCGGTACTGACGCTGAGATGCGAAAGCGTGGGGAGCAAACAGGATTAGATACC
>Otu000601
TGCCAGCCGCCGCGGTAATACGGAGGGTGCAAGCGTTGTTCGGATTTACTGGGCGTAAAGGGCGTGTAGGCGGGAATGCAAGCTGGAGGTGAAAGCCCCGGGCTCAACCCGGGAACGGCTTCCAGAACTGCATCTCTAGAGAAAGTCAGAGGCAGGTGGAATTCCTGGTGTAGAGGTGAAATTCGTAGAGATCAGGAGGAACACCGGCGGCGAAGGCGGCCTGCTGGGGCTTTTCTGACGCTGAGGCGCGAAAGCGTGGGGAGCAAACAGGATTAGATACC
>Otu000602
TGCCAGCAGCCGCGGTAATACGTAGGGTGCGAGCGTTGTTCGGAATCACTGGGCGTAAAGGGCGTGTAGGCGGAGAGGTCAGCTAGAGGTGAAAGCCCGGGGCTCAACCCCGGAGGGTCTTCTAGAACTGCCATTCTTGAGAGGGTCAGAGGTTAGCGGAATTCCTGGTGTAGCGGTGAAATGCGTAGATATCAGGAGGAACACCGGAGGCGAAAGCGGCTAACTGGGACCAATCTGACGCTGAGGCGCGAAAGCATGGGGAGCAAACAGGATTAGATACC
>Otu000604
TGCCAGCAGCCGCGGTAATACGGAGGGTGCAAGCGTTAATCGGAATTACTGGGCGTAAAGCGCACGCAGGTGGCTAGGTCAGTCGGATGTGAAAGCCCTGGGCTTAACCTGGGAACTGCATTCGATACTGCCTAGCTAGAGTATGGGAGAGGGAAGTGGAATTCCCGGTGTAGCGGTGAAATGCGTAGATATCGGGAGGAACACCAGTGGCGAAGGCGGCTTCCTGGCCCAATACTGACACTCAGGTGCGAAAGCGTGGGGAGCAAACAGGATTAGATACC
>Otu000605
TGCCAGCCGCCGCGGTAATACGTAGGGAGCAAGCGTTACCCGGAATTACTGGGCGTAAAGGGCGCGTAGGCGGCTTGGTAAGTCTCTTGTGAAAGCTCCCGGCTTAACTGGGAGAGGTCAAGGGATACTACCAGGCTTGAGGGCAGTAGAGGAAGGCGGAATTCCCGGTGTAGCGGTGAAATGCGTAGATATCGGGAGGAACACCAGTGGCGAAAGCGGCCTTCTGGGCTGTGCCTGACGCTGAGGCGCGAGAGCGTGGGGAGCAAACAGGATTAGATACC
>Otu000606
TGCCAGCCGCCGCGGTAATACGGAGGGTCCGAGCGTTGTTCGGAATCATTGGGCGTAAAGCGCGTGTAGGCGGCTTGGCAAGTCGGATGTGAAATCCCGGGGCCCAACCCCGGAACTGCATTCGAAACTGCCTCGCTAGAGTCTCGGAGAGGGTGGCGGAATTCCCGGTGTAGAGGTGAAATTCGTAGATATCGGGAGGAACACCAGTGGCGAAGGCGGCCACCTGGACGATGACTGACGCTGAGACGCGAAAGCGTGGGGAGCAAACAGGATTAGATACC
>Otu000607
TGCCAGCCGCCGCGGTAATACGGAGGGTGCAAACGTTGCTCGGAATCATTGGGCGTAAAGCGTGCGTAGGCGGCTTGACAAGTCGGGTGTGAAAGCCCTCGGCTCAACCGAGGAAGTGCATTCGAAACTATCAAGCTTGAATACTGGAGAGGGTGACGGAATTCCCGGTGTAGAGGTGAAATTCGTAGATATCGGGAGGAACACCAGTGGCGAAGGCGGTCACCTGGACAGATATTGACGCTGAGGCACGAAAGCGTGGGGAGCAAACAGGATTAGATACC
>Otu000608
TGCCAGCAGCCGCGGTAATACGGAGGGCGCAAGCGTTGTTCGGAATCATTGGGCGTAAAGCGGGTGCAGGCGGTGAAGTCAGTCGGATGTGAAAGCCCAGGGCCCAACCCTGGAACTGCATTCGAAACTGCTTCACTAGAGTCCCGGAGAGGAAGGCGGAATTCCCGGTGTAGAGGTGAAATTCGTAGATATCGGGAGGAACACCAGTGGCGAAGGCGGCCTTCTGGACGGTGACTGACGCTCAGACCCGAAAGCGTGGGGAGCAAACAGGATTAGATACC
>Otu000609
TGCCAGCCGCCGCGGTAATACGTAGGGGGCAAGCGTTGCTCGGAATTACTGGGCGTAAAGGGTCCGTAGGCGGTGGGGCATGTCGGTTGTGAAATCTCCCGGCTTAACTGGGAGGGTGCGACCGAAACTGCTCCGCTGGAGGGCCGGAGAGGCGAGTGGAATTGCTGGTGTAGCGGTGAAATGCGTAGAGATCAGCAGGAACACCGGAGGCGAAGGCGGCTCGCTGGACGGCACCTGACGCTGAGGGACGAAAGCTAGGGGAGCAAACAGGATTAGATACC
>Otu000610
TGCCAGCCGCCGCGGTAAGACGGAGGGTGCAAACGTTGTTCGGAATTATTGGGCATAAAGCGCACGTAGGCGGTCCGTTAAGTTAGATGTGAAATCCCTCGGCTCAACCGAGGAACTGCATTTGATACTGGCGGACTTGAGGATGGTAGGGGTGAGTGGAACTCCAGGTGGAGCGGTGAAATGCGTAGATATCTGGAGGAACACCGGTGGCGAAAGCGGCTCACTGGACCATAACTGACGCTGAGGTGCGAAAGCTAGGGTAGCAAACGGGATTAGATACC
>Otu000611
TGCCAGCCGCCGCGGTAATACGGAGGGTGCAAGCGTTGTCCGGATTTATTGGGTTTAAAGGGTGCGTAGGCGGGCCTATAAGTCAGTGGTGAAATACTTCGGCTCAACCGGAGAGGTGCCATAGATACTGTAGGCCTTGAGTGAAATTGAAGTAGGCGGAATTGATGGTGTAGCGGTGAAATGCATAGATATCATCAAGAACACCGATAGCGAAGGCAGCTTACTTAGTTTCAACTGACGCTGATGCACGAAAGCGTGGGGAGCGAACAGGATTAGATACC
>Otu000612
TGCCAGCCGCCGCGGTAAAACGTAGGACGCAAGCGTTATCCGGAGTTACTGGGCGTAAAGAGCGTGTAGGCGGCATTACAAGTCCTGCGTGAAAGCTCCCGGCTAAACTGGGAGAGGTCGCAGGAAACTGTAGAGCTAGAGTACGGCAGAGGGACATGGAATTCCGGGTGTAGTGGTGAAATGCGTAGATATCCGGAGGAACACCAGAGGCGAAGGCGGTGTCCTGGGCCGAAACTGACGCTGAGACGCGAAAGCGTGGGGAGCGAACGGGATTAGATACC
>Otu000613
TGCCAGCAGCCGCGGTAATACGGAGGGGGCTAGCGTTGTTCGGAATCACTGGGCGTAAAGCGCGCGTAGGCGGATCAGTCAGTCAGGGGTGAAATCCCGGGGCTTAACCCCGGAACTGCCTTTGATACTGCTGGTCTTGAGTTCGAGAGAGGTGAGTGGAATTCCTAGTGTAGAGGTGAAATTCGTAGATATTAGGAAGAACACCAGTGGCGAAGGCGGCTCACTGGCTCGATACTGACGCTGAGGTGCGAAAGCGTGGGGAGCAAACAGGATTAGATACC
>Otu000614
TGCCAGCCGCCGCGGTAATACGAAGGGAGCTAGCGTTGTTCGGAATTACTGGGCGTAAAGCGCACGTAGGCGGATATGTAAGTCAGGGGTGAAATCCCGGGGCTCAACCTCGGAACTGCCTTTGATACTGCATGTCTTGAGTCCGGAAGAGGTGAGTGGAACTCCTAGTGTAGAGGTGAAATTCATAGATATTAGGAAGAACACCAGTGGCGAAGGCGGCTCACTGGTCCGGTACTGACGCTGAGGTGCGAAAGCGTGGGGAGCAAACAGGATTAGATACC
>Otu000615
TGCCAGCAGCCGCGGTAATACGTAGGTGGCAAGCGTTGTCCGGATTTACTGGGCGTAAAGGGCGTGCAGGCGGTTCGTTAAGTCTAGGGTGAAAGCTCCCGGCTCAACTGGGAGAGGTCCTTGGATACTGGCGGACTTGAGGGGGGTAGAGGAGAGTGGAATTCTCGGTGTAGTGGTGATATGCGTAGATATCGAGAGGAACACCAGTGGCGAAGGCGGCTCTCTGGGCCCTACCTGACGCTGAGACGCGAAAGCGTGGGGAGCGAACCGGATTAGATACC
>Otu000616
TGCCAGCCGCCGCGGTAATACGGGGGGGGCAAGCGTTGTCCGGAATCATTGGGCGTAAAGGGCGCGTAGGCGGAATAGTAAGTCAGGGGTGAAAATTCTGAGCTTAACTCAGTACCTGCCCTTGATACTGCTATTCTTGAGTTCGAGAGGGGAAAGTGGAATTCCCGGTGTAGCGGTGAAATGCGTAGATATCGGGAAGAACACCAGTAGCGAAGGCGGCTTTCTGGCTCGTAACTGACGCTGAGGCGCGAAAGCGTGGGGAGCAAACAGGATTAGATACC
>Otu000617
TGCCAGCCGCCGCGGTAATACGGAGGGGGCTAGCGTTGTTCGGAATTACTGGGCGTAAAGCGCGCGTAGGCGGATGATCAAGTTGGGGGTGAAAGCCCGGGGCTCAACTCCGGAACTGCCCTCAAAACTGATTGTCTCGAGTACGGGAGAGGTGAGTGGAATTCCTAGTGTAGAGGTGAAATTCGTAGATATTAGGAAGAACACCAGTGGCGAAGGCGGCTCACTGGCCCGTTACTGACGCTGAGGTGCGAAAGCGTGGGGAGCAAACAGGATTAGATACC
>Otu000618
TGCCAGCAGCCGCGGTAATACGGAGGGGGCAAGCGTTATTCGGAATCATTGGGCGTAAAGGGTGCGTAGGCGGCCTGGCAAGTCTGGCGTGAAATCTCCACTGCTCAACAGGGAGCTGCCGCTGGAAACTGCTGGGCTTGAGGACCGGAGAGGTCGGCGGAATTCCCGGTGTAGCGGTGGAATGCGTAGATATCGGGAAGAACACCAGTGGCGAAGGCGGCCGACTGGACGGCTCCTGACGCTGAGGCACGAAAGTGTGGGTAGCGAACGGGATTAGATACC
>Otu000619
TGCCAGCCGCCGCGGTAATACGGAGGGTGCGAGCGTTAATCGGAATTACTGGGCGTAAAGCGCGCGTAGGCGGCTTCGTCAGTCAGATGTGAAAGCCCAGGGCTCAACCTTGGAATTGCATTTGATACTGCGAGGCTAGAGTATGGTAGAGGGGAGTGGAATTTCCGGTGTAGCGGTGAAATGCGTAGATATCGGAAGGAACACCAGTGGCGAAGGCGACTCCCTGGGCCAATACTGACGCTGAGGTGCGAAAGCGTGGGGAGCAAACAGGATTAGATACC
>Otu000621
TGCCAGCCGCCGCGGTAATACGGAGGGTGCGAGCGTTAATCGGAATTACTGGGCGTAAAGCGCGCGTAGGCGGTACGGTAAGTCAGATGTGAAAGCCCCGGGCTCAACCCGGGAATGGCATTTGATACTGCCGGACTAGAGTGTGATAGAGGAAGGCGGAATTCCCGGTGTAGCGGTGAAATGCGTAGAGATCGGGAAGAACACCGATGGCGAAGGCAGCCTTCTGGGTCAACACTGACGCTCAGGTGCGAAAGCGTGGGGAGCAAACAGGATTAGATACC
>Otu000623
TGCCAGCAGCCGCGGTAAGACGAACCGCCCAAACGTTATTCGGAATCACTGGGCTTAAAGGGTGCGTAGGCGGTGCCGTCAGTCGGGTGTGAAATCCCACAGCTCAACTGTGGAACTGCGCCCGATACTGCGGTGCTCGAGGGAGATAGAGGCAAGCGGAACTGATGGTGGAGCGGTGAAATGCGTTGATATCATCAGGAACACCTGTGGCGAAAGCGGCTTGCTGGATCTCTTCTGACGCTGAGGCACGAAAGCTAGGGTAGCGAACGGGATTAGATACC
>Otu000624
TGCCAGCCGCCGCGGTAATACGAAGGTCCCGAGCGTTATTCGGAATCACTGGGCGTAAAGAGTACGTAGGCGGTTTGGTAAGTCAGGTGTGAAATCCCGGAGCTCAACTCCGGAACTGCATCCGATACTGCCAGACTAGAGTAATGGAGAGGCAGGTGGAATTCTCGGTGTAGCAGTGAAATGCGTGGATATCGAGAGGAAGACCAATGGCGAAGGCAGCCTGCTGGACATTTACTGACGCTGAGGTACGAAGGCTAGGGTAGCGAAAGGGATTAGATACC
>Otu000625
TGCCAGCAGCCGCGGTAATACGGAAGGGGCAAGCGTTGTTCGGAATCATTGGGCGTAAAGGGCGCGTAGGCGGTTTCATATGTCCGCTGTGAAAAAACACGGCTTAACCGTGTTCTGTCGGTGGAAACTGTGAGACTTGAGGCTGGGAGGGGCCGGTGGAATTCCCCATGTAGCGGTGAAATGCGTAGAGATGGGGGAGAACACTCGTGGCGAAGGCGGCCGGCTGGACCAGTTCTGACGCTGAGGCGCGAAAGCGTGGGGAGCAAACAGGATTAGATACC
>Otu000626
TGCCAGCCGCCGCGGTAATACGGAGGGGGCTAACGTTATTCGGAATTACTGGGCGTAAAGCGCACGTAGGCGGCGTATCAAGTTAGAGGTGAAAGCCCCGGGCTCAACCCGGGAATTGCCTTTAAGACTGATATGCTTGAGTTCGGAAGAGGGTAGTGGAATTCCAAGTGTAGAGGTGAAATTCGTAGATATTTGGAAGAACACCAGTGGCGAAGGCGGCTACCTGGTCCGATACTGACGCTGAGGTGCGAAAGCGTGGGGAGCAAACAGGATTAGATACC
>Otu000627
TGCCAGCCGCCGCGGTAATACAGAGGGTGCGAGCGTTAATCGGAATTACTGGGCGTAAAGCGCGCGTAGGTGGGTGTTTAAGTCGGATGTGAAAGCCCTGGGCTTAACCTGGGAACTGCATTCGATACTGGGCACCTTGAGTATGGTAGAGGGAAGTGGAATTTCCGGAGTAGCGGTGAAATGCGTAGATATCGGAAGGAACACCAGTGGCGAAGGCGGCTTCCTGGACCAATACTGACACTGAGGTGCGAAAGCGTGGGTAGCAAACAGGATTAGATACC
>Otu000628
TGCCAGCAGCCGCGGTAATACGGAGGGTGCGAGCGTTGTTCGGAATTACTGGGCGTAAAGAGCGTGTAGGCGGTCGAGCAAGTCGGTTGTGAAAGCCCCGGGCTTAACCCGGGAACTGCATCCGAAACTTCTCGACTAGAGTCCCGGAGAGGAAGGCAGAATTCCCAATGTAGGGGTGAAATCCGTAGATATTGGGAGGAATACCAGCGGCGAAGGCGGCCTTCTGGACGGTGACTGACGCTGAGACGCGAAAGCGTGGGGAGCAAACAGGATTAGATACC
>Otu000629
TGCCAGCCGCCGCGGTAATACGTAGGGTTCAAACGTTGTCCGGATTTACTGGGCGTAAAGAGCGCGTAGGCGGTTTGTTAAGTCTCATGTGAAATCTCCCGGCTCAACTGGGAGGGGTCATGGGAAACTGGCAGGCTTGAGGGTAGCAGAGGAAAGCGGAATTCCCGGAGTAGTGGTGAAATGCGTAGATACCGGGAGGAACACCAGAGGCGAAGGCGGCTTTCTGGGCTATTCCTGACGCTGAGGCGCGAAAGCGTGGGGAGCAAACCGGATTAGATACC
>Otu000630
TGCCAGCAGCCGCGGTAATACGGAGGGTGCAAGCGTTGTTCGGAATCATTGGGCGTAAAGCGCGTGTAGGCGGCTTGGCAAGTCGGGCGTGAAATCCCGGGGCTCAACCCCGGAACTGCACCCGAAACTGCTTGGCTAGAGTCCCGGAGAGGAAGGCGGAATTCCCGGTGTAGAGGTGAAATTCGTAGATATCGGGAGGAACACCAGCGGCGAAGGCGGCCTTCTGGACGGTGACTGACGCTGAGACGCGAAAGCGTGGGGAGCAAACAGGATTAGATACC
>Otu000631
TGCCAGCCGCCGCGGTAATACGGAGGGCGCAAGCGTTGTTCGGAATCATTGGGCGTAAAGCGCGCGTAGGCGGCACGGTAAGTCGGGTGTGAAATCCCGGGGCTCAACCCCGGAACTGCACTCGAAACTGCCGAGCTAGAGTCCCGGAGAGGATGGCGGAATTCCCGGTGTAGAGGTGAAATTCGTAGATATCGGGAGGAACACCAGTGGCGAAGGCGGCCATCTGGACGGTGACTGACGCTGAGGTGCGAAAGCGTGGGGAGCAAACAGGATTAGATACC
>Otu000632
TGCCAGCCGCCGCGGTAATACGGGGGGGGCAAGCGTTGTTCGGATTTACTGGGCGTAAAGGGCGCGTAGGCGGTTCGTTAAGTCGGATGTGAAAACTCTGGGCTCAACCCAGAGACTGCATTCGATACTGGCGGACTAGAGTGCGAGAGGGGAAAGCGGAATTCCTGGTGTAGCGGTGAAATGCGTAGATATCAGGAGGAACACCGGCGGCGAAGGCGGCTTTCTGGATCGCAACTGACGCTGAGGCGCGAAAGCTAGGGGAGCAAACAGGATTAGATACC
>Otu000633
TGCCAGCCGCCGCGGTAATACGGAGGGTACGAACGTTAATCGGAATTACTGGGCGTAAAGCGCGCGTAGGTGGTTCTTTAAGTGGGATGTGAAAGCCCCGGGCTTAACCTGGGAACTGCATTCCAAACTGAAGGACTAGAGTACGATAGAGGGGGGTAGAATTCAGAGTGTAGCGGTGAAATGCGTAGATATTCTGAGGAATACCAGTGGCGAAGGCGGCCCCCTGGATTGATACTGACACTGAGGTGCGAAAGCGTGGGGAGCAAACAGGATTAGATACC
>Otu000634
TGCCAGCAGCCGCGGTAAGACGTAGGGGGCGAGCGTTGTCCGGAATTATTGGGCGTAAAGAGCTCGTAGGCGGTTCCGTAAGTCAGATGTGAAAACTCAGGGCTTAACCCTGAGACGCCATCTGATACTGCGGTGACTCGAATCCAGTAGGGGAGTGTGGAATTCCTGGTGTAGCGGTGAAATGCGCAGATATCAGGAGGAACACCTATGGCGAAGGCAGCACTCTGGGCTGGTATTGACGCTGAGGAGCGAAAGCATGGGTAGCAAACCGGATTAGATACC
>Otu000635
TGCCAGCAGCCGCGGTAATACGGAGGGGGCTAGCGTTGTTCGGAATCACTGGGCGTAAAGCGCGCGTAGGCGGTTTATCAAGTTGGGCGTGAAAGCCCGGGGCTCAACCCCGGAATAGCGCCCAAAACTGGTTGACTCGAGTCCGAGAGAGGGTGGTGGAATTCCCAGTGTAGAGGTGAAATTCGTAGATATTGGGAAGAACACCGGTGGCGAAGGCGGCCACCTGGCTCGGTACTGACGCTGAGGCGCGAAAGCGTGGGGAGCAAACAGGATTAGATACC
>Otu000637
TGCCAGCCGCCGCGGTAATACGGGGGGTGCAAGCGTTAATCGGAATTACTGGGCGTAAAGCGCGCGTAGGCGGCTTTGTAAGTCGGATGTGAAAGCCCTGGGCTCAACCTGGGAACTGCATTCGAAACTGCATGGCTAGAGTATGGGAGAGGGAAGTGGAATTTCCGGTGTAGCGGTGAAATGCGTAGATATCGGAAGGAACACCAGTGGCGAAGGCGACTTCCTGGCCCAATACTGACGCTGAGGTGCGAAAGCGTGGGGAGCAAACAGGATTAGATACC
>Otu000639
TGCCAGCAGCCGCGGTAATACGGAGGGGGCTAGCGTTGTTCAGAATTACTGGGCGTAAAGGGCGCGTAGGCGGCCTGTCAAGTCAGGGGTGAAAGGCCCGGGCTCAACCCGGGAACTGCCCTTGAAACTGGCAAGCTAGAGTCCGAGAGAGGATGGCGGAATTCCCAGTGTAGAGGTGAAATTCGTAGATATTGGGAAGAACACCGGTGGCGAAGGCGGCCATCTGGCTCGGTACTGACGCTGAGGCGCGAAAGCGTGGGGAGCAAACAGGATTAGATACC
>Otu000640
TGCCAGCCGCCGCGGTAATACAGAGGGTGCAAGCGTTAATCGGAATTACTGGGCGTAAAGGGCGCGTAGGTGGTTTGTCAAGTTGGCTGTGAAATGTCTGGGCTTAACCTGGGCCTGTCAGCCAATACTGGCAAACTAGAGACCAAGAGAGGGTAGTGGAATTTCCGGTGTAGCGGTGAAATGCATAGATATCGGAAGGAACACCAGTGGCGAAGGCGGCTACCTGGCTTGGTTCTGACACTGAGGCGCGAAAGCGTGGGGAGCAAACAGGATTAGATACC
>Otu000641
TGCCAGCCGCCGCGGTAAGACGAACCGGACAAACGTTATTCGGAATTATTGGGCTTAAAGGGTGCGTAGGCGGCGTGGCAAGTTGGATGTGAAATCCCTCGGCTCAACCGAGGAACTGCGTCCAAAACTGCCATGCTCGAGGGAGACAGAGGTGAGCGGAACTTGCGGTGGAGCGGTGAAATGCGTTGATATCGCAAGGAACACCCGTGGCGAAGGCGGCTCACTGGGTCTCTTCTGACGCTGAGGCACGAAAGCTAGGGGAGCGAACGGGATTAGATAC
>Otu000642
TGCCAGCCGCCGCGGTAAGACGAAGGTGGCAACCGTTGTTCGGAATCACTGGGCATAAAGCGCACGTAGGCGGGAGTGCAAGTCGGGTGTGAAATCCCTCGGCCCAACCGAGGAACTGCGCCCGAAACTGCATTTCTTGAGGATAGCAGGGGAGCGTGGAATTCCTGGTGGAGCGGTGAAATGCGTTGATATCAGGAGGAACACCGGCGGCGAAGGCGACGCTCTGGGCTATTTCTGACGCTGAGGTGCGAAAGCCAGGGGAGCAAACGGGATTAGATACC
>Otu000643
TGCCAGCCGCCGCGGTAATACGAACCGTACAAACGTTATTCGGAATTATTGGGCTTAAAGGGTGCGTAGGCGGCGCAGTCAGTGAGGTGTGAAAGCCCTCGGCTCAACCGAGGAATTGCGCTTCATACTGCTGTGCTCGAGGGAGACAGGGGTAAGCGGAACTGATGGTGGAGCGGTGAAATGCGTTGATATTATCAGGAACACCAGTGGCGAAAGCGGCTTACTGGGTCTCTTCTGACGCTGAGGCACGAAAGCTAGGGTAGCGAACGGGATTAGATACC
>Otu000644
TGCCAGCCGCCGCGGTAATACGGAGGGGGCAAGCGTTGTTCGGAATTATTGGGCGTAAAGCGTGTGTAGGCGGTCTAACAAGTCAGGTGTGTAAGCCCACGGCTCAACCGTGGAATTGCATTTGAAACTGTTAGACTTGAGTTCAGGAGAGGAAAGCGGAATTCCCAGTGTAGCGGTGAAATGCATTGATATTGGGAAGAACACCGGTGGCGAAGGCGGCTTTCTGGCCTGACACTGACGCTGAGATACGAAAGCTAGGGGAGCGAACGGGATTAGATACC
>Otu000645
TGCCAGCAGCCGCGGTAATACGGAGGGTGCGAGCGTTAATCGGAATCACTGGGCGTAAAGCGTGCGTAGGCGGTTCGGTAAGTCAGATGTGAAAGCCCTGGGCTCAACCTGGGAACTGCATTTGATACTGTCGAGCTAGAGTTTGGTAGAGGGAAGTGGAATTCCCGGTGTAGCGGTGAAATGCGTAGATATCGGGAGGAACACCAGTGGCGAAGGCGGCTTCCTGGGCCAATACTGACGCTGAGGTGCGAAAGCGTGGGGAGCAAACAGGATTAGATACC
>Otu000646
TGCCAGCCGCCGCGGTAAGACAGAGGGTGCAAACGTTGTTCGGAATTACTGGGCGTAAAGCGCATGTAGGCTGTCATGCAAGTCGGGTGTGAAAGCCCAGGGCTCAACCCTGGAAGTGCACTCGAAACTGCACGACTAGAATCTCGGAGAGGGTAGCGGAATTCTGGGTGTAGAGGTGAAATTCGTAGATATCCAGAGGAACACCGGTGGCGAAGGCGGCTACCTGGACGAGTATTGACGCTGAGATGCGAAAGCGTGGGGAGCAAACAGGATTAGATACC
>Otu000647
TGCCAGCCGCCGCGGTAATACGGAGGGTGCAAGCGTTGTTCGGAATTATTGGGCGTAAAGCGGGTGTAGGCGGCTTTGCAAGTCGGGTGTGAAATCCCTGGGCCCAACCCAGGAACTGCACTCGATACTGCATCGCTAGAGTCCCGGAGAGGATGGCGGAATTCCAGGTGTAGAGGTGAAATTCGTAGATATCTGGAGGAACACCAGTGGCGAAGGCGGCCATCTGGACGGTGACTGACGCTCAGACCCGAAAGCGTGGGGAGCAAACAGGATTAGATACC
>Otu000648
TGCCAGCAGCCGCGGTAATACGGAGGGGGCAAGCGTTATTCGGAATTATTGGGCGTAAAGGGCGTGTAGGCGGCTTGATAAGTCAAAGGTGAAATCCCCCGGCTCAACCGGGGAACTGCCTTTGAAACTGTCTCGCTAGAGGCCGGGAGAGGGTAGTGGAATTCCCAGTGTAGCGGTGAAATGCGTAGATATTGGGAGGAACACCAGTGGCGAAGGCGGCTACCTGGACCGGTTCTGACGCTGAGGCGCGAAAGCGTGGGGAGCAAACAGGATTAGATACC
>Otu000649
TGCCAGCCGCCGCGGTAAAACCAGCACCTCAAGTGGTCAGGAGGATTATTGGGCCTAAAGCATCCGTAGCCGGCTGTATCAGTTTTCGGTTAAATCTATATGCTCAACATATAGGCTGCCGAGAATACTGTACAGCTAGGGAGTGGGAGAGGTAGACGGTACTCGATAGGAAGGGGTAAAATCCTTTGATCTATTGATGACCACCTGTGGCGAAGGCGGTCTACTAGAACACGTCCGACGGTGAGGGATGAAAGCTGGGGGAGCAAACCGGATTAGATACC
>Otu000651
TGCCAGCCGCCGCGGTAATACGTAGGTGGCGAGCGTTATTCGGATTTATTGGGCGTAAAGGGTCCGTAGGGGGTTTGCTAAGTTCGATGTGAAAGCCCGAGGCTCAACCTCGGAACTGCATTGGAAACTGGCAGACTAGAGTATAGGAGAGGAGAGTGGAATTCCTGGTGTAGCGGTGGAATGCGTAGATATCAGGAGGAACACCAATGGCGAAGGCAGCTCTCTGGACTATTACTGACCCTGAGGGACGAAAGCTAGGGGAGCGAACAGGATTAGATACC
>Otu000652
TGCCAGCCGCCGCGGTAATACGAAGGGTGCTAGCGTTGTTCGGAATTACTGGGCGTAAAGCGTACGTAGGCGGATTATTAAGTCAGATGTGAAATCCCGAGGCTCAACCTCGGAACTGCATTTGAAACTGGTAATCTAGAGATCAGGAGAGGTTAGTGGAATACCGAGTGTAGAGGTGAAATTCGTAGATATTCGGTGGAACACCAGTGGCGAAGGCGACTAACTGGACTGATACTGACGCTGAGGTACGAAAGTGTGGGGAGCAAACAGGATTAGATACC
>Otu000653
TGCCAGCCGCCGCGGTAATACGGAGGGTGCAAGCGTTGTCCGGATTTATTGGGTTTAAAGGGTACGTAGGCGGATTTTTAAGTCCGTGGTGAAAGCCTGCAGCTTAACTGTAGAATTGCCATGGATACTGGAAATCTTGAGTTCAGTTGAGGTAAGCGGAATTTATGATGTAGCGGTGAAATGCATAGATATCATAAAGAACACCTATTGCGAAGGCAGCTTACTGGACTTGAACTGACGCTAAGGTACGAAAGCGTGGGGAGCGAACAGGATTAGATACC
>Otu000655
TGCCAGCCGCCGCGGTAATACGGAGGGAGCTAGCGTTGTTCGGAATTACTGGGCGTAAAGCGCGCGTAGGCGGTTTTGCAAGTTAGAGGTGAAAGCCCGGGGCTCAACCCCGGAACTGCCTTTAAAACTGCATCACTTGAATCCAGGAGAGGTGAGTGGAATTCCGAGTGTAGAGGTGAAATTCGTAGATATTCGGAAGAACACCAGTGGCGAAGGCGGCTCACTGGACTGGTATTGACGCTGAGGTGCGAAAGTGTGGGGAGCAAACAGGATTAGATACC
>Otu000656
TGCCAGCAGCCGCGGTAATACGGAGGGGGCAAGCGTTGTTCGGATTTACTGGGCGTAAAGCGCGCGTAGGCGGTCTGTTTAGTCAGGCGTGAAATCCCTGGGCTCAACCCAGGAACTGCGTTTGATACTGGCGGACTAGAGTTCGGGAGAGGAGAGTGGAATTCCCAGTGTAGAGGTGAAATTCGTAGATATTGGGAAGAACACCAGTGGCGAAGGCGGCTCTCTGGACCGATACTGACGCTGAGGTGCGAAAGCGTGGGGAGCAAACAGGATTAGATACC
>Otu000657
TGCCAGCCGCCGCGGTAATACGTAGGGGCCAAACGTTGTCCGGATTTATTGGGCGTAAAGGGCTCGTAGGCGGTTCAACAAGTCGATCGTGAAAGCCCGGGGCTCAACCCCGGGACGCCGGTCGAAACTGTTGTGACTAGGGTCCGGTAGAGGTGAGTGGAATTCTCGGTGTAGCGGTGGAATGCGCAGATATCGAGAGGAACACCAGTTGCGAAGGCGGCTCACTGGGCCGGTACCGACGCTAAGGAGCGAAAGCGTGGGGAGCAAACAGGATTAGATACC
>Otu000658
TGCCAGCCGCCGCGGTAAGACGGAGGGTGCTAGCGTTGTTCGGAATCACTGGGCGTAAAGGGCGCGTAGGCGGCCTAGCCAGTCAGATGTGAAAGCCCAGGGCTCAACCCTGGAACTGCATTTGATACTGCTAAGCTAGAGATCGGAAGAGGGAAGTGGAATACCCAGTGTAGAGGTGAAATTCGTAGATATTGGGTGGAACACCAGTGGCGAAAGCGGCTTCCTGGTCCGATACTGACGCTGAGGCGCGAAAGCGTGGGGAGCAAACAGGATTAGATACC
>Otu000660
TGCCAGCCGCCGCGGTAATACGGAGGGTGCGAGCGTTAATCGGAATCACTGGGCGTAAAGCGTGCGTAGGTGGTTTAGTAAGTCAGATGTGAAAGCCCAGGGCTTAACCTTGGAACTGCATTTGATACTGCTTGACTAGAGTTTAGTAGAGGGAAGTGGAATTCCGAGTGTAGCGGTGAAATGCGTAGAGATTCGGAGGAACACCAATGGCGAAGGCAACTTCCTGGACTAAAACTGACACTGAGGTACGAAAGCGTGGGTAGCAAACAGGATTAGATACC
>Otu000662
TGCCAGCCGCCGCGGTAATACGGAGGGAGCTAGCGTTGTTCGGAATTACTGGGCGTAAAGCGCGCGTAGGCGGCCTGGCAAGTTGGGGGTGAAAGCCCGAGGCTCAACCTCGGAACTGCCCTCAAAACTATCAGGCTAGAGTCCGGGAGAGGCAGGCGGAATTCCTAGTGTAGAGGTGAAATTCGTAGATATTAGGAAGAACACCAGTGGCGAAGGCGGCCTGCTGGACCGGTACTGACGCTGAGGTGCGAAAGCGTGGGGAGCAAACAGGATTAGATACC
>Otu000663
TGCCAGCCGCCGCGGTAATACGGAGGGTGCAAGCGTTAATCGGAATTACTGGGCGTAAAGGGTACGTAGGCGGTTTGTTAAGTTGGATGTGAAAGCCCCGGGCTCAACCTGGGAACTGCATTCAAAACTGGCAGACTTGAGTTTGGCAGAGGCTAGTGGAATTCCAGGTGTAGCGGTGAAATGCGTAGAGATCTGGAGGAACATCAGTGGCGAAGGCGACTGGCTGGGCTAAAACTGACGCTGAAGTACGAAAGCGTGGGGAGCAAACAGGATTAGATACC
>Otu000667
TGCCAGCCGCCGCGGTAATACGGAGGGTGCAAGCGTTAATCGGAATTACTGGGCGTAAAGCGCGCGTAGGCGGTCTGGTCAGTCAGATGTGAAAGCCCCGGGCTCAACCTGGGAACTGCATTTGATACTGCTGGACTAGAGTGTGGTAGAGGGAAGTGGAATTCCGCGTGTAGCGGTGAAATGCGTAGAGATGCGGAGGAACATCAGTGGCGAAGGCGACTTCCTGGACCAACACTGACGCTGAGGTGCGAAAGCGTGGGGAGCAAACAGGATTAGATACC
>Otu000668
TGCCAGCAGCCGCGGTAAGACGAACCGTCCAAACGTTATTCGGAATTACTGGGCTTAAAGGGTGCGTAGGCGGCACGGCAAGTCAGATGTGAAATCCCTCGGCTCAACCGAGGAATTGCGTTTGAAACTGCCGAGCTTGAGGGAGACAGAGGTGAGCGGAACTGATGGTGGAGCGGTGAAATGCGTTGAGATCATCAGGAACACCGGTGGCGAAGGCGGCTCACTGGGTCTCTTCTGACGCTGAGGCACGAAAGCTAGGGGAGCGAACGGGATTAGATACC
>Otu000669
TGCCAGCAGCCGCGGTAACACGTAGGGGGCAAGCGTTGTCCGGATTTATTGGGCGTAAAGAGCTCGTAGGCCGCTTGGTAAGTCGGGTGTGAAATTTCGAGGCTCAACCTCGAAACGCCATCCGATACTGCTATGGCTAGAGTCCGGTAGAGGAGCGTGGAATTCCTGGTGTAGCGGTGAAATGCGCAGATATCAGGAGGAACACCAACGGCGAAGGCAGCGCTCTGGGCCGGTACTGACGCTGAGGAGCGAAAGCGTGGGGAGCAAACAGGATTAGATACC
>Otu000670
TGCCAGCCGCCGCGGTAATACGTAGGTGGCAAGCGTTGTCCGGAATTATTGGGCGTAAAGCGCGCGCAGGTGGTTCCTTAAGTCTGATGTGAAAGCCCCCGGCTCAACCGGGGAGGGTCATTGGAAACTGGGGAACTTGAGTGCAGGAGAGGAAAGTGGAATTCCACGTGTAGCGGTGAAATGCGTAGATATGTGGAGGAACACCAGTGGCGAAGGCGACTTTCTGGCCTGTAACTGACACTGAGGCGCGAAAGCGTGGGGAGCAAACAGGATTAGATACC
>Otu000674
TGCCAGCCGCCGCGGTAAAACGTAGGGGGCGAGCGTTATCCGGATTTACTGGGCGTAAAGAGCACGTAGGCGGTGCGGCAAGTTGGGCGTGAAAGCTTCTGGCTTAACTAGGAGAGGTCGTTCAAAACTGCCGGACTTGAGGTGGAAAGAGGAGAGCAGAATTCCCGGTGTAGTGGTGGAATGCGTAGATATCGGGAGGAATACCAGTGGCGAAAGCGGCTCTCTGGTTCATACCTGACGCTGAGGTGCGAAAGCGTGGGGAGCGAACGGGATTAGATACC
>Otu000675
TGCCAGCAGCCGCGGTAAGACGGAGGGTGCAAGCGTTGTTCGGATTTACTGGGCGTAAAGGGCGTGTAGGCGGACATACAAGCCGGGGGTGAAAGCCCTGGGCTCAACCCAGGAGGGTCTTCCGGAACTGTATGTCTTGAGAGAGTCAGAGGCAGGTGGAATTCCAGGTGTAGAGGTGAAATTCGTAGATATCTGGAGGAACACCGGTGGCGAAGGCGGCCTGCTGGGGCTTTTCTGACGCTGAGGCGCGAAAGCGTGGGTAGCAAACAGGATTAGATACC
>Otu000676
TGCCAGCCGCCGCGGTAAGACGGAGGGAGCAAGCGTTGCTCGGAATTACTGGGCGTAAAGGGCGTGTAGGCGGGATGGCAAGTCGGGTGTGAAAGCCCTGGGCTCAACCCAGGAAGTGCATTCGATACTACTGTTCTTGAGTGTGGTAGAGGAGAGCGGAATTCCCAGTGTAGCGGTGAAATGCGTAGATATTGGGAAGAACATCTGTGGCGAAGGCGGCTCTCTGGGCCACTACTGACGCTGAGGCGCGAAAGCTAGGGGAGCAAACAGGATTAGATACC
>Otu000677
TGCCAGCCGCCGCGGTAATACGGAGGGGGCAAGCGTTGTTCGGAATTACTGGGCGTAAAGGGCGCGTAGGCGGTTGGGCGTGTCTGACGTGAAAGCCCTTGGCTTAACCAAGGAAGTGCGTTTTATACTGCCCGACTCGAGTCCGGGAGAGGAGAGTGGAATTCCCAGTGTAGCGGTGAAATGCGTAGATACTGGGAGGAACACCGGTGGCGAAGGCGGCTCTCTGGACCGGTACTGACGCTGAGGCGCGAAAGCTAGGGGAGCAAACAGGATTAGATACC
>Otu000678
TGCCAGCCGCCGCGGTAATACGGAGGGGGCGAGCGTTGTTCGGAATTATTGGGCGTAAAGAGCACGTAGGCGGCGCGATAAGTCCAGTGTGAAAGCCCTCGGCTCAACCGAGGAAGTGCATTGGAAACTGTCGTGCTTGAGTGCGGGAGAGGAGAGTGGAATTCCCGGTGAAGCGGTGAAATGCGTAGATATCGGGAAGAACACCGGAGGCGAAGGCGGCTCTCTGGACCGTCACTGACGCTGAGGTGCGAAAGCTGGGGGAGCGAACGGGATTAGATACC
>Otu000680
TGCCAGCCGCCGCGGTAATACGGGGGGGGCAAGCGTTATTCGGAATTACTGGGCGTAAAGGGCGCGTAGGCGGCAAAGTAGGTCAAAGGTGAAATCCCTCGGCTCAACCGAGGAACTGCCTTTGAAACCGCTTAGCTTGAGGCTGGGAGGGGATAGTGGAATTCCCGGTGTAGCGGTGAAATGCGTAGATATCGGGAGGAACACCAGTGGCGAAGGCGGCTATCTGGACCAGTTCTGACGCTGAGGCGCGAAAGCGTGGGGAGCAAACAGGATTAGATACC
>Otu000681
TGCCAGCAGCCGCGGTAAGACGGAGGGCGCAAGCGTTGTTCGGAATTACTGGGCGTAAAGCGCGGGCAGGTGGTCCGTTAAGTCGTTTGTGAAAATCCGGGGCTCAACCCCGCGAAATGCAAGCGAAACTGGCGGACTGGAGATCGGTAGAGGCTAGCGGAATTCCTGGTGTAGCGGTGGAATGCGTAGATATCAGGAAGAACACCAGTGGCGAAGGCGGCTAGCTGGGCCGAGTCTGACACTCAGCCGCGAAAGCGTGGGGAGCAAACAGGATTAGATACC
>Otu000682
TGCCAGCCGCCGCGGTAATACGTAGGTGGCAAACGTTGTCCGGAATTACTGGGCGTAAAGGGCTCGTAGGCGGACCAACAAGTCGTTTGTGAAATCTCCCGGCTCAACTGGGAGTGGTCGAGCGAAACTGTTGGACTTGAGGATGTCAGAGGAAGACGGAATTCCCGGTGTAGTGGTGAAATGCGTAGATATCGGGAGGAACACCAGTGGCGAAAGCGGTCTTCTGGGGCATTTCTGACGCTGAGGAGCGAAAGCGTGGGGAGCAAACCGGATTAGATACC
>Otu000683
TGCCAGCCGCCGCGGTAATACGTAGGTGGCAAGCGTTGTCCGGATTCATTGGGCGTAAAGCGCGCGCAGGCGGGCCAATAAGTCCCGGGTTAAATTCCACGGCTCAACCGTGGGCAGCCCCGGGATACTGCTGGCCTTGAGGCATCCAGAGGAGAGTGGAATTCCCGGTGTAGTGGTGGAATGCGTAGATATCGGGAGGAACACCAGTGGCGAAAGCGGCTCTCTGGGGATGTTCTGACGCTGAGGCGCGAAAGCGTGGGGAGCAAACCGGATTAGATACC
>Otu000684
TGCCAGCAGCCGCGGTAATACGAAGGTCCCAAGCGTTGTTCGGAATCACTGGGCGTAAAGCGTGCGTAGGCGGCTTGGTAAGTCAGATGTGAAAGCCCAGGGCTCAACCTTGGAACTGCATCCGATACTGCCAGGCTAGAGTAGTGGAGGGGAGTCTGGAATTCACGGTGTAGCAGTGAAATGCGTAGATATCGTGAGGAACACTAGTGGCGAAGGCGAGACTCTGGACACTTACTGACGCTGAGGCACGAAGGCTAGGGTAGCGAAAGGGATTAGATACC
>Otu000685
TGCCAGCAGCCGCGGTAATACGAACCGGGCAAACGTTATTCGGAATCACTGGGCTTAAAGGGTGCGTAGGCGGCGCTGTAAGTCGGGTGTGAAATCCCCCAGCTCAACTGGGGAACTGCGCCCGAAACTACAGTGCTTGAGGAAGATAGAGGTGAGCGGAACGAATGGTGGAGCGGTGAAATGCGTTGATATCATTCGGAACACCAGTTGCGAAGGCGGCTCACTGGGTCTTTTCTGACGCTGAGGCACGAAAGCTAGGGGAGCGAACGGGATTAGATAC
>Otu000686
TGCCAGCAGCCGCGGTAATACAGAGGGTGCAAACGTTGTTCGGAATTACTGGGCATAAAGCGCACGTAGGCGGTCTTGTAAGTGTGGAGTGAAATCCCACGGCTCAACCGTGGAACTGCTTTGCATACTGCAAGACTAGAGGACGGTAGGGGAGAGCGGAACTCCTGGTGGAGCGGTGAAATGCGTAGATATCAGGAGGAACACCGGTGGCGAAGGCGGCTCTCTGGTCCGTTTCTGACGCTGAGGTGCGAAAGCCAGGGTAGCGAACGGGATTAGATACC
>Otu000687
TGCCAGCAGCCGCGGTAAGACAGAGGTGGCAAGCGTTGTTCGGATTTACTGGGCGTAAAGGGTGCGTAGGCGGTTGAATAAGATGTACGAGAAAGCTCACGGCTTAACTGTGAAAGTTCGCACATGACTATTTGACTAGAGAATGGGAGAGGAAAGCGGAATTCCCGGTGGAGCGGTGAAATGCGTAGATATCGGGAGGAAGGCCTGTGGCGAAGGCGGCTTTCTGGAACATTTCTGACGCTGAAGTACGAGAGCGTGGGGAGCAAACAGGATTAGATACC
>Otu000689
TGCCAGCCGCCGCGGTAAAACGTAGGACGCAAGCGTTATCCGGATTTACTGGGCGTAAAGCGTGTGCAGGCGGTCATCTAAGTCGGACGTGAAAGCTCCCGGCTCAACCGGGAGAGGCCGTTCGAAACTATATGACTAGAGGGCAGGAGAGGAGCGTGGAATTCCGGGTGTAGTGGTGAAATACGTAGATATCCGGAGGAACACCAGTGGCGAAGGCGACGCTCTGGACTGCTCCTGACGCTAAGACACGAAAGCCAGGGTAGCGAACGGGATTAGATACC
>Otu000690
TGCCAGCAGCCGCGGTAATACGGAGGGGGCAAGCGTTGTTCGGAATTATTGGGCGTAAAGGGCGCGTAGGCGGCCCTGTAAGTCGGTTGTGAAATCCCTTGGCTCAACCAAGGAACTGCAACCGAAACTGCAGAGCTAGAGTCCGGGAGAGGGTAGTGGAATTCCCAGTGTAGCGGTGAAATGCGTAGATATTGGGAGGAACACCAGTGGCGAAGGCGGCTACCTGGACCGGTACTGACGCTGAGGCGCGAAAGCTAGGGGAGCAAACAGGATTAGATACC
>Otu000691
TGCCAGCCGCCGCGGTAATACGGAGGGTGCAAGCGTTAATCGGAATTACTGGGCGTAAAGCGCATGCAGGCGGTTTGTTAAGCGAGATGTGAAAGCCCCGGGCTCAACCTGGGAACTGCATTTCGAACTGGCAAACTAGAGTTCTTGAGAGGGTGGTAGAATTTCAGGTGTAGCGGTGAAATGCGTAGAGATCTGAAGGAATACCAGTGGCGAAGGCGGCCACCTGGCAAGTAACTGACGCTCAGATGCGAAAGCGTGGGTAGCAAACGGGATTAGATACC
>Otu000692
TGCCAGCCGCCGCGGTAATACGGAGGGATCGAACGTTAATCGGAATTACTGGGCGTAAAGCGCGCGTAGGCGGTTTGATAAGTGGGATGTGAAAGCCCCGGGCTTAACCTGGGAACTGCATTCCAAACTGTCAAACTAGAGTATGGTAGAGGGTGGTAGAATTTCCTGTGTAGCGGTGAAATGCGTAGATATAGGAAGGAATACCGATGGCGAAGGCAGCCACCTGGACCAATACTGACGCTGAGGTGCGAAAGCGTGGGGAGCAAACAGGATTAGATACC
>Otu000694
TGCCAGCCGCCGCGGTAATACGGAGGGTGCAAGCGTTAATCGGAATTACTGGGCGTAAAGCGCGCGTAGGTGGCTAAGTCAGTCAGATGTGAAAGCCCCGGGCTCAACCTGGGAACTGCACCTGATACTGCTTGGCTAGAGTACAGAAGAGGGTGGTGGAATTTCCTGTGTAGCGGTGAAATGCGTAGATATAGGAAGGAACACCAGTGGCGAAGGCGACCACCTGGTCTGATACTGACACTGAGGTGCGAAAGCGTGGGGAGCAAACAGGATTAGATACC
>Otu000695
TGCCAGCCGCCGCGGTAATACGTAGGTGGCGAGCGTTGTCCGGATTTACTGGGCGTAAAGCGCGCGCAGGCGGGCTGATCAGTCCGGGGTGAAATCTCACGGCTCAACTGTGAGGGGTCCCCGGATACTGTCAGTCTTGAGGTGCCTAGAGGAGAGTGGAATTCCCGGTGTAGTGGTGGAATGCGTAGATATCGGGAGGAACACCAGTGGCGAAAGCGGCTCTCTGGGGGCTACCTGACGCTGAGGCGCGAAAGCGTGGGGAGCGAACCGGATTAGATACC
>Otu000696
TGCCAGCCGCCGCGGTAATACGTAGGGAGCGAGCGTTACCCGGAATCACTGGGCGTAAAGAGCGCGTAGGCGGCTGGATAAGTCTCTTGTGAAAGCTCCCGGCTTAACTGGGAGAGGTCAAGGGATACTATTCGGCTCGAGGGCAGTAGAGGAAGGCGGAATTCCCGGTGTAGCGGTGAAATGCGTAGATATCGGGAGGAACACCAGCGGCGAAAGCGGCCTTCTGGGCTGTGCCTGACGCTGAGGCGCGAGAGCGTGGGGAGCAAACTGGATTAGATACC
>Otu000697
TGCCAGCAGCCGCGGTAATACGTAGGTGGCAAACGTTGTCCGGATTCACTGGGCGTAAAGCGCGCGCAGGCGGGCTGATCAGTCTGGGGTGAAATCTCTCGGCTCAACCGGGAGAGGCCCTCAGATACTGTCAGCCTTGAGGTGCCTAGAGGAGAGTGGAATTCAGGGTGTAGTGGTGGAATGCGTAGATATCCTGAGGAACACCAGTGGCGAAGGCGACTCTCTGGGGGCATTCTGACGCTGAGGCGCGAAAGCGTGGGGAGCGAACCGGATTAGATACC
>Otu000698
TGCCAGCCGCCGCGGTAAGACGAAGGTGGCAACCGTTGTTCGGAATCACTGGGCATAAAGCGCACGTAGGCGGGAAAGCAAGTCGGGTGTGAAATCCCTCGGCCCAACCGAGGAACTGCGCCCGAAACTGCTTTTCTTGAGGACAGAAGGGGAGCGTGGAATTCCTGGTGGAGCGGTGAAATGCGTTGATATCAGGAGGAACACCGGCGGCGAAGGCGACGCTCTGGTCTGTTTCTGACGCTAAGGTGCGAAAGCCAGGGGAGCAAACGGGATTAGATACC
>Otu000699
TGCCAGCCGCCGCGGTAAAACGTAGGAGGCGAGCGTTATCCGGAGTTACTGGGCGTAAAGCGCGTGCAGGCGGGTTGTTAAGTTGGTTATGAAAGCTCCTGGCTAAACTGGGAGAGGTTGACCAAGACTGGCAGTCTAGAGTGGATGAGAGGTTGACGGAATTCCGCGTGTAGTGGTGAAATGCGTAGAGATGCGGAGGAACACCGGTGGCGAAGGCGGTCAACTGGCATCCAACTGACGCTCAGACGCGAAAGCATGGGTAGCGAACGGGATTAGATACC
>Otu000701
TGCCAGCCGCCGCGGTAATACGAAGGGGGCAAGCGTTGTTCGGAATCATTGGGCGTAAAGCGTATGTAGGCGGTCATATAAGTCAGACGTGTAAGCCCTCGGCTCAACCGGGGAATTGCGTTTGAAACTGTTTGACTTGAGCGCAGGAGAGGAAAGCGGAATTCCCAGTGTAGCGGTGAAATGCGTTGATATTGGGAAGAACATCTGTGGCGAAGGCGGCTTTCTGGCCTGCTTCTGACGCTGAGATACGAAAGCCAGGGGAGCGAACGGGATTAGATACC
>Otu000702
TGCCAGCCGCCGCGGTAATACGGAGGGTGCAAGCGTTGTTCGGAATCACTGGGCGTAAAGCGCGTGTAGGCGGCTTGGTAAGTCGAGTGTGAAATCCCGGGGCCCAACCCCGGAACTGCACTCGAAACTGCCAAGCTAGAGTCTCGGAGAGGAAGGCAGAATTCCCGGTGTAGGGGTGAAATCCGTAGATATCGGGAGGAATACCAGTGGCGAAGGCGGCCTTCTGGACGATGACTGACGCTGAGACGCGAAAGCGTGGGGAGCAAACAGGATTAGATACC
>Otu000703
TGCCAGCCGCCGCGGTAATACGGAGGATCCAAGCGTTATCCGGAATCATTGGGTTTAAAGGGTCCGTAGGCGGGCAATTAAGTCAGGGGTGAAAGTTTGCGGCTCAACCGTAAAATTGCCTTTGATACTGGTTGTCTTGAATTACTGTGAAGTGGTTAGAATATGTAGTGTAGCGGTGAAATGCATAGATATTACATAGAATACCAATTGCGAAGGCAGATCACTAACAGTATATTGACGCTGATGGACGAAAGCGTGGGGAGCGAACAGGATTAGATACC
>Otu000704
TGCCAGCCGCCGCGGTAACACGTAGGGAGCAAGCGTTGTCCGGATTTATTGGGCGTAAAGAGCTCGTAGGCGGTTCAGTCAGTCGGGTGTGAAAACTTGAGGCTCAACCTCAAGAGGCCACTCGATACTGCTGTGACTAGAGTCCGGTAGAGGAGTGTGGAATTCCTGGTGTAGCGGTGAAATGCGCAGATATCAGGAGGAACACCGACAGCGAAGGCAGCACTCTGGGCCGGTACTGACGCTGAGGAGCGAAAGCATGGGGAGCAAACAGGATTAGATACC
>Otu000705
TGCCAGCAGCCGCGGTAAGACGAACCGTACGAACGTTATTCGGAATTACTGGGCTTAAAGGGTGCGTAGGCTGCGCGGAAAGTTGGGTGTGAAAGCCCTCAGCTCAACTGAGGAATTGCATCCAAAACTGCCGTGCTTGAGGGAGACAGAGGTGAGCGGAACTCAAGGTGGAGCGGTGAAATGCGTTGATATCTTGAGGAACACCGGTGGCGAAAGCGGCTCACTGGGTCTCTTCTGACGCTGAGGCACGAAAGCTAAGGTAGCAAACGGGATTAGATACC
>Otu000706
TGCCAGCAGCCGCGGTAAGACGAACCGTACAAACGTTATTCGGAATCACTGGGCTTAAAGGGTGCGTAGGCGGTGCGGCAAGTTGGGTGTGAAATCCCTCGGCTCAACCGAGGAACTGCGCCCAAAACTGCCGTGCTAGAGGGAGACAGGGGTGAGCGGAACTTAGGGTGGAGCGGTGAAATGCGTTGATATCCTAAGGAACACCGGTGGCGAAGGCGGCTCACTGGGTCTCTTCTGACGCTGAGGCACGAAAGCTAGGGGAGCGAACGGGATTAGATACC
>Otu000707
TGCCAGCAGCCGCGGTAAGACGAACCGTACAAACGTTATTCGGAATCACTGGGCTTAAAGGGTGCGTAGGCGGCACTGCAAGTTGGGTGTGAAATCCCACGGCTCAACCGTGGAACTGCGCTCAAAACTGCAGTACTAGAGGGAGATAGAGGTGAGCGGAACTTAAGGTGGAGCGGTGAAATGCGTTGATATCTTAAGGAACACCCGTGGCGAAAGCGGCTCACTGGATCTTTTCTGACGCTGAGGCACGAAAGCTAGGGTAGCGAACGGGATTAGATACC
>Otu000709
TGCCAGCCGCCGCGGTAATACGGAGGGACCAAGCGTTGTTCGGAATCACTGGGCGTAAAGCGCGTGTAGGCGGTCTGGATAGTCGGGTGTGAAAGCCCGGGGCTCAACCCCGGAACTGCATTCGAAACTTCCAGACTGGAGTCCCGGAGAGGATGGCGGAATTCCCGGTGTAGAGGTGAAATTCGTAGATATCGGGAGGAACACCAGTGGCGAAGGCGGCCATCTGGACGGTGACTGACGCTGAGACGCGAAAGCGTGGGGAGCAAACAGGATTAGATACC
>Otu000710
TGCCAGCCGCCGCGGTAATACGAAGGGGGCTAGCGTTGTTCGGAATAACTGGGCGTAAAGCGCACGTAGGCGGATTGGAAAGTTAGAGGTGAAATCCCTGGGCTCAACCCAGGAACTGCCTTTAAAACTATCAGTCTAGAGTTCGAGAGAGGTGAGTGGAATTCCGAGTGTAGAGGTGAAATTCGTAGATATTCGGAGGAACACCAGTGGCGAAGGCGGCTCACTGGCTCGATACTGACGCTGAGGTGCGAAAGTGTGGGGAGCAAACAGGATTAGATACC
>Otu000711
TGCCAGCCGCCGCGGTAAGACGGAGGGTGCTAGCGTTGTTCGGAATCACTGGGCGTAAAGGGCGCGTAGGCGGCGATAGAAGTCGGGTGTGAAAGCCCGGAGCTCAACTCCGGAACTGCACTCGAAACTTTGTTGCTGGAGGTCGGAAGAGGAGAGTGGAATACCCAGTGTAGAGGTGAAATTCGTAGATATTGGGTGGAACACCAGTGGCGAAAGCGGCTCTCTGGTCCGTACCTGACGCTGAGGCGCGAAAGCGTGGGGAGCAAACAGGATTAGATACC
>Otu000712
TGCCAGCAGCCGCGGTAATACGGAGGGGGCAAGCGTTGTTCGGAATTATTGGGCGTAAAGGGCGCGTAGGCGGCTTGGCAAGTCAGTTGTGAAATCCCTCGGCTCAACCGAGGAACTGCGACTGAAACTGCCAGGCTTGAGTCCCGGAGAGGGTAGCGGAATTCCCAGTGTAGCGGTGAAATGCGTAGATACTGGGAGGAACACCGGTGGCGAAGGCGGCTACCTGGACGGGTACTGACGCTGAGGCGCGAAAGCGTGGGGAGCAAACAGGATTAGATACC
>Otu000713
TGCCAGCCGCCGCGGTAAGACGTAGGGGGCGAGCGTTGTCCGGAATTATTGGGCGTAAAGAGCTCGTAGGCGGTTGCGTAAGTCGGATGTGAAAACTCAGGGCTCAACCCTGAGATGCCATCCGATACTGCGCTGACTTGAATCCAGTAGGGGAGTGTGGAATTTGTTGTGTAGCGGTGAAATGCGCAGATATGACGAGGAACACCTATGGCGAAGGCAGCACTCTGGGCTGGTATTGACGCTGAGGAGCGAAAGCATGGGTAGCAAACAGGATTAGATACC
>Otu000714
TGCCAGCCGCCGCGGTAATACAGGGGGAGCAAGCGTTGTTCGGAATTACTGGGCGTAAAGGGCGCGTAGGCGGTCTGGAAAGTCCCACGTGAAATCCCCCGGCTCAACCGGGGAACTGCGCGGGAAACTGCCAGTCTTGAGTTCGGGAGAGGGAAGCGGAATTCCGGGTGTAGCGGTGAAATGCGCAGATATCCGGAGGAACATCGGTGGCGAAGGCGGCTTCCTGGACCGACACTGACGCTGAGGCGCGAAAGCTAGGGGAGCAAACGGGATTAGATACC
>Otu000715
TGCCAGCCGCCGCGGTAATACGGAGGGTCCGAGCGTTATCCGGAATTATTGGGTTTAAAGGGTCCGTAGGCGGGTCATTAAGTCAGAGGTGAAAGTTTGCAGCTCAACTGTAAAATTGCCTTTGATACTGATGGTCTTGAGTTATAGTGAAGTTGCCGGAATATGTAGTGTAGCGGTGAAATGCATAGAGATTACATAGAACACCGATTGCGAAGGCAGGTGACTAACTATATACTGACGCTGATGGACGAAAGCGTGGGGAGCGAACAGGATTAGATACC
>Otu000716
TGCCAGCAGCCGCGGTAATACGTAGGGAGCGAGCGTTACCCGGAATTACTGGGCGTAAAGGGCGCGTAGGCGGCTGGATAAGTCTCTTGTGAAAGCTCCCGGCTTAACTGGGAGAGGTCAAGGGATACTATTCGGCTTGAGGGCAGTAGAGGAAGGCGGAATTCCCGGTGTAGCGGTGAAATGCGTAGATATCGGGAGGAACACCAGTGGCGAAAGCGGCCTTCTGGGCTGTGCCTGACGCTGAGGCGCGAGAGCGTGGGGAGCAAACTGGATTAGATACC
>Otu000717
TGCCAGCAGCCGCGGTAATACGTAGGTGGCAAGCGTTATCCGGAATTACTGGGCGTAAAGCGTACGTAGGCGGTTCGGAAAGTCTGTTGTGAAATCTCTCGGCTTAACTGGGAGCGGTCAATGGAAACTTCCGGACTTGAGGAGCGTAGAAGTGAGCGGAATTCCCGGTGTAGCGGTGATATGCGTAGATATCGGGAGGAACACCAGTGGCGAAAGCGGCTCACTAGGCGCCACCTGACGCTGAGGTACGAAAGCGTGGGGAGCGAACCGGATTAGATACC
>Otu000718
TGCCAGCCGCCGCGGTAATACAGAGGGCTCGAGCGTTAATCGGTGTCACTGGGCTTAAAGGGTGCGTAGGCGGGCCTGTAAGTGTCTTGTGAAATCCCACGGCTCAACCGTGGAATTGCTTGGCAAACTGCGGGCCTTGAGGTTGGTAGGGGCTGTCGGAACTCTAGGTGTAGCGGTGAAATGCGTAGATATCTAGAGGAACGCCAAAGGTGAAGACAGGCAGCTGGGCCAATCCTGACGCTGAGGTACGAAAGCATGGGTAGCGAACGGGATTAGATACC
>Otu000719
TGCCAGCAGCCGCGGTAATACGGAGGGAGCGAGCGTTAATCGGAATTACTGGGCGTAAAGCGCGCGTAGGCGGCTTTGTAAGTCGGATGTGAAAGCCCCGGGCTCAACCCGGGAATGGCATTCGATACTGCATAACTAGAGTATGGTAGAGGGAAGTGGAATTTCCGGTGTAGCGGTGAAATGCGTAGATATCGGAAGGAACACCAGTGGCGAAGGCGACTTCCTGGGCCAATACTGACGCTGAGGTGCGAAAGCGTGGGGAGCAAACAGGATTAGATACC
>Otu000721
TGCCAGCCGCCGCGGTAATACGGAGGGGGCTAGCGTTGTTCGGATTTACTGGGCGTAAAGCGCGCGTAGGCGGTTTAGATAGTCAGGCGTGAAAGCCCCGGGCTCAACCTGGGAACTGCGTTTGATACTACTAAGCTAGAGTCCGGGAGAGGGTAGTGGAATTCCCAGTGTAGAGGTGAAATTCGTAGATATTGGGAAGAACACCAGTGGCGAAGGCGGCTACCTGGACCGGTACTGACGCTGAGGTGCGAAAGCGTGGGGAGCAAACAGGATTAGATACC
>Otu000722
TGCCAGCCGCCGCGGTAAGACGGAGGGTGCTAGCGTTGTTCGGAATCACTGGGCGTAAAGGGCGCGTAGGCGGTCTGGCCAGTCAGATGTGAAAGCCCGGGGCTCAACCCCGGAATTGCATTTGAAACTGCCAGACTGGAGGTCGGAAGAGGAGGGTGGAATATCCAGTGTAGAGGTGAAATTCGTAGATATTGGATGGAACACCGGTGGCGAAAGCGGCTCTCTGGTCCGAACCTGACGCTGAGGCGCGAAAGCGTGGGGAGCAAACAGGATTAGATACC
>Otu000723
TGCCAGCCGCCGCGGTAATACGGAGGGTGCAAGCGTTAATCGGAATTACTGGGCGTAAAGCGCGCGTAGGCGGTTTGGTTAGTTGGATGTGAAAGCCCAGGGCTTAACCTTGGAACTGCATCCAATACTGCCAGGCTAGAGTACGGTAGAGGGGGGTAGAATTCCACGTGTAGCGGTGAAATGCGTAGAGATGTGGAGGAATACCAGTGGCGAAGGCGGCCCCCTGGACTGATACTGACGCTAAGGTGCGAAAGCGTGGGGAGCAAACAGGATTAGATACC
>Otu000724
TGCCAGCAGCCGCGGTAATACGGAGGGTGCGAGCGTTAATCAGAATTACTGGGCGTAAAGCGCGCGTAGGCGGTTTGGTAAGTCGGATGTGAAAGCCCTGGGCTCAACCTGGGAATTGCATTCGATACTGCCAGACTAGAGTCTGGGAGAGGGATGCGGAATTCCGGGTGTAGCGGTGAAATGCGTAGATATCCGGAGGAACATCAGTGGCGAAGGCGGCATCCTGGACCAAGACTGACGCTGAGGTGCGAAAGCGTGGGGAGCAAACAGGATTAGATACC
>Otu000725
TGCCAGCCGCCGCGGTAATACGGAGGGTGCAAGCGTTAATCGGAATTACTGGGCGTAAAGGGCGCGTAGGTGGTTAGGTCAGTCGGATGTGAAAGCCCCGGGCTCAACCTGGGAATGCCATTCGATACTGCCTAACTAGAGTGTGGTAGAGGGAAGCGGAATTCCGGGTGTAGCGGTGAAATGCGTAGATATCCGGAGGAACACCAGTGGCGAAGGCGGCTTCCTGGATCAACACTGACACTGAGGCGCGAAAGCGTGGGGAGCAAACAGGATTAGATACC
>Otu000726
TGCCAGCCGCCGCGGTAATACGAGGGGTGTAAGCGTTATTCGGAATTACTGGGCGTAAAGAGTGCGTAGACGGCGCATTAAGTCTGTTGTTAAATTTTTCGGCCTAACCGGAAAGCCGCGATGGAAACTGATGTGCTAGAGGGTGAGAGAGAGAAGTGGAATTCCCGGAGTAGCGGTAAAATGCGTGGATCTCGGGAGGAACACCAATGGCGAAGGCAGCTTCTTGGCTCATTTCTGACGTTGAGGCACGAAAGCGTGGGGAGCAAACAGGATTAGATACC
>Otu000727
TGCCAGCCGCCGCGGTAATACGAAGGGCCCGAGCGTTGCGCGGAATCATTGGGCTTAAAGCGTACGTAGGCGGACACATAGGCGCTTTGTGAAATCCCTCGGCTCAACCGAGGAACTGCTTGGCGAACCATGTGTCTTGAGTCAAGTAGGGGCTGTCGGAACGATAGGTGGAGTGGTGAAATGCGTTGATATCTATCGGAACGCCGAAGGAGAAATCAGGCAGCTGGGCTTGTACTGACGCTGAGGTACGAAAGCGTGGGGAGCGAACGGGATTAGATACC
>Otu000728
TGCCAGCCGCCGCGGTAATACGGAGGGTGCAAGCGTTAATCGGAATTACTGGGCGTAAAGCGCGCGTAGGTGGTTTGATAAGTTAGATGTGAAAGCCCTGGGCTTAACCTGGGAACTGCATTTAAAACTGTCTGACTAGAGTATGGTAGAGGGAAGTGGAATTCCACATGTAGCGGTGAAATGCGTAGAGATGTGGAGGAACACCAGTGGCGAAGGCGACTTCCTGGACCAATACTGACACTAAGGTGCGAAAGCGTGGGGAGCAAACAGGATTAGATACC
>Otu000730
TGCCAGCCGCCGCGGTAATACAGAGGGTGCGAGCGTTAATCGGAATTACTGGGCGTAAAGAGTGCGTAGGTGGATTATCAAGTTGACTGTGAAATTTCTGGGCTTAACCTGGACAGGTCAGCCAATACTGGTAGTCTAGAGTGCAGTAGAGGGTAGTGGAATTTCCGGTGTAGCGGTGAAATGCGTAGAGATCGGAAGGAACACCAGTGGCGAAGGCGACTACCTGGACTGACACTGACACTGAGGCACGAAAGCGTGGGGAGCAAACAGGATTAGATACC
>Otu000731
TGCCAGCCGCCGCGGTAATACGGAGGGTGCAAGCGTTGTTCGGAATTACTGGGCGTAAAGCGCGTGTAGGCGGCCTCCTCAGTCTGCTGTGAAAGCCCGGGGCTCACCCCCGGAAGGGCAGTGGATACTGGGAGGCTGGAGTACCGGAGAGGAGGGTGGAATTCCTGGTGTAGCGGTGAAATGCGTAGATATCAGGAGGAACACCGGTGGCGAAGGCGGCCCTCTGGACGGATACTGACGCTGAGACGCGACAGCGTGGGGAGCAAACAGGATTAGATACC
>Otu000732
TGCCAGCCGCCGCGGTAATACGGAGGGTGCAAGCGTTGTTCGGAATTACTGGGCGTAAAGCGCGTGTAGGCGGTCGATTAAGTCTGGTGTGAAAGCCCGGGGCTCACCCCCGGAAGTGCGCTGGAAACTGGTCAACTGGAGTATGGGAGAGGGAAGCGGAATTCCTGGTGTAGCGGTGAAATGCGTAGATATCAGGAGGAACACCGGCGGCGAAGGCGGCTTCCTGGACCAATACTGACGCTGAGACGCGAAAGCGTGGGGAGCAAACAGGATTAGATACC
>Otu000733
TGCCAGCCGCCGCGGTAATACGGAGGGTGCAAGCGTTGTTCGGAATTACTGGGCGTAAAGCGCGTGTAGGCGGCTTGGCAAGTCGGATGTGAAAGCCCGAGGCTCAACCTCGGAACTGCATTCGAAACTGCCGGGCTAGAGTCCCGGAGAGGATGGTGGAATTCCCAGTGTAGAGGTGAAATTCGTAGATATTGGGAGGAACACCGGTGGCGAAGGCGGCCATCTGGACGGTGACTGACGCTGAGACGCGAAAGCGTGGGGAGCAAACAGGATTAGATACC
>Otu000734
TGCCAGCCGCCGCGGTAATACGAAGGGCCCGAGCGTTAATCGGAATCACTGGGCTTAAAGCGTACGTAGGCGGATACGCAGGCATTCTGTGAAATCCCTCGGCTCAACCGAGGAACTGCTGGGTGAACCGCGTGTCTTGAGACAAGTAGGGGCTGCCGGAACGCTAGGTGGAGTGGTGAAATGCGTTGATATCTAGCGGAACGCCAAAGGAGAAATCAGGCAGCTGGGCTTGTTCTGACGCTGAGGTACGAAAGCGTGGGGAGCGAACGGGATTAGATACC
>Otu000737
TGCCAGCAGCCGCGGTAAGACGAACCGTACAAACATTATTCGGAATCACTGGGCTTAAAGGGTGCGTAGGCGGCGCGGAAAGTTGGGTGTGAAATCCCTCGGCTCAACCGAGGAATTGCGCTCAAAACTCCCGTGCTCGAGGGAGACAGAGGTGAGCGGAACTTAGGGTGGAGCGGTGAAATGCGTTGATATCCTAAGGAACACCAGTGGCGAAGGCGGCTCACTGGGTCTCTTCTGACGCTGAGGCACGAAAGCTAGGGGAGCGAACGGGATTAGATACC
>Otu000738
TGCCAGCCGCCGCGGTAATACAGAGGGCTCGAGCGTTAATCGGAATCACTGGGCTTAAAGGGTGCGTAGGCGGGCTTGCAAGTGCCTTGTGAAATCCCACGGCTCAACCGTGGAACTGCTCGGTAGACTGCAAGCCTTGAGGTCGGTAGAGGCTGTCGGAACTCTAGGTGTAGCGGTGAAATGCGTAGATATCTAGAGGAACGCCCAAGGTGAAGACAGGCAGCTGGGCCGAATCTGACGCTGAGGCACGAAAGCGTGGGTAGCGAACGGGATTAGATACC
>Otu000739
TGCCAGCCGCCGCGGTAATACGGAGGGTGCAAGCGTTGTCCGGATTTATTGGGTTTAAAGGGTGCGTAGGCGGTCAATTAAGTCAGTGGTGAAATCCTATAGCTTAACTATAGAACTGCCATTGATACTGGTTGACTTGAGTACAGACGAGGTAGGCGGAATTTATGGTGTAGCGGTGAAATGCATAGATACCATAAAGAACACCGATAGCGAAGGCAGCTTACTGGACTGTAACTGACGCTGAGGCACGAAAGCATGGGTAGCGAACAGGATTAGATACC
>Otu000740
TGCCAGCCGCCGCGGTAATACGGAGGGTGCGAGCGTTAATCGGAATTACTGGGCGTAAAGGGTACGTAGGCGGCTTGATAAGTCAGATGTGAAATCCCCGGGCTTAACCTGGGAACTGCATTTGAAACTGTCTGGCTAGAGTGAGTGAGAGGTTAGTGGAATTCAAGGCGTAGCGGTGAAATGCGTAGAGGTCTTGAGGAACATCAGTGGCGAAGGCGACTAACTGGCACTACACTGACGCTGAGGTACGAAAGCGTGGGGAGCGAACAGGATTAGATACC
>Otu000741
TGCCAGCCGCCGCGGTAATACGGAGGGTGCAAGCGTTAATCGGAATTACTGGGCGTAAAGCGCGCGTAGGCGGTTTTATAAGTCGGATGTGAAAGCCCTGGGCTCAACCTGGGAATTGCATTCGAAACTATCTGACTAGAGTATGGGAGAGGGAAGTGGAATTTCCGGTGTAGCGGTGAAATGCGTAGATATCGGAAGGAACACCAGTGGCGAAGGCGACTTCCTGGACCAATACTGACGCTGAGGTGCGAAAGCGTGGGGAGCAAACAGGATTAGATACC
>Otu000742
TGCCAGCAGCCGCGGTAAGACGAACCGGACAAACGTTATTCGGAATCACTGGGCTTAAAGGGTACGTAGGCGGCGCGGCAAGTTGGGTGTGAAATCCCTCGGCTCAACCGAGGAATGGCGCCCAAAACTGCCGTGCTAGAGGGAGACAGAGGTGAGTGGAACTTAGGGTGGAGCGGTGAAATGCGTTGATATCCTAAGGAACACCGGTGGCGAAAGCGACTCACTGGGTCTCTTCTGACGCTGAGGTACGAAAGCTAGGGGAGCGAACGGGATTAGATACC
>Otu000743
TGCCAGCAGCCGCGGTAATACGGAGGGCGCAAGCGTTGTTCGGAATTACTGGGCGTAAAGGGGGCGCAGGTGGCTTGGTAAGTCCTATGTGAAAGCCCGCGGCTCAACCGCGGAATTGCATAGGATACTGCCGAGCTTGAGACGGGTAGAGGCGAGTAGAATTCCCGGTGTAGCGGTGGAATGCGTAGATATCGGGAAGAATACCAGTGGCGAAGGCGGCTCGCTGGGCCCGTTCTGACGCTCAGGCCCGAAAGCGTGGGGAGCAAACAGGATTAGATACC
>Otu000744
TGCCAGCCGCCGCGGTAAGACGGAGGGCGCAAGCGTTGTTCGGAATTACTGGGCGTAAAGGGCGGGCAGGCGGTCCGTTAAGTCATTTGTGAAAATCCGGGGCTCAACCCCGCGAAATGCAAATGATACTGGCGGACTGGAGACCGGTAGAGGCTAGCGGAATTCCTGGTGTAGCGGTGGAATGCGTAGATATCAGGAAGAACACCTGTGGCGAAGGCGGCTAGCTGGGCCGGGTCTGACGCTGATCCGCGAAAGCGTGGGGAGCAAACAGGATTAGATACC
>Otu000745
TGCCAGCCGCCGCGGTAATACGGAGGGTGCTAGCGTTGTTCGGAATTACTGGGCGTAAAGCGCGTGTAGGCGGCCTCCTCAGTCTGGTGTGAAAGCCCGGGGCTCACCCCCGGAAGGGCACTGGATACTGGGAGGCTGGAGTACCGGAGAGGAGGGTGGAATTCCTGGTGTAGCGGTGAAATGCGTAGATATCAGGAGGAACACCGGTGGCGAAGGCGGCCCTCTGGACGGATACTGACGCTGAGACGCGACAGCGTGGGGAGCAAACAGGATTAGATACC
>Otu000746
TGCCAGCAGCCGCGGTAACACGTAGGATCCAAGCGTTATCCGGATTTACTGGGCGTAAAGCGCGTGCAGGTGGTTTGGTAAGTTGGATGTTAAATCTCCCGGCTCAACCGGGAGCTGTCGTTCAAAACTGCTGAACTAGAGGACGGTAGAGGGAGGTGGAATTCAGGGTGTAGTGGTGAAATGCGTAGATATCCTGAGGAACACCGGTGGCGAAGGCGGCCTCCTGGCCCGCTCCTGACACTAAGACGCGAAAGCTAGGGTAGCGAACGGGATTAGATACC
>Otu000747
TGCCAGCAGCCGCGGTAATACGTAGGGAGCGAGCGTTGTCCGGATTTACTGGGTGTAAAGGGCGCGCAGGCGGGTTGGTAAGTCAGAGGTGAAATCCTACAGCTCAACTGTAGAACTGCCCTTGATACTGCTAATCTTGAGTATGGAAGAGAGAGACGGAATTCCAGGTGTAGTGGTGAAATACGTAGATATCTGGAAGAACACCAGTTGCGAAGGCGGTCTCTTGGTCCAATACTGACGCTGAGGCGCGAAAGCGTGGGTAGCAAACAGGATTAGATACC
>Otu000748
TGCCAGCCGCCGCGGTAATACGGAGGGTGCAAGCGTTGTCCGGATTTATTGGGTTTAAAGGGTACGTAGGTGGATTCTTAAGTCCGTGGTGAAAGCCCGCAGCTCAACTGCGGAACTGCCATGGATACTGGGAATCTTGAATTCAGTTGAGGTTGGCGGAATTTATGGTGTAGCGGTGAAATGCATAGATACCATAAAGAACACCTATTGCGAAGGCAGCTAACTGGACTTGAATTGACACTGAGGTACGAAAGCGTGGGGAGCGAACAGGATTAGATACC
>Otu000749
TGCCAGCCGCCGCGGTAAGACGAACCGGACAAACGTTATTCGGAATTACTGGGCTTAAAGAGTACGTAGGCGGCTTAGAAGGTGGGGTGTGAAATCCCTCGGCTCAACCGAGGAACTGCGCCCCAAACCACTAGGCTTGAGGGAGATAGAGGTGAGCGGAACTGATGGTGGAGCGGTGAAATGCGTTGATATCATCAGGAACACCGGTGGCGAAGGCGGCTCACTGGGTCTCTTCTGACGCTGAGGTACGAAAGCTAGGGTAGCGAACGGGATTAGATACC
>Otu000750
TGCCAGCAGCCGCGGTAATACGGAGGGGGCAAGCGTTGTTCGGAATTATTGGGCGTAAAGCGTATGTAGGCGGTTAAACAAGTCAGGTGTGTAAGCCCACGGCTCAACCGTGGAATTGCATTTGAAACTGTTTGACTTGAGTTCAGGAGAGGAAAGCGGAATTCCCAGTGTAGCGGTGAAATGCATTGATATTGGGAAGAACACCGGTGGCGAAGGCGGCTTTCTGGTCTGATACTGACGCTGAGATACGAAAGCCAGGGGAGCGAACGGGATTAGATACC
>Otu000751
TGCCAGCCGCCGCGGTAATACGGAGGATGCAAGCGTTATCCGGAATCATTGGGTTTAAAGGGTCCGTAGGCGGGCAATTAAGTCAGGGGTGAAAGTCTGCGGCTCAACCGTAGGACTGCCCTTGATACTGGTTGTCTTGAATCGTTGTGAAGTGGTTAGAATAAGTAGTGTAGCGGTGAAATGCATAGATATTACTTAGAATACCGATTGCGAAGGCAGATCACTAACAACGTATTGACGCTGAGGGACGAAAGCGTGGGGAGCGAACAGGATTAGATACC
>Otu000752
TGCCAGCAGCCGCGGTAATACGTAGGGGGCGAGCGTTGTCCGGAATTACTGGGCGTAAAGGGCGCGTAGGCGGCCCAAAAAGTCTCCGGTGAAATCTCCCGGCTTAACTGGGAGCGGTCCGGGGAAACTCTTGGGCTTGAGGACAGCAGAGGAGAGTGGAATTCCCGGTGTAGTGGTGAAATGCGTAGATATCGGGAGGAACACCAGTGGCGAAGGCGGCTCTCTGGGCTGTACCTGACGCTGAGGCGCGAAAGCGTGGGGAGCAAACCGGATTAGATACC
>Otu000754
TGCCAGCCGCCGCGGTAATACGGAGGGTGCGAGCGTTAATCGGAATCACTGGGCGTAAAGCGCGCGTAGGCGGTTTGCTAAGTCAGATGTGAAAGCCCCGGGCTTAACCTGGGAATTGCGTTTGAAACTGGCAGACTAGAGTGTAGTAGAGGGGTGTGGAATTCCGAGTGTAGCGGTGAAATGCGTAGAGATTCGGAGGAACATCAGTGGCGAAGGCGACACCCTGGACTAACACTGACGCTCAGGTGCGAAAGCGTGGGGAGCAAACAGGATTAGATACC
>Otu000755
TGCCAGCCGCCGCGGTAAGACGGAGGGTGCAAACGTTGTTCGGAATCACTGGGCATAAAGAGCACGTAGGCGGCCCGCTAAGTCAGATGTGAAAGCCCCCGGCTCAACCGGGGAACTGCATCTGATACTGGCGGGCTCGAGGACGGTAGGGGTGAGTGGAACTCCAGGTGGAGCGGTGAAATGCGTAGATATCTGGAGGAACACCGGTGGCGAAAGCGGCTCACTGGACCGTCTCTGACGCTGAGGTGCGAAAGCTAGGGTAGCGAACGGGATTAGATACC
>Otu000756
TGCCAGCAGCCGCGGTAATACGGAGGGTGCAAACGTTGCTCGGAATTATTGGGCGTAAAGCGCACGTAGGCGGTCCGCTAAGTCGGATGTGAAAGCCCTCGGCTTAACCGGGGAAGTGCACTCGAAACTGACGGACTTGAGTATGGGAGAGGGTTGCGGAATTCCCGGTGTAGAGGTGAAATTCGTAGATATCGGGAGGAACACCAGTGGCGAAGGCGGCAACCTGGACCAATACTGACGCTGAGGTGCGAAAGCGTGGGGAGCAAACAGGATTAGATACC
>Otu000757
GCCAGCCGCCGCGGTAAGACGGAAGAGGCGAGCGTTGTTCGGAATCACTGGGCTTAAAGCGCGTGTAGGCGGCCTCGCAAGTACCTTGTGAAATCCCCCGGCTCAACCGAGGAATGGCAGGGTATACTGCGGGGCTTGAGGCAGGTAGAGGTGCCTGGAACTCTAGGTGGAGCGGTGAAATGCGTAGATATCTAGAGGAACGCCCGTGGCGAAAGCGGGGCACTGGGCCTGTCCTGACGCTGAGACGCGAAAGCGTAGGTAGCAAACGGGATTAGATACC
>Otu000758
TGCCAGCAGCCGCGGTAATACAGAGGGCTCAAGCGTTAATCGGTGTCACTGGGCTTAAGGGGTGCGTAGGCGGGCGTGCAAGTGCGTTGTGAAATCCCACGGCTCAACCGTGGAACTGCGATGCAAACTGCTCGTCTTGAGGTCGACAGAGGCTGCCGGAACTCTAGGTGTAGCGGTGAAATGCGTAGATATCTAGAGGAACGCCAAAGGTGAAGACAGGCAGCTGGGTCGAATCTGACGCTGAGGCACGAAAGCGTGGGTAGCGAACGGGATTAGATACC
>Otu000759
TGCCAGCCGCCGCGGTAATACGAAGGGGGCTAGCGTTGTTCGGAATTACTGGGCGTAAAGCGCGCGTAGGCGGGCTAGTCAGTTAGAGGTGAAATCCCAGAGCTTAACTTTGGAACTGCCTTTAATACTGCTAGCCTAGAGACCGGTAGAGGTGAGTAGAATTCCTAGTGTAGAGGTGAAATTCGTAGATATTAGGAAGAATACCAGTGGCGAAGGCGGCTCACTGGACCGGAACTGACGCTGAGGTGCGAAAGCGTGGGGAGCAAACAGGATTAGATACC
>Otu000760
TGCCAGCCGCCGCGGTAATACGGAGGGTGCAAGCGTTATTCGGAATTACTGGGCGTAAAGCGCGTGTAGGTGGTTCGGCAAGTCGAATGTGAAAGCCCGGGGCTCAACCCCGGAACTGCATCCGAAACTTCCGAACTCGAGTCCCGGAGGGGAGGGCGGAATTCCCAATGTAGGGGTGAAATCCGTAGATATTGGGAGGAACACCGGTGGCGAAGGCGGCCCTCTGGACGGTGACTGACACTGAGACGCGAAAGCGTGGGGAGCAAACAGGATTAGATACC
>Otu000761
TGCCAGCCGCCGCGGTAATACGGAGGGTGCAAGCGTTAATCGGAATTACTGGGCGTAAAGGGCGCGTAGGCGGTCTGGTTAGTCAGATGTGAAAGCCCCGGGCTTAACCTGGGAACTGCATTTGATACTGCCAGACTAGAGTGTGGTAGAGGGAAGTGGAATTCCGCGTGTAGCGGTGAAATGCGTAGATATGCGGAGGAACATCAGTGGCGAAGGCGACTTCCTGGACCAACACTGACGCTCAGGTGCGAAAGCGTGGGGAGCAAACAGGATTAGATACC
>Otu000763
TGCCAGCCGCCGCGGTAATACAGAGGGTGCGAGCGTTAATCGGAATTACTGGGCGTAAAGAGCACGTAGGTGGTTTATCAAGTTGGCTGTGAAATCCCCGGGCTTAACCTGGGTATGTCAGCCAATACTGGTAAACTAGAGGCTAAGAGAGGGTAGTGGAATTTCCGGTGTAGCGGTGAAATGCATAGATATCGGAAGGAACACCAGTGGCGAAGGCGGCTACCTGGCTTAGTTCTGACACTGAGGTGCGAAAGCGTGGGGAGCAAACAGGATTAGATACC
>Otu000765
TGCCAGCAGCCGCGGTAATACGTAGGTGGCGAGCGTTGTCCGGATTTACTGGGCGTAAAGGGCGCGCAGGCGGCTCATCAAGTCTAGGGTGAAATCTCCCGGCTCAACCGGGAGCGGTCTCTGGAAACTGATGGGCTTGAGAGGAGCAGAGGAGAGTGGAATTCCCGGTGTAGCGGTGATATGCGTAGATATCGGGAGGAACACCAGTGGCGAAGGCGGCTCTCTGGGCTCTCTCTGACGCTGAGGCGCGAAAGCGTGGGGAGCGAACCGGATTAGATACC
>Otu000766
TGCCAGCCGCCGCGGTAATACAGAGGGTGCGAGCGTTAATCGGAATTACTGGGCGTAAAGCGCGCGTAGGCGGTTAGATAAGTCAGATGTGAAATCCCCGGGCTCAACCTGGGAACTGCATCTGAAACTGTTTGACTAGAGTTTGGGAGAGGGAAGTAGAATTTCAGGTGTAGCGGTGAAATGCATAGAGATCTGAAGGAATACCAGTGGCGAAGGCGACTTCCTGGCCTAGAACTGACGCTGAGGTGCGAAAGCGTGGGTAGCAAACGGGATTAGATACC
>Otu000768
TGCCAGCCGCCGCGGTAATACGGAGGGTGCAAGCGTTGTTCGGATTTACTGGGCGTAAAGGGCGTGTAGGCGGATGTGTCAGCCCGTGGTGAAAGCCCCAGGCCTAACCTGGGAGGTGCTGCGGGAACTGCATATCTAGAGAGAGTCAGAGGCAGGTGGAATTCCAGGTGTAGAGGTGAAATTCGTAGATATCTGGAGGAACACCGGCGGCGAAGGCGGCCTGCTGGGACTTCTCTGACGCTGAGGCGCGAAAGCGTGGGGAGCAAACAGGATTAGATACC
>Otu000769
TGCCAGCCGCCGCGGTAATACGAAGGGTGCTAGCGTTGTTCGGAATTATTGGGCGTAAAGCGTGCGTAGGCGGCTTAGTAAGTCAGCTGTGAAAGCCCAGGGCTCAACCCTGGAACTGCAGTTGAAACTACTATGGCTAGAGTATGGCGGGGGACAGTGGAATTCCTAGTGTAGGGGTGAAATCCGTAGATATTAGGAGGAACATCAGTGGCGAAGGCGACTGTCTATACCATTACTGACGCTGAGGTACGAAAGCGTGGGGAGCAAACAGGATTAGATACC
>Otu000770
TGCCAGCCGCCGCGGTAATACGGAGGGTGCAAGCGTTAATCGGAATTACTGGGCGTAAAGCGCGCGTAGGTGGTTTATTTAGTCAGATGTGAAAGCCCTGGGCTTAACCTAGGAACTGCATTTGAAACTGGTAGACTAGAGTATGGTAGAGGGAAGTGGAATTCCACATGTAGCGGTGAAATGCGTAGAGATGTGGAGGAACACCAGTGGCGAAGGCGACTTCCTGGACCAATACTGACACTGAGGTGCGAAAGCGTGGGGAGCAAACAGGATTAGATACC
>Otu000771
TGCCAGCAGCCGCGGTAATACGGAGGGTGCAAGCGTTAATCGGAATTACTGGGCGTAAAGCGCGCGTAGGCGGTTTGGTAAGTCGGATGTGAAAGCCCCGGGCTCAACCTGGGAATTGCATTCGATACTGTCAGGCTAGAGTATGGTAGAGGGAAGCGGAATTCCAGGTGTAGCGGTGAAATGCGTAGATATCTGGAGGAACATCAGTGGCGAAGGCGGCTTCCTGGATCAATACTGACGCTGAGGTGCGAAAGCGTGGGGAGCAAACAGGATTAGATACC
>Otu000772
TGCCAGCAGCCGCGGTAATACGGAGGGGGCTAGCGTTGTTCGGAATTACTGGGCGTAAAGCGCGCGTAGGTGGTTTGGTCAGTTGGATGTGAAAGCCCCGGGCTCAACCTGGGAACTGCATTCAATACTGCCAGACTAGAGTATGAGAGAGGGGGGTAGAATTCCTAGTGTAGCGGTGAAATGCGTAGATATTAGGAGGAATACCAGTGGCGAAGGCGGCCCCCTGGCTTAATACTGACGCTGAGGTGCGAAAGCGTGGGTAGCGAACAGGATTAGATACC
>Otu000774
TGCCAGCAGCCGCGGTAATACTTAGGGTGCGAGCGTTAATCGGAATTACTGGGCGTAAAGCGAGTGTAGGCGGCTGTATAAGTCGGATGTGAAAGCCCCGGGCTCAACCTGGGAATTGCATTCGAAACTGTACAGCTAGAGTTTGGTAGAGGTAAGTGGAATTCAAGGTGTAGCGGTGAAATGCGTAGATATCTTGAGGAACATCAGTGGCGAAGGCGGCTTACTGGACCAAAACTGACGCTGAGGCTCGAAAGCGTGGGGAGCAAACAGGATTAGATACC
>Otu000775
TGCCAGCCGCCGCGGTAATACGGAGGGGGCTAACGTTGTTCGGATTTACTGGGCGTAAAGCGCGCGTAGGCGGTTTGTTAAGTTGGGCGTGAAAGCCCGGGGCTCAACCCCGGAACTGCGTTCGAAACTGGCAAGCTAGAGTTCGGGAGAGGGTGGTGGAATTTCCAGTGTAGAGGTGAAATTCGTAGATATTGGAAAGAACACCGGTGGCGAAGGCGACCACCTGGACCGATACTGACGCTGAGGTGCGAAAGCGTGGGGAGCAAACAGGATTAGATACC
>Otu000776
TGCCAGCCGCCGCGGTAATACGGAGGGCGCAAGCGTTGTTCGGAATCATTGGGCGTAAAGCGGGTGTAGGCGGCTTGGCAAGTCGGATGTGAAATCCCTGGGCCCAACCCAGGAACTGCATTCGAAACTGCTTCGCTAGAGTCCCGGAGAGGATGGCAGAATTCCCGGTGTAGAGGTGAAATTCGTAGATATCGGGAGGAATACCAGTGGCGAAGGCGGCCATCTGGACGGTGACTGACGCTCAGACCCGAAAGCGTGGGGAGCAAACAGGATTAGATACC
>Otu000778
TGCCAGCAGCCGCGGTAATACAGAGAGTGCAAACGTTGTTCGGAATTACTGGGCTTAAAGCGCACGTAGGCGGCATTGCAAGTGTCGGGTGAAAGCCCACGGCTCACCCGTGGAACTGCTCGGCAAACTGCAGTGCTAGAGTGTGGTAGGGGAGAGCGGAACTCATGGTGGAGCGGTGAAATGCGTAGATATCATGAGGAACACCGGTGGCGAAGGCGGCTCTCTGGTCCATAACTGACGCTGAGGTGCGAAAGCTAGGGTAGCGAACGGGATTAGATACC
>Otu000779
TGCCAGCAGCCGCGGTAAGACGAACCGTCCAAACGTTATTCGGAATCACTGGGCTTAAAGGGTGCGTAGGCGGCCTGGCAAGTTGGGTGTGAAATCCCTCGGCTCAACCGAGGAACTGCGCTCAAAACTGCCAGACTTGAGGGAGATAGAGGTGAGCGGAACTTAGGGTGGAGCGGTGAAATGCGTTGATATCCTAAGGAACACCGGTGGCGAAGGCGGCTCACTGGATCTCTTCTGACGCTGAGGCACGAAAGCTAGGGTAGCGAACGGGATTAGATAC
>Otu000780
TGCCAGCCGCCGCGGTAATACGAACCGGACGAACGTTATTCGGAATCACTGGGCTTAAAGAGTGCGTAGGCGGCTACACAAGTTGGGTGTGAAATCCCACGGCTCAACCGTGGAACTGCGCTCAAAACTGCGTAGCTTGAGGGAGACAGGGGTAAGCGGAACTGATGGTGGAGCGGTGAAATGCGTTGATATCATCAGGAACACCGGTGGCGTAGGCGGCTTACTGGGTCTCTTCTGACGCTGAGGCACGAAAGCTAGGGTAGCGAACGGGATTAGATACC
>Otu000781
TGCCAGCCGCCGCGGTAAAACCAGCACCTCAAGTTGTCAGGATGATTATTGGGCCTAAAGCATCCGTAGCCGGCTCTGTAAGTTTTCGGTTAAATCTGTACGCTTAACGTACAGGCTGCCGGAAATACTGCAGGGCTAGGGAGTGGGAGAAGTAGACGGTACTCGGGAGGAAGTGGTAAAATGCTTTGATCTCCCGATGACCACCTGTGGCGAAGGCGGTCTACTAGAACACGTCCGACGGTGAGGGATGAAAGCTGGGGGAGCAAACCGGATTAGATACC
>Otu000782
TGCCAGCCGCCGCGGTAATACGAAGGGCCCAAGCGTTAATCGGAATCACTGGGCTTAAAGCGTACGTAGGCGGACTCGCAGGCACCTTGTGAAATCCCTCGGCTCAACCGAGGAACTGCTTGGTGAACCGCGCGTCTTGAGGCAAGTAGGGGCTGTCGGAACGATAGGTGGAGCGGTGAAATGCGTTGATATCTATCGGAACGCCGAAGGCGAAGGCAGACAGCTGGGCTTGTTCTGACGCTGAGGTACGAAAGCGTGGGGAGCGAACGGGATTAGATACC
>Otu000784
TGCCAGCCGCCGCGGTAAAACCAGCACCTCAAGTGGTCAGGATGATTATTGGGCCTAAAGCATCCGTAGCCTGGTGCATAAGTTTTCGGTTAAATCCATATGCTCAACATATGGGCTGCCGGGAATACTGTGCACCTAGGGAGTGGGAGAGGTAGACGGTACTCGGTAGGAAGGGGTAAAATCCTTTGATCTATTGATGACCACCTGTGGCGAAGGCGGTCTACCAGAACACGTTCGACGGTGAGGGATGAAAGCTGGGGGAGCAAACCGGATTAGATACC
>Otu000785
TGCCAGCCGCCGCGGTAAGACGGAGGGTGCTAGCGTTGTTCGGATTTACTGGGCGTAAAGGGCGCGTAGGCGGCTTTGTAAGTCGGGTGTGAAAGCCCGGGGCTCAACCTCGGAACTGCATTCGAGACTGTGAGGCTGGAGATCGGAAGAGGAGAGTGGAATACCCAGTGTAGAGGTGAAATTCGTAGATATTGGGTGGAACACCGGTGGCGAAAGCGGCTCTCTGGTCCGTATCTGACGCTGAGGCGCGAAAGCGTGGGGAGCAAACAGGATTAGATACC
>Otu000786
TGCCAGCCGCCGCGGTAATACGGGGGGGGCAAGCGTTGTTCGGAATTACTGGGCGTAAAGGGCTCGTAGGCGGCCAGCCAAGTCGGACGTGAAATCCCCAGGCTCAACCTGGGAACTGCGTCCGATACTGGTTGGCTTGAAGTCGGGAGAGGGATGCGGAATTCCAGGTGTAGCGGTGAAATGCGTAGATATCTGGAGGAACACCGGTGGCGAAGGCGGCATCCTGGACCGATCTTGACGCTGAGGAGCGAAAGCTAGGGGAGCAAACGGGATTAGATACC
>Otu000787
TGCCAGCCGCCGCGGTAATACGGAGGGTGCAAGCATTAATCGGATTTATTGGGCGTAAAGGGGGCGTAGGCGGAAATGTCAGTCAGATGTGAAAGCCCGGGGCTCAACCCCGGAATAGCATTTGAAACTTCATTTCTAGAGGATAGGCGGAGAAAACGGAATTCCACATGTAGCGGTGGAATGCGTAGATATGTGGAAGAACACCGGTGGCGAAGGCGGTTTTCTAGCTTATTCCTGACGCTAAGGCCCGAAAGCTAGGGGAGCGAACAGGATTAGATACC
>Otu000788
TGCCAGCAGCCGCGGTAATACAGAGGGGGCAAGCGTTGTTCGGAATTACTGGGCGTAAAGGGCGCGTAGGCGGCCTTCTAAGTCGAACGTGAAATCCCCGGGCTCAACCCGGGAACTGCGTCCGAGACTGGAAGGCTCGAATCCGGGAGAGGGATGTGGAATTCCAGGTGTAGCGGTGAAATGCGTAGATATCTGGAGGAACATCGGTGGCGAAGGCGGCATCCTGGACCGGTATTGACGCTGAGGCGCGAAAGCCAGGGTAGCAAACGGGATTAGATACC
>Otu000790
TGCCAGCCGCCGCGGTAAGACGGAGGGTGCTAGCGTTGTTCGGAATCATTGGGCGTAAAGGGCGTGTAGGCGGCCCGTTAAGTCGTGCGTGAAAGCCCTCGGCTCAACCGAGGAAGGGCGTATGAAACTGACAGGCTAGAGTGCGGAAGAGGGGGGTGGAATTCCAGGTGTAGCGGTGAAATGCGTAGATATCTGGAGGAACACCAGTGGCGAAGGCGACCCCCTGGTCCGAGACTGACGCTGAGACGCGAAAGCGTGGGTAGCAAACAGGATTAGATACC
>Otu000791
TGCCAGCCGCCGCGGTAATACGGAGGGTGCAAGCGTTGTTCGGAATTACTGGGCGTAAAGCGAGTGTAGGCGGCTTCACAAGTCGGATGTGAAATCCCAGGGCCCAACCCTGGAACTGCACCCGAAACTGTGGGGCTCGAGTCCCGGAGAGGATGGCGGAATTTCCGGTGTAGAGGTGAAATTCGTAGATACCGGAAGGAACACCAGTGGCGAAGGCGGCCATCTGGACGGTGACTGACGCTGAGACTCGAAAGCGTGGGGAGCAAACAGGATTAGATACC
>Otu000792
TGCCAGCAGCCGCGGTAATACGGAGGGTGCAAGCGTTGTTCGGAATTACTGGGCGTAAAGCGCGTGTAGGCGGCCAGGTAAGTCGGATGTGAAATCCCGGGGCCCAACCCCGGAACTGCACCCGATACTGCCTGGCTGGAGTCCCGGAGAGGATGGCGGAATTTCCGGTGTAGAGGTGAAATTCGTAGATATCGGAAGGAACACCAGTGGCGAAGGCGGCCATCTGGACGGTGACTGACGCTGAGACGCGAAAGCGTGGGGAGCAAACAGGATTAGATACC
>Otu000793
TGCCAGCAGCCGCGGTAATACGGAGGGGGCTAGCGTTGTTCGGATTTACTGGGCGTAAAGCGCGCGTAGGCGGCCGGCATAGTCAGGCGTGAAAGCCCCGGGCTCAACCTGGGAACTGCGTTTGATACTAGTTGGCTAGAGATCGGGAGAGGGTAGTGGAATTCCCAGTGTAGAGGTGAAATTCGTAGATATTGGGAAGAACACCAGTGGCGAAGGCGGCTACCTGGACCGATACTGACGCTGAGGTGCGAAAGCGTGGGGAGCAAACAGGATTAGATACC
>Otu000794
TGCCAGCCGCCGCGGTAATACGGGGGGGGCGAGCGTTGTTCGGAATTACTGGGCGTAAAGGGTTCGTAGGTGGCCTATCAAGTCAGACGTGAAATCCCTCGGCTCAACCGAGGAACTGCGTCTGAAACTGATGGGCTTGAGTGCAGGAGAGGAACGCGGAATTCCAGGTGTAGCGGTGAAATGCGTAGATATCTGGAGGAACACCGGTGGCGAAGGCGGCGTTCTGGACTGCTACTGACACTGAGGAACGAAAGCTAGGGGAGCGAACGGGATTAGATACC
>Otu000795
TGCCAGCCGCCGCGGTAATACGTAGGGTCCGAGCGTTATCCGGAATCATTGGGCGTAAAGAGCTCGTAGGCGGTTCAGCAAGTCGGCTGTGAAAGTTCGAGGCTCAACCTCGAAATTGCAGTCGATACTGCTGTGACTTGAATTCGGTAGAGGAGAATGGAATTCCCGGTGTAGCGGTGAAATGCGCAGATATCGGGAGGAACACCAGTAGCGAAGGCGGTTCTCTGGGCCGATATTGACGCTGAGGAGCGAAAGCGTGGGGAGCAAACAGGATTAGATACC
>Otu000796
TGCCAGCCGCCGCGGTAATACGGAGGGGGCTAGCGTTGTTCGGAATTATTGGGCGTAAAGGGCGCGTAGGCGGCTTGGTAAGTCAGACGTGAAATCCCGCGGCTCAACCGCGGAACTGCGTTTGAAACTGCCGGGCTTGAGTCCCGGAGAGGGTAGCGGAATTCCCAGTGTAGCGGTGAAATGCGTAGATATTGGGAGGAACACCAGTGGCGAAGGCGGCTACCTGGACGGGTACTGACGCTGAGGCGCGAAAGCGTGGGGAGCAAACAGGATTAGATACC
>Otu000797
TGCCAGCAGCCGCGGTAATACGGAGGTTGCGAGCGTTGTTCGGAATTACTGGGCGTAAAGGGAGCGCAGGCGGCTAGGTCAGTCTGAAGTGAAAGTCCGGGGCTCAACCCCGGAAGGGCTTCGGATACTGCCTGGCTTGAGTACGTGAGAGGTGAGCGGAATTTCAGGTGAAGCGGTGAAATGCGTAGATATCTGAAGGAACATCGGTGGCGAAAGCGGCTCACTGGCACGAAACTGACGCTGAGGCTCGAAAGCGTGGGGAGCGAACGGGATTAGATACC
>Otu000798
TGCCAGCCGCCGCGGTAATACGGAGGGTGCAAACGTTAATCGGAATTACTGGGCGTAAAGCGCGCGTAGGTGGTTTGTTAAGTGGGATGTGAAAGCCCCAGGCTCAACCTGGGAATTGCATTCCAAACTGACGGACTAGAGTACGATAGAGGGAGGTAGAATTCAGAGTGTAGCGGTGAAATGCGTAGATATTCTGAGGAATACCGGTGGCGAAGGCGGCCTCCTGGATTGATACTGACACTGAGGTGCGAAAGCGTGGGGAGCAAACAGGATTAGATACC
>Otu000799
TGCCAGCCGCCGCGGTAACACGTACTGTGCGAACGTTATTCGGAATCACTGGGCTTAAAGGGTGCGTAGGCGGTATAGTAAGTAGGGTGTGAAATGCCAAGGCTCAACCTTGGCACGGCGCTCTAAACTGCTAAACTTGAGTGAGATAGGGGTGTACGGAACTTCCGGTGGAGCGGTGAAATGCGTTGATATCGGAAGGAACACCGGTGGCGAAAGCGGTACACTGGGTCTTAACTGACGCTGAGGCACGAAAGCTAGGGTAGCGAACGGGATTAGATACC
>Otu000800
TGCCAGCCGCCGCGGTAAGACGAACCGTCCAAACGTTATTCGGAATTACTGGGCTTAAAGGGTGCGTAGGCGGCGTGGAAAGTTGGGTGTGAAATCCCTCGGCTCAACCGAGGAATTGCGCCCAAAACTTCCATGCTCGAGGGAGACAGAGGCGAGCGGAACTGATGGTGGAGCGGTGAAATGCGTTGATATCATCAGGAACACCGGTGGCGAAAGCGGCTCGCTGGGTCTCTTCTGACGCTGAGGCACGAAAGCTAGGGTAGCGAACGGGATTAGATACC
>Otu000802
TGCCAGCAGCCGCGGTAATACGGAGGGATCGAACGTTAATCGGAATTACTGGGCGTAAAGCGCGCGTAGGCGGCTTGCTAAGTGAGATGTGAAAGCCCCGGGCTTAACCTGGGAACTGCATTTCAAACTGGCAAGCTAGAGTATGGTAGAGGGTGGTAGAATTTCCTGTGTAGCGGTGAAATGCGTAGATATAGGAAGGAATACCGATGGCGAAGGCAGCCACCTGGACCAATACTGACGCTGAGGTGCGAAAGCGTGGGGAGCAAACAGGATTAGATACC
>Otu000803
TGCCAGCCGCCGCGGTAATACGGAGGGTCCGAGCGTTATCCGGAATCATTGGGTTTAAAGGGTCCGTAGGCGGGAATCTAAGTCAGTGGTGAAATCTTACAGCTCAACTGTAAAATTGCCATTGATACTGGGTTTCTTGAATTAATGTGAAGTGATTAGAATGTGTAGTGTAGCGGTGAAATGCATAGATATTACACAGAATACCAATTGCGAAGGCAGATCACTAACATTATATTGACGCTGAGGGACGAAAGCGTGGGGAGCGAACAGGATTAGATACC
>Otu000804
TGCCAGCCGCCGCGGTAATACGAAGGGCCCGAGCGTTGCGCGGACTTATTGGGCTTAAAGCGTACGTAGGCGGGCGCGCAGGCGTCTTGTGAAATCCCTCGGCTCAACCGAGGAATTGCTTGACGAACCGCGCGTCTTGAAGCAAGTAGGGGCTGTCGGAACGATAGGTGGAGTGGTGAAATGCGTTGATATCTATCGGAACGCCGAAGGAGAAATCAGGCAGCTGGGCTTGTCTTGACGCTGAGGTACGAAAGCGTGGGGAGCGAACGGGATTAGATACC
>Otu000805
TGCCAGCAGCCGCGGTAATACGTAGGTGGCGAGCGTTGTCCGGATTTACTGGGCGTAAAGAGCGCGCAGGCGGTCGAGTAAGTCGAATGTGAAAGCCCCCGGCTCAACTGGGGATCGTCATTCGATACTGTTCGACTTGAAGATGGGAGAGGGAAGCGGAATTTCAGGTGTAGTGGTGAAATGCGTAGATATCTGAAGGAACACCAGTGGCGAAGGCGGCTTTCTGGCCCATTCTTGACGCTGAGGCGCGAAAGCTAGGGGAGCGAACGGGATTAGATACC
>Otu000806
TGCCAGCAGCCGCGGTAATACTGAGGGTGCAAGCGTTAATCGGAATTACTGGGCGTAAAGCGAGTGTAGGCGGCAATATAAGTCGGATGTGAAAGCCCTGGGCTCAACCTGGGAATTGCATTCGATACTGTATAGCTAGAATTTGAGAGAGGGAAGTGGAATTCCGGGTGTAGCGGTGAAATGCGTAGATATCCGGAGGAACACCAGTGGCGAAGGCGGCTTCCTGGCTCAAAATTGACGCTGAGGCTCGAAAGCGTGGGGAGCAAACAGGATTAGATACC
>Otu000807
TGCCAGCCGCCGCGGTAATACGTAGGGGCCAAACGTTGTCCGGATTTATTGGGCGTAAAGGGCTCGTAGGCGGTTCAACAAGTCGGTCGTGAAATGCCGGGGCTCAACCCCGGAACGCCGGTCGAAACTGTTGTGACTAGGGTCCGGTAGAGGTGAGTGGAATTCTCGGTGTAGCGGTGGAATGCGCAGATATCGAGAGGAACACCAGTTGCGAAGGCGGCTCACTGGGCCGGTACCGACGCTGAGGAGCGAAAGCATGGGGAGCAAACAGGATTAGATACC
>Otu000808
TGCCAGCCGCCGCGGTAAGACGGAGGGTGCAAGCGTTGTCCGGAATCACTGGGCGTAAAGCGCGCGTAGGCGGTTGTCTAAGTCATCTGTGAAAGCCCGGGGCTCAACCCCGGAACTGCAGGCGAAACTGGATAACTAGAGCTCGGTAGAGGCGAGTGGAATTCCCGGTGTAGCGGTGGAATGCGTAGATATCGGGAAGAACACCAGTGGCGAAGGCGGCTCGCTGGGCCGAAGCTGACGCTGAGGTGCGAAAGCGTGGGGAGCAAACAGGATTAGATACC
>Otu000809
TGCCAGCAGCCGCGGTAACACGTACTGTGCAAACGTTATTCGGAATCACTGGGCTTAAAGGGTGCGTAGGCGGCCCGATAAGTAGGATGTGAAATCCCCCGGCCCAACCGGGGAACTGCGTTCTAAACTGTCGGGCTTGAGTACGATAGGGGTGTGCGGAACTTCCAGTGGAGCGGTGAAATGTGTTGATATTGGAAGGAACGCCGGTGGCGAAAGCGGCACACTGGGTCGTAACTGACGCTGAGGCACGAAAGCCAGGGTAGCGAACGGGATTAGATACC
>Otu000810
TGCCAGCAGCCGCGGTAATACGGAGGGTGCAAGCGTTGTTCGGAATTATTGGGCGTAAAGCGGGTGTAGGCGGCTTTGCAAGTCAGATGTGAAATCCCTGGGCCCAACCCAGGAACTGCATTTGATACTGCATCGCTAGAGTCCCGGAGAGGATGGCGGAATTCCAGGTGTAGAGGTGAAATTCGTAGATATCTGGAGGAACACCAGTGGCGAAGGCGGCCATCTGGACGGTGACTGACGCTCAGACCCGAAAGCGTGGGGAGCAAACAGGATTAGATACC
>Otu000812
TGCCAGCCGCCGCGGTAATACGGAGGGTGCAAGCGTTGTTCGGAATTACTGGGCGTAAAGCGCGTGTAGGCGGCTTCGCAAGTCGGTTGTGAAATCCCGGGGCCCAACCCCGGAACTGCACCCGAAACTGCGAGGCTAGAGTCCCGGAGAGGATGGCGGAATTTCCGGTGTAGAGGTGAAATTCGTAGATACCGGAAGGAACACCAGTGGCGAAGGCGGCCATCTGGACGGTGACTGACGCTGAGACGCGAAAGCGTGGGGAGCAAACAGGATTAGATACC
>Otu000814
TGCCAGCCGCCGCGGTAATACGGAGGGTGCGAGCGTTAATCGGAATTACTGGGCGTAAAGCGCGCGTAGGTGGCTATGTCAGTCGGATGTGAAAGCCCTGGGCTTAACCTGGGAATTGCATTCGATACTGCATGGCTAGAGTATAGTAGAGGGTAGTGGAATTCCAGGTGTAGCGGTGAAATGCGTAGATATCTGGAGGAACATCAGTGGCGAAGGCGGCTACCTGGACTAATACTGACACTGAGGTGCGAAAGCGTGGGGAGCAAACAGGATTAGATACC
>Otu000817
TGCCAGCAGCCGCGGTAATACGGGGGGAGCAAGCGTTGTTCGGAATTACTGGGCGTAAAGGGCGCGTAGGCGGCTGGGTCAGTCGCGTGTGAAAGGCCGGGGCTCAACCCCGAGCATTGCACGTGATACTGCCTGGCTCGAGAGAGGTAGGGGCGAGTGGAATTCCCGGTGTAGCGGTGGAATGCGTAGATATCGGGAAGAACACCTGTGGCGAAGGCGGCTCGCTGGACCTTTTCTGACGCTGAAGCGCGAAAGCGTGGGGAGCAAACAGGATTAGATACC
>Otu000819
TGCCAGCCGCCGCGGTAATACGAAGGGGGCTAGCGTTGTTCGGAATTACTGGGCGTAAAGCGCGCGCAGGCGGTTTTCCAAGTCAGTGGTGAAAGCCCAGAGCTCAACTCTGGAACTGCCATTGAAACTAGAAAACTAGGGTACGGGAGAGGTGAGTGGAATTCCGAGTGTAGAGGTGAAATTCGTAGATATTCGGAAGAACACCAGTGGCGAAGGCGGCTCACTGGCCCGTTACCGACGCTCAGGCGCGACAGCGTGGGGAGCAAACAGGATTAGATACC
>Otu000820
TGCCAGCCGCCGCGGTAACACGAACTGCGCGAACGTTATTCGGAATCACTGGGCTTAAAGAGTCCGTAGGCGGCTCGGTAGGTGGGGTGTGAAATCCCACGGCTCAACCGTGGAATAGCGCTCCAAACCACCGAGCTTGAGGGAGATAGAGGAGAGCGGAACTGATGGTGGAGCGGTGAAATGCGTTGATATCATCAGGAACACCGGTGGCGAAGGCGGCTCTCTGGGTCTCTTCTGACGCTGAGGGACGAAAGCTAGGGGAGCGAACGGGATTAGATACC
>Otu000821
TGCCAGCCGCCGCGGTAAGACGAACCGTCCAAACGTTATTCGGAATTACTGGGCTTAAAGGGTGCGTAGGCGGCACGGCAGGTGGGATGTGAAAGCCTCCGGCTCAACCGGAGAATTGCGTCCCAAACCGCCGTGCTCGAGGGAGACAGAGGTGAGCGGAACTTGCAGTGGAGCGGTGAAATGCGTTGATATTGCAAGGAACACCCGTGGCGAAAGCGGCTCACTGGGTCTCTTCTGACGCTGAGGCACGAAAGCTAGGGTAGCGAACAGGATTAGATACC
>Otu000822
TGCCAGCAGCCGCGGTAATACGGAGGAGGCTAGCGTTGTTCGGAATTACTGGGCTTAAAGCGCGTGTAGGCGGGCGAGCAAGTGTCTTGTGAAAGCCCTCGGCTCAACCGAGGAATTGCTGGGCAAACTGCTCGTCTTGAGGCAGGTAGGGGTGCATGGAACTCTAGGTGGAGCGGTGAAATGCGTAGATATCTAGAGGAACGCCGGTGGCGAAAGCGGTGCACTGGGCCTGTTCTGACGCTGAGACGCGAAAGCGTAGGGAGCGAACGGGATTAGATACC
>Otu000824
TGCCAGCAGCCGCGGTAATACGGAGGGGGCAAGCGTTGTTCGGAATTACTGGGCGTAAAGGGCGCGTAGGCGGCTGATCCAGTCAGGGGTGAAAGGCCTGGGCTCAACCTAGGAACTGCCCTTGAAACTGATTGGCTTGAGGACGGGAGAGGATGGCGGAATTCCCAGTGTAGAGGTGAAATTCGTAGATATTGGGAAGAACACCAGTGGCGAAGGCGGCCATCTGGCCCGTTTCTGACGCTGAGGCGCGAAAGCGTGGGGAGCAAACAGGATTAGATACC
>Otu000825
TGCCAGCAGCCGCGGTAATACGGAGGGGGCAAGCGTTGTTCGGAATTACTGGGCGTAAAGGGTGCGCAGGCGGCGTCGTTAGTCAGGTGTGAAATCCCCGGGCTCAACCCGGGAACTGCACTTGATACTGCGATGCTAGAGTTCGGAAGAGGGTAGTGGAATTCCCAGTGTAGAGGTGAAATTCGTAGATATTGGGAAGAACACCAGTGGCGAAGGCGGCTACCTGGTCCGATACTGACGCTGAGGCACGAAAGCGTGGGGAGCAAACAGGATTAGATACC
>Otu000826
TGCCAGCCGCCGCGGTAATACGAAGGGCCCGAGCGTTAATCAGAATCACTGGGCTTAAAGCGTACGTAGGCTGACGCGCAGGCACTTTGTGAAATCCCTCGTCTCAACCGAGGAATTGCTTGGTGAACCGCGCGTCTTGAGGCAAGTAGAGGCTGTCGGAACGATAGGTGGAGCGGTGAAATGCGTTGATATCTATCGGAACGCCGAAGGAGAAATCAGACAGCTGGGCTTGTTCTGACGCTGAGGTACGAAAGCGTGGGGAGCGAACGGGATTAGATACC
>Otu000828
TGCCAGCCGCCGCGGTAATACGTAGGTGGCGAGCGTTGTCCGGATTTACTGGGCGTAAAGGGCGTGCAGGCGGTTTGCTAAGTCTAGGGTGAAAGCTCCCGGCTCAACTGGGAGAGGTCCTTGGATACTGGCAGACTTGAGGGAGGTAGAGGAAAGTGGAATTCCCGGTGTAGTGGTGATATGCGTAGATATCGGGAGGAACACCAGTGGCGAAGGCGGCTTTCTGGGCCTTTCCTGACGCTGAGACGCGAAAGCGTGGGGAGCGAACCGGATTAGATACC
>Otu000829
TGCCAGCCGCCGCGGTAATACGGAGGGGGCTAGCGTTGTTCGGAATTACTGGGCGTAAAGCGTACGTAGGCGGACTAATAAGTAAGATGTGAAATCCCAGGGCTCAACCCTGGAACTGCATTTTAAACTGTTAGTCTAGAGTTATGGAGAGGTAAGTGGAATTCCTAGTGTAGAGGTGAAATTCGTAGATATTAGGAGGAACACCAGAGGCGAAGGCGGCTTACTGGACATATACTGACGCTGAGGTACGAAAGTGTGGGGAGCAAACGGGATTAGATACC
>Otu000830
TGCCAGCCGCCGCGGTAATACGGAGGGGGCGAGCGTTGTTCGGAATTACTGGGCGTAAAGGGCGCGTAGGCGGTCGGGTGTGTCTGGCGTGAAAGCCCTTGGCTCAACCAAGGAATTGCGTCTTATACTGCCTGACTTGAGTCCGGGAGAGGAGAGTGGAATTCCCAGTGTAGCGGTGAAATGCGTAGATACTGGGAGGAACACCGGTGGCGAAGGCGGCTCTCTGGACCGGTACTGACGCTGAGGCGCGAAAGCTAGGGGAGCAAACAGGATTAGATACC
>Otu000832
TGCCAGCCGCCGCGGTAATACGGAGGGGGCAAGCGTTGTTCGGAATTACTGGGCGTAAAGGGCGCGTAGGCGGAAAATCAAGTCAGGGGTGAAAGGCCTGGGCTCAACCCAGGAACTGCCTTTGAAACTGATTATCTAGAGACCGGGAGAGGATAGCGGAATTCCCAGTGTAGAGGTGAAATTCGTAGATATTGGGAAGAACACCAGTGGCGAAGGCGGCTATCTGGTCCGGATCTGACGCTGAGGCGCGAAAGCGTGGGGAGCAAACAGGATTAGATACC
>Otu000834
TGCCAGCAGCCGCGGTAATACTTAGGGTGCGAGCGTTAATCGGAATTACTGGGCGTAAAGCGAGTGTAGGCGGCTGCGTAAGTCGGATGTGAAAGCCCCGGGCTCAACCTGGGAATTGCATTCGAAACTGCGTAGCTAGAGTTTGGTAGAGGTAAGTGGAATTCAGGGTGTAGCGGTGAAATGCGTAGATATCCTGAGGAACATCAGTGGCGAAGGCGGCTTACTGGACCAAAACTGACGCTGAGGCTCGAAAGCGTGGGGAGCAAACAGGATTAGATACC
>Otu000835
TGCCAGCCGCCGCGGTAATACGTAGGTGGCAAGCGTTGTCCGGAATTATTGGGCGTAAAGCGCGCGCAGGTGGTTTCTTAAGTCTGATGTGAAAGCCCACGGCTCAACCGTGGAGGGTCATTGGAAACTGGGGAACTTGAGTGCAGAAGAGGAAAGTGGAATTCCAAGTGTAGCGGTGAAATGCGTAGATATTTGGAGGAACACCAGTGGCGAAGGCGACTTTCTGGTCTGTAACTGACACTGAGGCGCGAAAGCGTGGGGAGCAAACAGGATTAGATACC
>Otu000836
TGCCAGCCGCCGCGGTAATACGGAGGGTGCAAGCGTTGTCCGGATTTATTGGGTTTAAAGGGTGCGTAGGCGGATATATAAGTCAGTGGTGAAATACTTCAGCTCAACTGGAGAGGTGCCATAGAAACTGTATATCTTGAGTGAAGTCGAAGTAGGCGGAATTGATGGTGTAGCGGTGAAATGCATAGATATCATCAAGAACACCGATAGCGAAGGCAGCTTACTTGGTTTCAACTGACGCTGATGCACGAAAGCGTGGGGAGCGAACAGGATTAGATACC
>Otu000837
TGCCAGCCGCCGCGGTAAGACGAAGGTGGCAACCGTTGTTCGGAATCACTGGGCATAAAGAGCACGTAGGCGGGTATGCAAGTCGGGTGTGAAATCCCTCGGCCTAACCGAGGAACTGCGCCCGAAACTGCATATCTTGAGGGCAGCAGGGGAGCGTGGAATTCCTGGTGGAGCGGTGAAATGCGTTGATATCAGGAGGAACACCGGCGGCGAAGGCGACGCTCTGGGCTGCTTCTGACGCTGAGGTGCGAAAGCCAGGGGAGCAAACGGGATTAGATACC
>Otu000838
TGCCAGCCGCCGCGGTAATACGAGGGGTGCAAGTGTTGTTCGGAATCACTGGGCGTAAAGGGAGCGTAGGCGGAAATGAAAGTCAGATGTTTAATCTCGGGGCTCAACCTCGAATCTGCATTTGAAACTTCATTTCTTGAATATTGTAGAGGTAGATGGAATTTCCGGTGTAGCGGTGGAATGCGTAGATACCGGGAGGAACACCAGTTGCGAAGGCGATCTACTGGACAAATATTGACGCTGAGGCTCGAAAGCGTGGGTAGCGAACAGGATTAGATACC
>Otu000839
TGCCAGCAGCCGCGGTAATACGGAGGGTGCAAGCGTTGTTCGGAATTACTGGGCGTAAAGCGCATGTAGGCGGTTGGGTAAGTCGAATGTGAAAGCCCAGGGCTCAACCCTGGAATTGCATCCGAAACTACTCAGCTAGAGTCCCGGAGAGGAAGGCAGAATTCCCAGTGTAGGGGTGGAATCCGTAGATATTGGGAGGAATACCAGTGGCGAAGGCGGCCTTCTGGACGGTGACTGACGCTGAGATGCGAAAGCGTGGGGAGCAAACAGGATTAGATACC
>Otu000842
TGCCAGCCGCCGCGGTAATACGGAGGGTGCAAGCGTTAATCGGAATTACTGGGCGTAAAGCGCACGCAGGCGGTTTGTTAAGTTGGATGTGAAAGCCCTGGGCTCAACCTGGGAATTGCATTCAATACTGGCGAACTAGAGTATGGTAGAGAGAAGTGGAATTCCACATGTAGCGGTGAAATGCGTAGAGATGTGGAGGAACATCAGTGGCGAAGGCGACTTCTTGGACCAATACTGACGCTCAGGTGCGAAAGCGTGGGGAGCAAACAGGATTAGATACC
>Otu000843
TGCCAGCCGCCGCGGTAATACAGAGGGCTCAAGCGTTAATCAGAATCACTGGGCTTAAAGGGTGCGCAGGCGGACTCGTCAGTGTCTTGTGAAATCCCACGGCTCAACCGTGGAACTGCAGGGCATACTGCGAGTCTTGAACTCGGCAGGGGCAACCGGAACTCTAGGTGGAGCGGTGAAATGCGTAGATATCTAGAGGAACGCCAAAGGCGAAGGCAGGTTGCTGGGCCGATGTTGACGCTCAGGCACGAAAGCGTGGGGAGCGAACGGGATTAGATACC
>Otu000844
TGCCAGCCGCCGCGGTAAGACAGAGGTCTCGAGCGTTATCCGGATTCACTGGGCGTAAAGGGCGTCTAGGCGGTCTCGTGTGTCATCTGTGAAAGCTCCCGGCTCAACTGGGAGAGGTCGGGTGAAACTACGAGACTCGAGCTTCGGAGGGGAGAGTGGAACTTCCAGAGTAACGGTGAAATGTGCAGATACTGGAAGGTACCTCGATAGCGAAGGCAGCTCTCTGGCCGACAGCTGACGCTGAAGCGCGAAAGCGTGGGTAGCAAACCGGATTAGATACC
>Otu000845
TGCCAGCCGCCGCGGTAATACGGAGACTGCGAGCGTTACTCGGATTCACTGGGCGTAAAGGGTGCGTAGGCGGCAAGATATGTCAGGTGTGAAATCCCGGGGCTCAACTCCGGAATTGCGCCTGAAACTGTTTTGCTAGAGTATTGGAGAGGTAAGCGGAATTCCAGGTGTAGCGGTGAAATGCGTAGATATCTGGAGGAACACTAAAGGCGAAGGCAGCTTACTGGACAATTACTGACGCTGAGGTACGAAAGCGTGGGTAGCGAAAGGGATTAGATACC
>Otu000846
TGCCAGCCGCCGCGGTAATACTAGCGGTCCAAGTCGCAGCCATTTTTATTGGGTCTAAAACATCCGTAGCTTGTTTGATAAGTTTCTTGTGAAATCCGGCATCTTAAATGTCGGGCGCGCAAGAAGTACTGTCAAGCTAGAGACTGGGAGACGTAGGAAGTACGGTCAAAGTAGTGGTAAAATACGTTAATCTTGGCCGGACTCACAATAGCGAAGGCATCCTACGAGAACAGTTCTGACAGTAAGGGATGAAGGCTAGGGGCGCAAAACGGATTAGATACC
>Otu000847
TGCCAGCAGCCGCGGTAATACGGAGAGTGCAAGCGTTGTTCGGAATTACTGGGCTTAAAGAGCATGTAGGCGGGATGTCAAGTGTCGGGTGAAAACCCCGGGCTCAACCCGGGAACTGCCCGGCAAACTGGCATTCTTGAGGCAGGTAGAGGTGACCGGAACAACTGGTGGAGCGGTGAAATGCGTAGATATCAGTTGGAACGCCGGCGGCGAAAGCGGGTCACTGGACCTGTCCTGACGCTGAGATGCGAAAGCGTGGGTAGCGAACGGGATTAGATACC
>Otu000851
TGCCAGCCGCCGCGGTAATACGGAGGGCGCAAGCGTTGTTCGGAATTATTGGGCGTAAAGCGCGTGTAGGCGGCTTGGCAAGTCGGATGTGAAAGCCCGGGGCCCAACCCCGGAAATGCACTCGAAACTGCCTCGCTAGAGTCCCGGAGAGGAAGGCGGAATTCCAGGTGTAGAGGTGAAATTCGTAGATATCTGGAGGAACACCAGCGGCGAAGGCGGCCTTCTGGACGGTGACTGACGCTGAGACGCGAAAGCGTGGGGAGCAAACAGGATTAGATACC
>Otu000852
TGCCAGCCGCCGCGGTAATACGGAGGGTGCAAGCGTTGTTCGGAATTACTGGGCGTAAAGAGCGTGTAGGCGGCTTTTTATGTCGGGTGTGAAAGCCCTGGGCCCAACCCAGGAAGTGCGCCCGAAACTGAAAAGCTTGAGTACGAGAGAGGAAGACGGAATTCCTAGTGTAGAGGTGAAATTCGTAGATATTAGGAAGAACACCGGTGGCGAAAGCGGTTTTCTGGATCGATACTGACGCTGAGACGCGAAAGCGTGGGGAGCAAACAGGATTAGATACC
>Otu000853
TGCCAGCCGCCGCGGTAACACGTACTGGGCGAACGTTATTCGGAATCACTGGGCTTAAAGGGTACGTAGGCGGCCAGATTAGTCAGATGTGAAATCCCACGGCTCAACCGTGGAACTGCGTTTGATACTGTCTGGCTTGAGTGAGATAGGGGTGTGTGGAACTTCCGGTGGAGCGGTGAAATGTGTTGAGATCGGAAGGAACGCCGGTGGCGAAAGCGACACACTGGGTCTTTACTGACGCTGAGGTACGAAAGCTAGGGTAGCGAACGGGATTAGATACC
>Otu000854
TGCCAGCAGCCGCGGTAATACAGAGGGTGCAAACGTTGTTCGGAATTACTGGGCATAAAGCGCACGTAGGCGGCCAGGTAAGTGTGAAGTGAAAGCCCACGGCTCACCCGTGGAACGGCTTTGCATACTGCTTGGCTAGAGGAAGGTAGGGGAGAGCAGAACTCTTGGAGGAGCGGTGAAATGCGTAGATATCAAGAGGAATACCAGTGGCGAAGGCGGCTCTCTGGTCCTTTACTGACGCTGAGGTGCGAAAGCTAGGGTAGCGAACGGGATTAGATACC
>Otu000855
TGCCAGCCGCCGCGGTAATACAGAGGGTGCGAGCGTTAATCGGAATTACTGGGCGTAAAGCGCGCGTAGGTGGATGTTTAAGTCAGATGTGAAAGCCCCGGGCCTAACCTGGGAACTGCATTTGATACTGGACAACTAGAGTATGGTAGAGGGAAGTGGAATTTCCGGTGTAGCGGTGAAATGCGTAGATATCGGAAGGAACACCAGTGGCGAAGGCGGCTTCCTGGACCAATACTGACACTGAGGTGCGAAAGCGTGGGGAGCAAACAGGATTAGATACC
>Otu000856
TGCCAGCCGCCGCGGTAACACGTAGGCACCAAGCGTTATCCGGATTTATTGGGCGTAAAGAGCTCGTAGGCGGCTCGGTAAGTCGGGTGTGAAAACTCTGGGCTCAACCCAGAGAGGCCACCCGATACTGCTGTGGCTAGAGTACGGTAGGGGAGCGGGGAATTCCTGGTGTAGCGGTGAAATGCGCAGATATCAGGAGGAACACCAGCGGCGAAGGCGCCGCTCTGGGCCGTTACTGACGCTGAGGAGCGAAAGCATGGGTAGCAAACAGGATTAGATACC
>Otu000857
TGCCAGCCGCCGCGGTAATACGGAGGGGGCTAGCGTTGTTCGGAATTACTGGGCGTAAAGCGCACGTAGGCGGATTGTTTAGTCAGGGGTGAAATCCTGGGGCTCAACCCCAGAACTGCCCTTGATACTGGCAATCTGGAGTCCGGAAGAGGTTAGTGGAATTCCCAGTGTAGAGGTGAAATTCGTAGATATTGGGAAGAACACCAGTGGCGAAGGCGGCTAACTGGTCCGGTACTGACGCTGAGGTGCGAAAGCGTGGGGAGCAAACAGGATTAGATACC
>Otu000858
TGCCAGCAGCCGCGGTAATACGAAGGGGGCTAGCGTTGTTCGGAATTACTGGGCGTAAAGCGCACGTAGGCGGATCGTTTAGTCGGGGGTGAAATCCCGAGGCTTAACCTCGGAACTGCCTCCGATACTGGCGATCTTGAGTCCGAGAGAGGTGAGTGGAACTCCGAGTGTAGAGGTGAAATTCGTAGATATTCGGAAGAACACCAGTGGCGAAGGCGGCTCACTGGCTCGGTACTGACGCTGAGGTGCGAAAGCGTGGGGAGCAAACAGGATTAGATACC
>Otu000859
TGCCAGCCGCCGCGGTAATACTGGGGGAGCGAGCGTTGTTCGGAATTACTGGGCGTAAAGGGCGCGTAGGCGGCTTGGTCAGTCGCGTGTGAAAGGCCGGGGCTCAACCCCGAGCACTGCACGTGATACTGCCTGGCTCGAGAGAGGTAGGGGCGAGCGGAATTCCCGGTGTAGCGGTGGAATGCGTAGATATCGGGAGGAACACCTGTGGCGAAGGCGGCTCGCTGGACCTTTTCTGACGCTGAAGCGCGAAAGCGTGGGTAGCAAACAGGATTAGATACC
>Otu000860
TGCCAGCCGCCGCGGTAATACGTAGGAGGCAAGCGTTGTTCGGAATCACTGGGCTTAAAGAGCGTGTAGGCGGGGTGGTAGGTGTCTTGTGAAATCCCTCGGCTCAACCGAGGAATGGCTCGACAAACCCTCACTCTTGAGGCAGGTAGAGGCAAGCGGAACCATGGGTGGAGCGGTGAAATGCGTAGAGATCCATGGGAACACCGGTGGCGAAAGCGGCTTGCTGGACCTGTTCTGACGCTGAGACGCGAAAGCGTGGGTAGCAAACAGGATTAGATACC
>Otu000861
TGCCAGCCGCCGCGGTAATACGAACCGTACGAACGTTATTCGGAATCACTGGGCTTAAAGAGTGCGTAGGCGGCCTAGCAAGTTGGGTGTGAAATCCCTCGGCTCAACCGAGGAACTGCGCCCAAAACTGTTAGGCTTGAGGGAGGCAGAGGTGAGCGGAACTAATGGTGGAGCGGTGAAATGCGTTGATATCATTAGGAACACCGGTGGCGAAGGCGGCTCACTGGGTCTCTTCTGACGCTGAGGCACGAAAGCTAGGGGAGCGAACGGGATTAGATACC
>Otu000863
TGCCAGCAGCCGCGGTAATACGGAGGGTGCAAGCGTTATCCGGATTTATTGGGTTTAAAGGGTGCGTAGGCGGCTCTTTAAGTCAGTGGTGAAAGCCTGGCGCTTAACGCCAGAAATGCCATTGATACTGGAGAGCTTGAGTCAAGAAGAGGTAAGCAGAATTCATGGTGTAGCGGTGAAATGCTTAGATACCATGAGGAATTCCAATAGCGAAGGCAGCTTACTGGTCTTTGACTGACGCTGAGGCACGAAAGCGTGGGGAGCGAACAGGATTAGATACC
>Otu000864
TGCCAGCCGCCGCGGTAATACGTAGGGTGCAAGCGTTAATCGGAATTACTGGGCGTAAAGCGTGCGCAGGCGGCTTTGTAAGTCAGATGTGAAATCCCCGAGCTCAACTTGGGAACTGCGTTTGAAACTACAAGGCTAGAATATGTCAGAGGGGGGTAGAATTCCACGTGTAGCAGTGAAATGCGTAGAGATGTGGAGGAATACCAATGGCGAAGGCAGCCCCCTGGGATAATATTGACGCTCATGCACGAAAGCGTGGGGAGCAAACAGGATTAGATACC
>Otu000865
TGCCAGCCGCCGCGGTAATACGTAGGAGGCGAGCGTTGTCCGGATTTACTGGGCGTAAAGGGCGTGTAGGCGGTACGGAAAGTCTTTGTTGAAATCTCCCGGCTCAACTGGGAGGGATGCAGAGATACTTTCGAACTAGAGGTCAGTAGAGGAGAGTGGAATTCCCGGTGTAGTGGTGAAATGCGTAGATATCGGGAGGAACACCAGTGGCGAAAGCGGCTCTCTGGGCTGTACCTGACGCTGAGGCGCGAAAGCGTGGGGAGCAAACCGGATTAGATACC
>Otu000866
TGCCAGCCGCCGCGGTAATACGGAGGGGGCTAGCGTTGTTCGGAATTACTGGGCGTAAAGCGCGCGTAGGCGGCCTGCCAAGTCGGTCGTGAAAGCCCGGGGCTCAACCCCGGAGGTGCGTCCGATACTGGCGGGCTCGAGACCGGGAGAGGAGAGTGGAATTCCCAGTGTAGAGGTGAAATTCGTAGATATTGGGAAGAACACCAGTGGCGAAGGCGGCTCTCTGGCCCGGCCCTGACGCTGAGGCGCGAAAGCGTGGGGAGCAAACAGGATTAGATACC
>Otu000867
TGCCAGCCGCCGCGGTAATACAGAGGGTGCGAGCGTTAATCGGAATTACTGGGCGTAAAGAGTACGTAGGTGGTTTATCAAGTTGGTTGTGAAATTCCCGGGCTTAACCTGGGCGGGTCAACCAATACTGATAAACTAGAGGCTAAGAGAGGGTAGTGGAATTTCCGGTGTAGCGGTGAAATGCATAGATATCGGAAGGAACACCAGTGGCGAAGGCGGCTACCTGGCTTAGTTCTGACACTGAGGTACGAAAGCGTGGGGAGCAAACAGGATTAGATACC
>Otu000868
TGCCAGCCGCCGCGGTAATACGGAGGGTGCAAGCGTTGTTCGGAATTACTGGGCGTAAAGCGCGTGTAGGCGGCTTGGCAAGTCGGTTGTGAAATCCCGGGGCTCAACCCCGGAACTGCATCCGAAACTGTCTCGCTAGAGTCCCGGAGAGGAAGGCAGAATTCCCAGTGTAGGGGTGAAATCCGTAGATATTGGGAGGAATACCAGTGGCGAAGGCGGCCTTCTGGACGGTGACTGACGCTCAGACGCGAAAGCGTGGGGAGCAAACAGGATTAGATACC
>Otu000869
TGCCAGCCGCCGCGGTAATACGGAGGGCGCAAGCGTTGTTCGGAATTATTGGGCGTAAAGCGCGTGTAGGTGGCTTGGTAAGTTGGATGTGAAAGCCCGGGGCCCAACCTCGGAATTGCATTCAAAACTCCCAGGCTAGAGTCCCGGAGAGGAAGGCGGAATTCCCGGTGTAGAGGTGAAATTCGTAGATATCGGGAGGAACACCAGTGGCGAAGGCGGCCTTCTGGACGGTGACTGACACTGAGACGCGAAAGCGTGGGGAGCAAACAGGATTAGATACC
>Otu000870
TGCCAGCAGCCGCGGTAATACGGAGGGTGCAAGCGTTGTTCGGAATTACTGGGCGTAAAGCGCGTGTAGGCGGCTTGGAAAGTCGGATGTGAAAGCCCGAGGCTCAACCTCGGAAATGCATTCGAAACTTCCAGGCTAGAGTCCTGGAGAGGATGGTGGAATTCCCAGTGTAGAGGTGAAATTCGTAGATATTGGGAGGAACACCAGTGGCGAAGGCGGCCATCTGGACAGTGACTGACGCTGAGACGCGAAAGCGTGGGGAGCAAACAGGATTAGATACC
>Otu000871
TGCCAGCAGCCGCGGTAATACGGAGGGCGCAAGCGTTGTTCGGAATCATTGGGCGTAAAGCGCGTGTAGGCGGCTTGGTAAGTCGGGTGTGAAAGCCCGGGGCCCAACCCCGGAATTGCATTCGAAACTGCCTCGCTAGAGTCCCGGAGAGGAGAGCGGAATTCCCGGTGTAGAGGTGAAATTCGTAGATATCGGGAGGAACACCAGCGGCGAAGGCGGCTCTCTGGACGGTGACTGACGCTGAGACGCGAAAGCGTGGGGAGCAAACAGGATTAGATACC
>Otu000872
TGCCAGCCGCCGCGGTAATACGGAGGGCGCAAGCGTTGTTCGGAATCATTGGGCGTAAAGCGAGTGCAGGCGGTTCGGAAAGTCGGGTGTGAAAGCCCAGGGCTCAACCCTGGAACTGCATTCGAAACTTCCGGACTAGAGTCCCGGAGAGGATGGCGGAATTCCCGGTGTAGAGGTGAAATTCGTAGATATCGGGAGGAACACCAGTGGCGAAGGCGGCCATCTGGACGGTGACTGACGCTCAGACTCGAAAGCGTGGGGAGCAAACAGGATTAGATACC
>Otu000873
TGCCAGCCGCCGCGGTAATACGGAGGGGGCGAGCGTTATTCGGAATCATTGGGCGTAAAGGGCGCGTAGGCGGCCCGACAAGTCAGTGGTGAAATCCCTCGGCTCAACCGAGGAACTGCCTCTGAAACTGTCGGGCTTGAGGCCGGGAGAGGGTAGTGGAATTCCCAGTGTAGCGGTGAAATGCGTAGATATTGGGAGGAACACCAGTGGCGAAGGCGGCTACCTGGACCGGTTCTGACGCTGAGGCGCGAAAGTGTGGGGAGCAAACAGGATTAGATACC
>Otu000874
TGCCAGCCGCCGCGGTAATACGGAGGGTCCAAGCGTTATCCGGAATCATTGGGTTTAAAGGGTCCGTAGGCGGACTAATAAGTCAGAGGTGAAATCCCACAGCTTAACTGTGGAACTGCCTTTGATACTGTTAGTCTTGAGTTATATGGAAGTAGATAGAATGTGTAGTGTAGCGGTGAAATGCATAGATATTACACGGAATACCGATTGCGAAGGCAGTCTACTACGTATATACTGACGCTAAGGGACGAAAGCGTGGGGAGCGAACAGGATTAGATACC
>Otu000875
TGCCAGCCGCCGCGGTAATACGGGGGGGGCGAGCGTTATTCGGAATTATTGGGCGTAAAGGGCACGTAGGCGGCCTGTCAAGTCAAAGGTGAAATCCCTCGGCTCAACCGAGGAACTGCCTTTGATACTGTCAGACTTGAGGCCGGGAGGGGGTGGCGGAATTCCCAGTGTAGCGGTGAAATGCGTAGATATTGGGAGGAACACCGGTGGCGAAGGCGGCCACCTGGACCGGTTCTGACGCTGAAGTGCGAAAGCGTGGGGAGCAAACAGGATTAGATACC
>Otu000877
TGCCAGCAGCCGCGGTAATACGTAGGTGGCAAGCGTTGTCCGGATTTACTGGGCGTAAAGGGCGTGCAGGCGGTTCGTTAAGTTCGAGGTGAAAGCTCCCGGCTCAACTGGGAGAGGTCCCCGGATACTGGCGGACTTGAGGGAGGCAGAGGAAAGTGGAATTCCCGGTGTAGTGGTGATATGCGTAGATATCGGGAGGAACACCAGTGGCGAAGGCGGCTTTCTGGGCCTTACCTGACGCTGAGACGCGAAAGCGTGGGGAGCGAACCGGATTAGATACC
>Otu000878
TGCCAGCAGCCGCGGTAATACGGGGGGGGCAAGCGTTGTTCGGAATTACTGGGCGTAAAGAGCTCGTAGGCGGCCAACTAAGTCGGACGTGAAATCCCTCGGCTCAACCGAGGAACTGCGTCCGAGACTGGCTGGCTTGAAGCCGGGAGAGGGATGCGGAATTCCAGGTGTAGCGGTGAAATGCGTAGATATCTGGAGGAACACCGGTGGCGAAGGCGGCATCCTGGACCGGTCTTGACGCTGAGGAGCGAAAGCCAGGGGAGCAAACGGGATTAGATACC
>Otu000879
TGCCAGCAGCCGCGGTAATACGGAGGGTCCGAGCGTTATCCGGAATTATTGGGTTTAAAGGGTCCGTAGGCGGGCGATTAAGTCAGTGGTGAAAGTCTGCAGCTCAACTGTAGAACTGCCTTTGATACTGGTCGTCTTGAGTTATGGTGAAGTTGCCGGAATATGTAGTGTAGCGGTGAAATGCATAGATATTACATAGAACACCGATCGCGAAGGCAGGTGACTAACCATATACTGACGCTGATGGACGAAAGCGTGGGGAGCGAACAGGATTAGATACC
>Otu000880
TGCCAGCCGCCGCGGTAATACGGAGGGGGCTAGCGTTGTTCGGAATTACTGGGCGTAAAGGGCACGTAGGCGGGCCGGCTAGTCAGGCGTGAAAGCCCCGGGCTTAACCTGGGAACTGCGTTTGAAACTGTCGGTCTTGAGTCCGGGAGAGGGTAGTGGAATTCCCAGTGTAGAGGTGAAATTCGTAGATATTGGGAAGAACACCGGTGGCGAAGGCGGCTACCTGGTCCGGTACTGACGCTAAGGTGCGAAAGCGTGGGGAGCAAACAGGATTAGATACC
>Otu000881
TGCCAGCAGCCGCGGTAATACGGAGGGGGCGAGCGTTGTTCGGAATTACTGGGCGTAAAGGGCGCGTAGGCGGGATATCGTGTCAGGGGTGAAAGTCCTGGGCTCAACCTGGGGACTGCCTTTGAAACTGATATTCTCGAGACCGGGAGAGGATGGCGGAATTCCCAGTGTAGAGGTGAAATTCGTAGATATTGGGAAGAACACCGGTGGCGAAGGCGGCCATCTGGACCGGATCTGACGCTGAGGCGCGAAAGCGTGGGGAGCAAACAGGATTAGATACC
>Otu000882
TGCCAGCAGCCGCGGTAAAACCAGCACCTCAAGTGGTCAGGAGGTTTATTGGGCCTAAAGCATCCGTAGCCTGCTGTATAAGTTTCCGGTTAAATCCAAATGCTCAACATTTGGGTCGCCGAAAATACTATACAGCTAGGGAGTGGGAGAGGTAGACGGTACTCGGTAGGAAGGGGTAAAATCCTTTGATCTATTGATGACCACCTGTGGCGAAGGCGGTCTACCAGAACACGTTCGACGGTGAGGGATGAAAGCTGGGGGAGCAAACCGGATTAGATACC
>Otu000883
TGCCAGCCGCCGCGGTAATACGTAGGATTCGAGCGTTGTCCGGATTTATTGGGCGTAAAGGGTGTGTAGGCGGCATGGCAAGTCTCATGTGAAATCTCCCGGCTTAACTGGGAGGGGTCATGGGAAACTGCCAAGCTGGAGGGCAGCAGAGGAAAGCGGAATTCCGGGAGTAGTGGTGAAATGCGTAGATACCCGGAGGAACACCCGAGGCGAAGGCGGCTTTCTGGGCTGTACCTGACGCTGAGACACGAAAGCGTGGGTAGCAAACCGGATTAGATACC
>Otu000887
TGCCAGCCGCCGCGGTAATACGGAGGGGGCTAGCGTTGTTCGGAATTACTGGGCGTAAAGCGCGCGTAGGCGGGCTGGTCAGTTGGGGGTGAAATCCCGGGGCTTAACCTCGGAACTGCCCTCAATACTACCAGTCTAGAGATCGAGAGAGGTAAGTGGAATTCCTAGTGTAGAGGTGAAATTCGTAGATATTAGGAAGAACACCAGTGGCGAAGGCGGCTTACTGGCTCGATACTGACGCTGAGGCGCGAAAGCGTGGGGAGCAAACAGGATTAGATACC
>Otu000888
TGCCAGCCGCCGCGGTAAGACGAACCGTACAAACGTTATTCGGAATCACTGGGCTTAAAGGGTGCGTAGGCGGCGTAGTAAGTTGGATGTGAAATCTCTCGGCTCAACCGAGAAATTGCGTTCAAAACTACTATGCTAGAGGAAGACAGAGGTGAGCGGAACTTAGGGTGGAGCGGTGAAATGTGTTGATATCCTAAGGAACACCGGTGGCGAAGGCGGCTCACTGGGTCTTTTCTGACGCTGAGGCACGAAAGCTAGGGGAGCGAACGGGATTAGATACC
>Otu000889
TGCCAGCCGCCGCGGTAATACGAACTGCGCGAACGTTATTCGGAATCACTGGGCTTACAGGGTGCGTAGGCGGCCAACCAGGTCAGGTGTGAAATCCCACGGCTCAACCGTGGAACTGCGCTTGAAACCGGATGGCTTGAGTGAGCTAGGGGTGCACGGAACTTCCAGTGGAGCGGTGAAATGTGTTGATATTGGAAGGAACACCAGAAGCGAAGGCGGTGCACTGGGGCTTGTCTGACGCTGAGGCACGAAAGCTAGGGTAGCGAACGGGATTAGATACC
>Otu000890
TGCCAGCAGCCGCGGTAAGACGAACCGGACAAACGTTATTCGGAATTATTGGGCTTAAAGGGTGCGTAGGCGGCGTGGTCAGTTGGGTGTGAAATCCCTCGGCTCAACCGAGGAACTGCGCCCAAAACTACCATGCTAGAGGGAGACAGAGGTGAGCGGAACTGATGGTGGAGCGGTGAAATGCGTTGATATCATCAGGAACACCAGTGGCGAAAGCGGCTCGCTGGGTCTCTTCTGACGCTCATGCACGAAAGCTAGGGTAGCGAACGGGATTAGATACC
>Otu000891
TGCCAGCAGCCGCGGTAAGACGAACCGTGCGAACGTTATTCGGAATTATTGGGCTTAAAGAGCACGTAGGCGGCGTCGTAAGTTGGAAGTGAAATCCCACGGCTCAACCGTGGAACTGCCTCCAATACTGCGATGCTTGAGGGAGGTAGGGGCCTGTGGAACTTCCGGTGGAGCGGTGAAATGTGTTGAGATCGGAAGGAACGCCAGTGGCGAAAGCGACAGGCTGGATCTTTTCTGACGCTGAGGTGCGAAAGCTAGGGTAGCGAACGGGATTAGATACC
>Otu000892
TGCCAGCCGCCGCGGTAAGACGAACCGTCCAAACGTTATTCGGAATCACTGGGCTTAAAGGGTATGTAGGCGGCATGGTCAGTTGGGTGTGAAATCCCTCGGCTTAACCGAGGAACTGCGCCCAATACTGCCAAGCTTGAGGGAGACAGGGGTAAGCGGAACTGATGGTGGAGCGGTGAAATGCGTTGAGATCATCAGGAACACCGGTGGCGAAAGCGGCTTACTGGGTCTCTTCTGACGCTGAGGTACGAAAGCTAGGGTAGCGAACGGGATTAGATACC
>Otu000893
TGCCAGCCGCCGCGGTAATACGAAGGTCCCAAGCGTTGTTCGGAATCACTGGGCGTAAAGCGTGCGTAGGCGGCGCGGAAAGTCAGATGTGAAATCTCTGGGCTCAACCCGGAAACTGCATCCGATACTCCCGTGCTAGAGTAATGGAGGGGTAGCTGGAATTCTCGGTGTAGCAGTGAAATGCGTAGATATCGAGAGGAACACTCGTGGCGAAGGCGAGCTACTGGACATTTACTGACGCTGAGGCACGAAGGCCAGGGTAGCGAAAGGGATTAGATACC
>Otu000895
TGCCAGCAGCCGCGGTAATACGTAGGTGGCAAGCGTTGTCCGGATTTACTGGGCGTAAAGCGCGCGCAGGCGGGCCGGTCAGTCCGGGGTGAAATCTCACGGCTCAACTGTGAGAGGTCCTCGGAAACTGCCGGTCTTGAGGTGCCTAGAGGAGAGTGGAATTCCCGGTGTAGTGGTGGAATGCGTAGATATCGGGAGGAACACCAGTGGCGAAAGCGACTCTCTGGGGGCGACCTGACGCTGAGGCGCGAAAGCGTGGGGAGCGAACCGGATTAGATACC
>Otu000896
TGCCAGCCGCCGCGGTAACACGAACCGTCCAAACGTTATTCGGAATTATTGGGCTTAAAGGGTGCGTAGGCGGTGCAGTAAGTTGGGTGTGAAATCCCTCGGCTCAACCGAGGAACTGCGCCCAAAACTACTGTACTCGAGGGAGACAGAGGTAAGCGGAACTGATGGTGGAGCGGTGAAATGCGTTGATATCATCAGGAACACCAGTGGCGAAAGCGGCTTACTGGGTCTCTTCTGACGCTGAGGCACGAAAGCTAGGGTAGCGAACGGGATTAGATACC
>Otu000897
TGCCAGCAGCCGCGGTAATACGTAGGGGGCTAGCGTTGTCCGGAATCATTGGGCGTAAAGAGCGTGTAGGCGGTTTAATAGGTCCGGTGTGAAAACTCGAGGCTCAACCTCGAGAGGTCGTCGGAAACCATTGAACTAGAGTCCGGAAGAGGAGAGCGGAATTCCTGGTGTAGCGGTGAAATGCGCAGATATCAGGAAGAACACCGATGGCGAAGGCAGCTCTCTGGGACGGTACTGACGCTAAGACGCGAAAGCGTGGGGAGCGAACAGGATTAGATACC
>Otu000898
TGCCAGCAGCCGCGGTAATACGAAGGGGGCTAGCGTTGTTCGGATTTACTGGGCGTAAAGCGCACGTAGGCGGATTGATTAGTTGGGGGTGAAAGCCCAGGGCTCAACCCTGGAATAGCCTCCAAAACTGTCAGTCTTGAGTCCGAGAGAGGTGAGTGGAATTCCTAGTGTAGAGGTGAAATTCGTAGATATTAGGAAGAACACCAGTGGCGAAGGCGGCTCACTGGCTCGGTACTGACGCTGAGGTGCGAAAGCGTGGGGAGCAAACAGGATTAGATACC
>Otu000900
TGCCAGCAGCCGCGGTAATACGTAGGGGGCAAGCGTTGTCCGGATTTATTGGGCGTAAAGCGCGTGTAGGCGGTTCAATAGGTCCGATGTGAAAACTCGAGGCTCAACTTCGAGAGGCCATCGGAAACCATTGGACTAGAGTCCGGAAGAGGAGAGTGGAATTCCTGGTGTAGCGGTGAAATGCGCAGATATCAGGAGGAACACCGATGGCGAAGGCAGCTCTCTGGGACGGTACTGACGCTAAGACGCGAAAGCGTGGGGAGCGAACAGGATTAGATACC
>Otu000902
TGCCAGCCGCCGCGGTAATACGGAGGGGGCAAGCGTTGTTCGGAATTACTGGGCGTAAAGCGCACGTAGGCGGATTGTTTAGTCAGGGGTGAAATCCTGGAGCTCAACTCCAGAACTGCCTCTGATACTGGCAATCTAGAGTCCGGAAGAGGTGAGTGGAATTCCCAGTGTAGAGGTGAAATTCGTAGATATTGGGAAGAACACCAGTGGCGAAGGCGGCTCACTGGTCCGGTACTGACGCTGAGGTGCGAAAGCGTGGGGAGCAAACAGGATTAGATACC
>Otu000903
TGCCAGCCGCCGCGGTAATACGGAGGGGGCAAGCGTTGTTCGGAATTACTGGGCGTAAAGCGCGCGTAGGCGGGTCTTTAAGTCAGAGGTGAAATCCTGGAGCTCAACTCCAGAACTGCCTTTGATACTGGAGATCTTGAGTCCGGAAGAGGTTAGTGGAATTCCCAGTGTAGAGGTGAAATTCGTAGATATTGGGAAGAACACCAGTGGCGAAGGCGGCTAACTGGTCCGGTACTGACGCTGAGGTGCGAAAGCGTGGGGAGCAAACAGGATTAGATACC
>Otu000904
TGCCAGCAGCCGCGGTAATACGGAGGGTGCAAGCGTTAATCGGAATTACTGGGCGTAAAGCGCGCGTAGGCGGCTTGGTCAGTTGGGTGTGAAAGCCCCGGGCTCAACCTGGGAACTGCATTCAATACTGCCAGGCTAGAGTATGATAGAGGGGGGTAGAATTCCTAGTGTAGCGGTGAAATGCGTAGATATTAGGAGGAATACCAGTGGCGAAGGCGGCCCCCTGGATTAATACTGACGCTGAGGTGCGAAAGCGTGGGGAGCAAACAGGATTAGATACC
>Otu000905
TGCCAGCCGCCGCGGTAATACGTATGAGGCAAGCGTTGTCCGGATTTATTGGGCGTAAAGGGAGCGCAGGTGGCTGAGTTCGTCCGTGGTGCAAGCTCCAGGCTTAACCTGGAGAGGTCTACGGATACTGCTCGGCTTGAGGGCGGTAGAGGAGCACGGAATTCCTGGTGTAGTGGTGAAATGCGTAGATATCAGGAGGAACACCAGTGGCGAAAGCGGTGCTCTGGGCCGTCCCTGACACTCAGGCTCGAAAGCGTGGGGAGCGAACCGGATTAGATACC
>Otu000908
TGCCAGCAGCCGCGGTAATACGTACCGGACAAACGTTATTCGGAATCACTGGGCTTAAAGAGTACGTAGGCTGTCTTGTAGGTGAGGTGTGAAATCCCACGGCCCAACCGTGGAACTGCGCTTCAAACCACAAGACTTGAGGGAGACAGGGGTGAGCGGAACTGATGGTGGAGCGGTGAAATGCGTTGATATCATCAGGAACACCGGTGGCGAAGGCGGCTCACTGGGTCTCTTCTGACGCTGAGGTACGAAAGCTAGGGTAGCGAACGGGATTAGATACC
>Otu000909
TGCCAGCCGCCGCGGTAATACGTACTGTGCGAACGTTATTCGGAATCACTGGGCTTAAAGGGTGCGTAGGCGGTCGATTAAGTAGGGTGTGAAATGCCTCGGCTCAACCGAGGCACGGCGCTCTAAACTGGTCGACTTGAGTGAGATAGGGGTGTGTGGAACTTCCAGTGGAGCGGTGAAATGTGTTGATATTGGAAGGAACGCCGGTGGCGAAAGCGACACACTGGGTCTTAACTGACGCTGAGGCACGAAAGCCAGGGTAGCGAACGGGATTAGATACC
>Otu000910
TGCCAGCCGCCGCGGTAATACGTAGGGTGCGAGCGTTAATCGGAATTACTGGGCGTAAAGCGTGCGCAGGCGGTTATGTAAGACAGATGTGAAATCCCCGGGCTCAACCTGGGAACTGCATTAGTGACTGCATAGCTGGAGTACGGCAGAGGGGGATGGAATTCCGCGTGTAGCAGTGAAATGCGTAGATATGCGGAGGAACACCGATGGCGAAGGCAATCCCCTGGGCCTGTACTGACGCTCATGCACGAAAGCGTGGGGAGCAAACAGGATTAGATACC
>Otu000911
TGCCAGCCGCCGCGGTAATACGGAGGGTGCAAGCGTTAATCGGAATTACTGGGCGTAAAGGGTGCGTAGGCGGTTTAATAAGTCGGGTGTGAAAGCCCCAAGCTCAACTTGGGAATTGCATCCGATACTGTTGAACTAGAGTGTGGTAGAGGGAAGCGGAATTCCGGGTGTAGCGGTGAAATGCGTAGATATCCGGAGGAACACCAGTGGCGAAGGCGGCTTTCTGGACCAACACTGACGCTCAAGCACGAAAGCGTGGGGAGCAAACAGGATTAGATACC
>Otu000912
TGCCAGCAGCCGCGGTAAGACGAGGGGCCCGAGCGTTAATCGGAATCACTGGGCTTAAAGGGTACGTAGGCGGATGTGTAGGTGTCTTGTGAAATCCCTGGGCTTAACCCAGGAACTGCAAGGCAAACCACATGTCTTGAGGCAGGTAGAGGTCGTCGGAACGATAGGTGGAGCGGTGAAATGCGTAGATATCTATCGGAACGCCAACGGTGAAGACAGACGACTGGGCCTGATCTGACGCTGAGGTACGAAAGCGTGGGGAGCGAACGGGATTAGATACC
>Otu000913
TGCCAGCCGCCGCGGTAATACGAACCGTCCAAACGTTATTCGGAATTATTGGGCTTAAAGGGTGCGTAGGCGGCGCGGTCAGTTGGGTGTGAAATCCCTCGGCTCAACCGAGGAACTGCGCCCAAAACTACCGTGCTCGAGGGAGACAGAGGCGAGCGGAACTGATGGTGGAGCGGTGAAATGCGTTGATATCATCAGGAACACCAGTGGCGAAAGCGGCTCGCTGGGTCTCTTCTGACGCTGAGGCACGAAAGCTAGGGTAGCGAACAGGATTAGATACC
>Otu000914
TGCCAGCCGCCGCGGTAATACGGAGGGGGCGAGCGTTGTTCGGAATTACTGGGCGTAAAGCGCGCGTAGGCGGCGCGGTCAGTCAGGCGTGAAAGCCCTGGGCTCAACCTAGGAGGTGCGTTTGATACTGCCGTGCTGGAGTCCGGGAGGGGATGGCGGAATTCCCAGTGTAGAGGTGAAATTCGTAGATATTGGGAAGAACACCGGTGGCGAAGGCGGCCATCTGGACCGGCACTGACGCTGAGGCGCGAAAGCGTGGGGAGCAAACAGGATTAGATACC
>Otu000915
TGCCAGCCGCCGCGGTAATACGTAGGATCCAAGCGTTGTCCGGATTTACTGGGCGTAAAGGGTGCGTAGGCGGCGTGATAAGTCTCATGTGAAATCTCCCGGCTTAACTGGGAGGGGTCATGGGAAACTGCCATGCTCGAGGGCAGCAGAGGAGAGCGGAATTCCGGGAGTAGCGGTGATATGCGTAGATACCCGGAGGAACACCCGTGGCGAAAGCGGCTCTCTGGGCTGTACCTGACGCTAAGGCACGAAAGCGTGGGGAGCAAACCGGATTAGATACC
>Otu000916
TGCCAGCCGCCGCGGTAATACGGGGGGTGCAAGCGTTGTTCGGAATTACTGGGCGTAAAGCGCTCGTAGGCGGTCGAGCAAGTCGAATGTGAAATCCCCGGGCTCAACCCGGGAACTGCATCCGAAACTGCTTGGCTAGAGTCCCGGAGAGGAAGGCAGAATTCCCAGTGTAGGGGTGAAATCCGTAGATATTGGGAGGAATACCAGTGGCGAAGGCGGCCTTCTGGACGGTGACTGACGCTGAGTGGCGAAAGCGTGGGGAGCAAACAGGATTAGATACC
>Otu000917
TGCCAGCAGCCGCGGTAAGACGGAGGGAGCAAGCGTTGCTCGGAATTACTGGGCGTAAAGGGCGTCTAGGCGGGACGGTAAGTCGGATGTGAAAGCCCTGGGCTCAACCCAGGAAGTGCATTCGAAACTACCGTTCTTGAGTGTGGCAGAGGAGAGCGGAATTCCCGGTGTAGCGGTGAAATGCGTAGATATCGGGAAGAACACCAGTGGCGAAGGCGGCTCTCTGGGCCACTACTGACGCTAAAGCGCGAAAGCTAGGGGAGCAAACGGGATTAGATACC
>Otu000918
TGCCAGCAGCCGCGGTAATACGGAGGGCGCAAGCGTTGTTCGGAATCATTGGGCGTAAAGCGGGTGCAGGCGGTTAAGCAAGTCGGTTGTGAAAGCCCGGGGCCCAACCCCGGAACTGCAGCCGAAACTGCATAACTAGAGTCTCGGAGAGGGTGGCGGAATTCCCGGTGTAGAGGTGAAATTCGTAGATATCGGGAGGAACACCAGTGGCGAAGGCGGCCACCTGGACGATGACTGACGCTCAGACCCGAAAGCGTGGGGAGCAAACAGGATTAGATACC
>Otu000919
TGCCAGCCGCCGCGGTAATACAGAGGGTGCAAACGTTGTTCGGAATTACTGGGCGTAAAGCGTGTGTAGGCGGCTAAGCAAGTCGGATGTGAAAGCCCCGAGCTCAACTCGGGAAGTACATTCGATACTGTTTGGCTAGAGTGTCGTAGAGGTTGGTGGAATTCTCGGTGTAGAGGTGAAATTCGTAGATATCGAGAGGAACATCGGTGGCGAAGGCGGCCAACTGGGCGACAACTGACGCTGAGATACGAAAGCGTGGGGAGCAAACAGGATTAGATACC
>Otu000920
TGCCAGCCGCCGCGGTAATACGGAGGGTACAAACGTTGTTCGGAATCACTGGGCATAAAGAGCACGTAGGCGGCCTACTTAGTCGGATGTGAAAGCCCTCGGCTCAACCGAGGAACTGCATTCGAAACTGGTAGGCTCGAGGATGGCAGGGGTAAGTGGAACTCCAGGTGGAACGGTGAAATGTGTAGATATCTGGAGGAACACCGGTGGCGAAAGCGGCTTACTGGGCCATATCTGACGCTGAGGTGCGAAAGCTAGGGTAGCGAACGGGATTAGATACC
>Otu000921
TGCCAGCCGCCGCGGTAATACGGAGGGTCCAAGCGTTATCCGGAATCATTGGGTTTAAAGGGTCCGTAGGCGGGTTTCTAAGTCAGTGGTGAAAGTTTGCGGCTCAACCGTAAAATTGCCATTGATACTGGAGATCTTGAATTAGTGTGAAGTGATTAGAATGTGTAGTGTAGCGGTGAAATGCATAGATATTACACAGAATACCAATTGCGAAGGCAGATCACTAACACTATATTGACGCTGAGGGACGAAAGCGTGGGGAGCGAACAGGATTAGATACC
>Otu000926
TGCCAGCAGCCGCGGTAATACGAAGGTCCCAAGCGTTGTTCGGAATCACTGGGCGTAAAGAGTATGTAGGCGGTTTGGAAAGTCAGATGTGAAAGCCCGGGGCTCAACCTCGGAACTGCATCCGATACTCCCAAACTTGAGTAATGGAGGGGTAACTGGAATTCTCGGTGTAGCAGTGAAATGCGTAGATATCGAGAGGAACACTCGTGGCGAAGGCGAGTTACTGGACATTTACTGACGCTGAGATACGAAGGCTAGGGTAGCGAAAGGGATTAGATACC
>Otu000928
TGCCAGCCGCCGCGGTAATACGGAGGGTGCGAGCGTTGTTCGGATTTACTGGGCGTAAAGGGCGTGTAGGCGGGAGCGCAAGCCGGAGGTGAAAGCCCCAGGCTCAACCTGGGAAGCTCTTCCGGAACTGCGCATCTAGAGATGGCCAGAGGCAGGTGGAATTCCTGGTGTAGAGGTGAAATTCGTAGAGATCAGGAGGAACACCGGTGGCGAAGGCGGCCTGCTGGGGCCAATCTGACGCTGAGGCGCGACAGCGTGGGGAGCAAACAGGATTAGATACC
>Otu000929
TGCCAGCAGCCGCGGTAATACAGAGGGTGCGAGCGTTAATCGGAATTACTGGGCGTAAAGAGTACGTAGGTGGTTTATCAAGTTGGCTGTGAAATGCCCGGGCTTAACCTGGGTCTGTCAGCCAATACTGGTAAACTAGAGGCCAAGAGAGGGTAGTGGAATTTCCGGTGTAGCGGTGAAATGCATAGATATCGGAAGGAACATCAGCGGCGAAGGCGGCTACCTGGCTTGGTTCTGACACTGAGGTACGAAAGCGTGGGGAGCAAACAGGATTAGATACC
>Otu000931
TGCCAGCCGCCGCGGTAATACGGAGGGGGTTAGCGTTGTTCGGAATTACTGGGCGTAAAGCGCACGTAGGCGGACTGGAAAGTTGGGGGTGAAATCCCGGGGCTCAACCCCGGAACTGCCTCCAAAACTTCCAATCTAGAGATCGAGAGAGGTAAGTGGAATTCCTAGTGTAGAGGTGAAATTCGTAGATATTAGGAGGAACACCAGTGGCGAAGGCGGCTTACTGGCTCGATACTGACGCTGAGGTGCGAAAGCGTGGGGAGCAAACAGGATTAGATACC
>Otu000932
TGCCAGCAGCCGCGGTAATACGTAGGAGGCGAGCGTTGTCCGGATTTACTGGGCGTAAAGGGGGTGTAGGCGGTTCAGGTAGTCCTTGGTGAAATCTCCCAGCTCAACTGGGAGGGGTCTGAGGATACTCCTGGACTTGAGGGCAGTAGAGGAGAGTGGAATTCCCGGTGGAGTGGTGAAATGCGTAGATATCGGGAGGAACACCCGTGGCGAAAGCGGCTCTCTGGGCTGTACCTGACGCTGAGGCCCGAAAGCGTGGGGAGCGAACCGGATTAGATACC
>Otu000933
TGCCAGCAGCCGCGGTAATACGGAGGGTGCGAACGTTAATCGGAATTACTGGGCGTAAAGCGCGCGTAGGTGGTTCGGTCAGTGGGATGTGAAAGCCCCGGGCTCAACCCGGGAACTGCATTCCATACTGCCGGGCTAGAGTATGGTAGAGGGAGGTAGAATTTCCTGTGTAGCGGTGAAATGCGTAGATATAGGAAGGAATACCGGTGGCGAAGGCGGCCTCCTGGACCAATACTGACACTGAGGTGCGAAAGCGTGGGGAGCAAACAGGATTAGATACC
>Otu000934
TGCCAGCAGCCGCGGTAATACGTACTGTGCAAACGTTATTCGGAATCACTGGGCTTAAAGGGTGCGTAGGCGGCCGATTAAGTAGGGTGTGAAATACCTGGGCTCAACCGAGGAACTGCGCTCTAAACTGATCGGCTTGAGTGAGATAGGGGTGTGCGGAACTTCCAGTGGAGCGGTGAAATGTGTTGATATTGGAAGGAACGCCGGTGGCGAAAGCGGCACACTGGGTCTCAACTGACGCTGAGGCACGAAAGCCAGGGTAGCGAACGGGATTAGATACC
>Otu000936
TGCCAGCCGCCGCGGTAATACGGAGGGTGCAAGCGTTGTTCGGAATCATTGGGCGTAAAGCGGGTGTAGGCGGCTTCGCAAGTCGAGTGTGAAATCCCAGGGCCCAACCCTGGAACTGCATTCGAAACTGCGTCGCTAGAGTCCCGGAGAGGATGGCGGAATTCCCGGTGTAGGGGTGAAATCCGTAGATATCGGGAGGAACACCAGTGGCGAAGGCGGCCATCTGGACGGTGACTGACGCTCAGACCCGAAAGCGTGGGGAGCAAACAGGATTAGATACC
>Otu000937
TGCCAGCAGCCGCGGTAAGACAGAGGGTGCAAGCGTTGTTCGGAATTATTGGGCGTAAAGCGCGCGTAGGCGGTTAGGTATGTCGGATGTGAAAGCCCGGGGCTCAACCCCGGAAGTGCATTCGAAACTGCCTGACTTGAGTCCCGGAGAGGGTGGTGGAATTCCTGGTGTAGAGGTGAAATTCGTAGATATCAGGAGGAACACCCGTGGCGAAGGCGACCACCTGGACGGTGACTGACGCTGAGGTGCGAAAGCGTGGGGAGCAAACAGGATTAGATACC
>Otu000938
TGCCAGCAGCCGCGGTAATACGGAGGGGGCAAGCGTTGTTCGGAATTATTGGGCGTAAAGAGTATGTAGGCGGTTAAACAAGTCAGACGTGTAAGCCCATGGCTCAACCATGGAATTGCGTTTGAAACTGTTCAACTTGAGTTCAGGAGAGGAAAGCGGAATTCCCAGTGTAGCGGTGAAATGCATTGATATTGGGAAGAACATCGGTGGCGAAGGCGGCTTTCTGGTCTGATACTGACGCTGAGATACGAAAGCCAGGGGAGCGAACGGGATTAGATACC
>Otu000940
TGCCAGCAGCCGCGGTAATACGGAGGGTCCAAGCGTTGTTCGGAATCATTGGGCGTAAAGCGGGTGTAGGCGGCTTGGTAAGTCGGATGTGAAATCCCAGGGCCCAACCCTGGAACTGCATTCGAAACTGCCTCGCTAGAGTCGCGGAGAGGATGGCGGAATTCCCGGTGTAGGGGTGAAATCCGTAGATATCGGGAGGAACACCAGTGGCGAAGGCGGCCATCTGGACGCTGACTGACGCTCAGACCCGAAAGCGTGGGGAGCAAACAGGATTAGATACC
>Otu000941
TGCCAGCCGCCGCGGTAATACGGAGGGGGCTAGCGTTGTTCGGAATTACTGGGCGTAAAGCGCGCGTAGGCGGATTGTTTAGTCGGGGGTGAAATCCTGGGGCTCAACCCCAGAACTGCCTCCGAAACTGGCAATCTCGAGTCCGGAAGAGGTGAGTGGAATTCCCAGTGTAGAGGTGAAATTCGTAGATATTGGGAAGAACACCAGTGGCGAAGGCGGCTCACTGGTCCGGTACTGACGCTGAGGTGCGAAAGCGTGGGGAGCAAACAGGATTAGATACC
>Otu000943
TGCCAGCCGCCGCGGTAATACGGAGGGGGCAAGCGTTGTTCGGAATTACTGGGCGTAAAGGGCGCGTAGGCGGACAGTCAAGTCAGGGGTGAAAGGCCTGGGCTCAACCTGGGAACTGCCTTTGAAACTGACGGTCTAGAGTCCGAGAGAGGATAGCGGAATTCCCAGTGTAGAGGTGAAATTCGTAGATATTGGGAAGAACACCAGTGGCGAAGGCGGCTATCTGGCTCGGTACTGACGCTGAGGCGCGAAAGCGTGGGGAGCAAACAGGATTAGATACC
>Otu000945
TGCCAGCAGCCGCGGTAATACTGAGGGTGCAAGCGTTAATCGGAATTACTGGGCGTAAAGCGAGTGTAGGCGGCTTCGTAAGTCGGATGTGAAAGCCCTGGGCTTAACCTGGGAATGCCATTCGATACTGCGCGGCTAGAGTTTGGTAGAGGGAAGTGGAATTCCAGGTGTAGCGGTGAAATGCGTAGATATCTGGAGGAACACCAGTGGCGAAGGCGGCTTCCTGGATCAAAACTGACGCTGAGGCTCGAAAGCGTGGGGAGCAAACAGGATTAGATACC
>Otu000946
TGCCAGCCGCCGCGGTAATACGGAGGGTGCAAGCGTTATTCGGAATTACTGGGCGTAAAGCGCGTGTAGGTGGTTCGGAAAGTCGGGTGTGAAATCCCGGGGCTCAACCCCGGAACTGCATCCGATACTGCCGGACTCGAGTCTCGGAGGGGAGGGCGGAATTCCCAATGTAGGGGTGAAATCCGTAGATATTGGGAGGAACACCAGTGGCGAAGGCGGCCCTCTGGACGATGACTGACACTGAGACGCGAAAGCGTGGGGAGCAAACAGGATTAGATACC
>Otu000947
TGCCAGCAGCCGCGGTAATACGGAGGGTCCAAGCGTTATCCGGATTTATTGGGTTTAAAGGGTCCGTAGGCGGGAGAATAAGTCAGTGGTGAAAGCCTACAGCTCAACTGTAGAACTGCCATTGAAACTGTTTTTCTTGAATTTAGATGAAGTGGGCGGAATATATCATGTAGCGGTGAAATGCATAGATATGATATAGAACACCGATTGCGAAGGCAGCTCACTAAACTAACATTGACGCTGAGGGACGAAAGTGTGGGGAGCGAACAGGATTAGATACC
>Otu000948
TGCCAGCAGCCGCGGTAATACGAAGGTCCCGAGCGTTATTCGGAATCACTGGGCGTAAAGGGAGCGTAGGCGGCGCGGTAAGTCGGATGTGAAATCCCGGGGCTCAACCCCGGAACTGCATCTGATACTGCCGTGCTAGAGTAATGGAGGGGTAGCTGGAATTCTCGGTGTAGCAGTGAAATGCGTAGATATCGAGAGGAACACTCGTGGCGAAAGCGAGCTACTGGACATTTACTGACGCTGAGGCTCGAAGGCTAGGGGAGCGAAAGGGATTAGATACC
>Otu000950
TGCCAGCCGCCGCGGTAATACGGAGGGGGCGAGCGTTGTTCGGATTTACTGGGCGTAAAGGGCGCGTAGGCGGCTGCACATGTCAGGGGTGAAAGGCCTGGGCTCAACCTAGGAATTGCCTTTGAAACTGTGCGGCTCGAGTCCGAGAGAGGATGGCGGAATTCCCAGTGTAGAGGTGAAATTCGTAGATATTGGGAAGAACACCGGTGGCGAAGGCGGCCATCTGGCTCGGCACTGACGCTGAGGCGCGAAAGCGTGGGGAGCAAACAGGATTAGATACC
>Otu000951
TGCCAGCCGCCGCGGTAAAACGTAGGGGGCGAGCGTTATCCGGATTTATTGGGCGTAAAGAGCACGTAGGCGGCGCTGTAAGTTGGGCGTGAAAGCTCTCGGCTTAACTGAGAGAGGTCGTTCAAAACTGCAGTGCTTGAGGTTGGAAGAGGAGAGTGGAATTCCCGGTGTAGTGGTGGAATGCGTAGATATCGGGAGGAACACCAGTGGCGAAAGCGACTCTCTGGTCCACACCTGACGCTGAGGTGCGAAAGCGTGGGTAGCGAACGGGATTAGATACC
>Otu000953
TGCCAGCCGCCGCGGTAATACGGAGGGGGCTAGCGTTGTTCGGAATTACTGGGCGTAAAGGGCACGTAGGCGGACCAAACAGTCAGGCGTGAAAGCCCCGGGCTTAACCTGGGAACTGCGCTTGATACTGCTGGTCTAGAGTCCGGGAGAGGGTAGTGGAATTCCCAGTGTAGAGGTGAAATTCGTAGATATTGGGAAGAACACCGGTGGCGAAGGCGGCTACCTGGACCGGTACTGACGCTAAGGTGCGAAAGCGTGGGGAGCAAACAGGATTAGATACC
>Otu000955
TGCCAGCCGCCGCGGTAATACGGAGGGTGCAAACGTTGCTCGGAATTATTGGGCGTAAAGCGCACGTAGGCGGTTCGGTAAGTCGGATGTGAAAGCCCTCGGCTCAACCGAGGAAGTGCATTCGAAACTGCCAAACTTGAGTACGGGAGAGGATCGCGGAATTCCCGGTGTAGAGGTGAAATTCGTAGATATCGGGAGGAACACCAGAGGCGAAGGCGGCGATCTGGACCGATACTGACGCTGAGGTGCGAAAGCGTGGGGAGCAAACAGGATTAGATACC
>Otu000956
TGCCAGCAGCCGCGGTAAGACAGAGGGTGCAAACGTTGCTCGGAATTACTGGGCGTAAAGCGCGTGTAGGCTGACTCGCAAGTCGGGTGTGAAATCCCTGGGCTCAACCTAGGAACTGCATCCGAAACTGCGAGCCTTGAGTGTCGGAGAGGGAAGCGGAATTCCTGGTGTAGAGGTGAAATTCGTAGATATCAGGAGGAACACCGGTGGCGAAGGCGGCTTCCTGGACGATTACTGACGCTGAGACGCGAAAGCGTGGGGAGCAAACAGGATTAGATACC
>Otu000959
TGCCAGCCGCCGCGGTAATACGTAGGGGGCAAGCGTTACCCGGATTTACTGGGCGTAAAGAGCATGTAGGCGGCTAGGAAAGTCTTTTGTGAAAGCTCCCGGCTTAACTGGGAGAGGTCAAGGGATACTATCTGGCTAGAGGGCAGTAGAGGAAAGCGGAATTCCCGGTGTAGCGGTGAAATGCGTAGATATCGGGAGGAACACCAGTGGCGAAGGCGGCTTTCTGGGCTGTGCCTGACGCTGAGATGCGAGAGCGTGGGGAGCAAACAGGATTAGATACC
>Otu000960
TGCCAGCAGCCGCGGTAATACGGAGGGTGCGAGCGTTAATCGGAATTACTGGGCGTAAAGCGCGCGTAGGTGGTTTGATAAGTCGGATGTGAAAGCCCTGGGCTTAACCTGGGAATGGCATTCGAAACTGTCAGACTAGAGTATGGTAGAGGGAAGTGGAATTCCGGGTGTAGCGGTGAAATGCGTAGATATCCGGAGGAACACCAGTGGCGAAGGCGGCTTCCTGGACCAATACTGACACTGATGTGCGAAAGCGTGGGGAGCAAACAGGATTAGATACC
>Otu000961
TGCCAGCCGCCGCGGTAATACGGAGGGTGCAAGCGTTAATCGGAATTACTGGGCGTAAAGGGCGCGTAGGCGGCTAGACAAGTCGGGTGTGAAAGCCCCGGGCTCAACCTGGGAATTGCATTCGATACTGTCTGGCTAGAGTGTAGTAGAGGGAAGCGGAATTCCGGGTGTAGCGGTGAAATGCGTAGATATCCGGAGGAACATCAGTGGCGAAGGCGGCTTCCTGGACTAACACTGACGCTGAGGCGCGAAAGCGTGGGGAGCAAACAGGATTAGATACC
>Otu000962
TGCCAGCCGCCGCGGTAATACGGAGGGGGCTAGCGTTGTTCGGATTTACTGGGCGTAAAGCGCGCGTAGGCGGCTTGCCAAGTTGGAGGTGAAAGCCCAGGGCTCAACCCTGGAACTGCCTTCAAAACTGGCTCGCTTGAGACCGGGAGAGGTGAGTGGAATTCCCAGTGTAGAGGTGAAATTCGTAGATATTGGGAAGAACACCAGTGGCGAAGGCGGCTCACTGGACCGGTACTGACGCTGAGGCGCGAAAGCGTGGGGAGCAAACAGGATTAGATACC
>Otu000963
TGCCAGCCGCCGCGGTAATACGGAGGGGGCAAGCGTTGTTCGGAATTACTGGGCGTAAAGCGCACGTAGGCGGTTTGACAAGTTGGAGGTGAAATCCCAGGGCTCAACCCTGGAATTGCCTTCAAAACTTTCAGACTAGAGTCCGGAAGAGGGTGGTGGAATTCCCAGTGTAGAGGTGAAATTCGTAGATATTGGGAAGAACACCGGTGGCGAAGGCGGCCACCTGGTCCGGTACTGACGCTGAGGTGCGAAAGCGTGGGGAGCAAACAGGATTAGATACC
>Otu000964
TGCCAGCCGCCGCGGTAAAACGGGGGGGGCAAGCGTTATTCGGAATTACTGGGCGTAAAGGGCGCGTAGGCGGCGTGGTATGTCGAAGGTGAAATCCCTCGGCCCAACCGAGGAACTGCCTTCGAAACTGCCGCGCTAGAGGCTGGGAGGGGGCAGTGGAATTCCCGGTGTAGCGGTGAAATGCGTAGATATCGGGAGGAACACCAGTGGCGAAGGCGGCTGCCTGGACCAGTTCTGACGCTGATGTGCGAAAGCGTGGGGAGCAAACAGGATTAGATACC
>Otu000965
TGCCAGCCGCCGCGGTAATACGGAGGGTGCAAGCGTTAATCGGAATTACTGGGCGTAAAGCGCGCGTAGGTGGTTTGATAAGCGAGATGTGAAAGCCCCGGGCTTAACCTGGGAACGGCATTTCGAACTGTCAGGCTAGAGTATGGTAGAGGAGTGTGGAATTTCCTGTGTAGCGGTGAAATGCGTAGATATAGGAAGGAACACCAGTGGCGAAGGCGGCACTCTGGACCAATACTGACACTGAGGTGCGAAAGCGTGGGGAGCAAACAGGATTAGATACC
>Otu000966
TGCCAGCAGCCGCGGTAATACGTAGGTGGCGAGCGTTATCCGGAATTACTGGGCGTAAAGCGTACGTAGGCGGTTCGGGAAGTTCGTCGTGAAATCTCTCGGCTTAACTGAGAGGGGTCGGCGGAAACTCCCGGACTTGAGGAGCGTAGAAGTGGGCGGAATTCCCGGTGTAGCGGTGATATGCGTAGATATCGGGAGGAACACCAGTGGCGAAAGCGGCCCACTAGGCGCCACCTGACGCTGAGGTACGAAAGCGTGGGGAGCGAACCGGATTAGATACC
>Otu000967
TGCCAGCCGCCGCGGTAATACGGAGGGTGCAAGCGTTGTTCGGAATTACTGGGCGTAAAGCGCGGGCAGGTGGTTTGTTAAGTTTCCTGTGAAACTCCGAGGCTCAACCTCGGACATGCAGGGAATACTGGCAGACTGGAGACTGGTAGAGGCTGGCGGAATTCCTGGTGTAGCGGTGGAATGCGTAGATATCAGGAAGAACCCCGGTGGCGAAGGCGGCCAGCTGGGCCAGTTCTGACACTCAGCCGCGAAAGCGTGGGGAGCAAACAGGATTAGATACC
>Otu000969
TGCCAGCAGCCGCGGTAATACGGAGGAGGCTAGCGTTGTTCGGAATTACTGGGCTTAAAGCGCGTGTAGGCGGATGGGTAAGTGTCAAGTGAAAGCCCCCGGCTCAACCGGGGAACTGCTAGGCAAACTGCTCGTCTTGAGGCAGGTAGGGGTGCATGGAACTCTAGGTGGAGCGGTGAAATGCGTAGATATCTAGAGGAACGCCGGTGGCGAAAGCGGTGCACTGGGCCTGTTCTGACGCTGAGACGCGAAAGCGTAGGGAGCGAACGGGATTAGATACC
>Otu000970
TGCCAGCCGCCGCGGTAATACAGAGGGTGCAAACGTTGTTCGGAATCACTGGGCATAAAGCGCGCGTAGGCGGCCATGTAAGTGTGAAGTGAAAGCCCACGGCTCAACCGTGGAACTGCTTTGCATACTGCATGGCTCGAGGATGGTAGGGGAGAGCGGAACTCCTGGTGGAGCGGTGAAATGCGTAGATATCAGGAGGAACACCGGTGGCGAAGGCGGCTCTCTGGTCCATTTCTGACGCTGAGGTGCGAAAGCCAGGGTAGCGAACGGGATTAGATACC
>Otu000971
TGCCAGCCGCCGCGGTAATACGGAGGGGGCAAGCGTTGTTCGGAATTATTGGGCGTAAAGCGTATGTAGGCGGTTGGATAAGTCAGATGTGTAAGCCCAGGGCTCAACCCTGGAATTGCATTTGAAACTATCTAACTTGAGGTCGGGAGAGGAAAGCGGAATTCCCAGTGTAGCGGTGAAATGCATTGATATTGGGAAGAACACCGGTGGCGAAGGCGGCTTTCTGGTCCGATTCTGACGCTGAGATACGAAAGCCAGGGGAGCGAACGGGATTAGATACC
>Otu000972
TGCCAGCAGCCGCGGTAATACTGAAGGTGCAAGCGTTAATCGGAATTACTGGGCGTAAAGCGCGCGTAGGCGGCTTGGTCAGTCAGATGTGAAAGCCCTGGGCTCAACCTGGGAACTGCATTTGATACTGCCAAGCTAGAGTATGGGAGAGGGCTGTGGAATTCCACGTGTAGCGGTGAAATGCGTAGATATGTGGAGGAACATCAGTGGCGAAGGCGGCAGCCTGGCCCAATACTGACGCTGAGGTGCGAAAGCGTGGGGAGCAAACAGGATTAGATACC
>Otu000973
TGCCAGCCGCCGCGGTAATACGGAGAGTGCAAGCGTTGTTCGGAATTACTGGGCTTAAAGAGCGTGTAGGCGGGATGTAAGGTGCCTTGTGAAAGCCCCGGGCTCAACCCGGGAATGGCTGGGCAAACCGACATTCTTGAGGCAGGTAGAGGTGACTGGAACGACTGGTGGAGCGGTGAAATGCGTAGATATCAGTTGGAACGCCGGAGGCGAAAGCGGGTCACTGGGCCTGTCCTGACGCTGAGACGCGAAAGCGTGGGTAGCGAACAGGATTAGATACC
>Otu000974
TGCCAGCCGCCGCGGTAATACGGGGGGAGCAAGCGTTGTTCGGAATCACTGGGCGTAAAGGGCGTGTAGGCGGTTCGGTAAGTGAGGTGTGAAAGCCCCCGGCTCACCCGGGGAGGGTCATCTCATACTGCTGAACTTGAGTGCGGAAGAGGATGAGGGAATTCCTGGTGTAGCGGTGAAATGCGTAGATATCAGGAGGAACACCGGTGGCGAAGGCGCTCATCTGGTCCGTTACTGACGCTGAGGCGCGAAAGCTAGGGGAGCAAACGGGATTAGATACC
>Otu000975
TGCCAGCCGCCGCGGTAATACGGAGACTGCAAGCGTTACTCGGAATCACTGGGCGTAAAGGGTGCGTAGGCAGTTAGGTGTGTCAGGTGTGAAATCTTGGGGCTTAACCCCAAAACTGCACTTGAAACTATTTAACTAGAGACTCGGAGAGGTAAGTGGAATTCCAGGTGTAGCGGTGAAATGCGTAGATATCTGGAGGAATACCCATGGCGAAGGCAGCTTACTGGACGAGAACTGACGCTGAGGCACGAAAGCGTGGGAAGCGAAAGGGATTAGATACC
>Otu000976
TGCCAGCAGCCGCGGTAATACGGGGGGAGCAAGCGTTGTTCGGATTCATTGGGCGTAAAGGGCGCGTAGGCGGCTTCGCAAGTCTGACGTGAAATGTACCGGTTCAACCGGTGCGCTGTGTCGGAAACTGCGTGGCTTGAGGTCGAGGGAGGAGAGTGGAATTCCTGGTGTAGCGGTGAAATGCGTAGATATCAGGAGGAACACCCGTGGCGAAGGCGGCTCTCTATCTCGATTCTGACGCTGAGGCGCGAAAGCCAGGGGAGCAAACGGGATTAGATACC
>Otu000977
TGCCAGCAGCCGCGGTAATACGAAGGGCCCGAGCGTTATTCGGAATCACTGGGCTTAAAGCGTACGTAGGCTGGTATATAGGCATTTTGTGAAATCCCTCGGCTCAACCGAGGAACTGCAGAGTGAACCATATATCTTGAGACAGACAGAGGTCGTTGGAACGATTGGTGGAGTGGTGAAATGCGTTGATATCAATCGGAACGCCAATGGAGAAGTCAAGCGACTGGGTCTGTTCTGACGCTGAGGTACGAAAGCGTGGGTAGCGAACGGGATTAGATACC
>Otu000978
TGCCAGCCGCCGCGGTAATACGAAGGGCCCGAGCGTTAATCGGAATCACTGGGCTTAAAGCGTACGCAGGCGGATGTGAAGGCATCTTGTGAAATCCCTCGGCTCAACCGAGGAACTGCAGGGTGAACCACGCATCTTGAGACAAGTAGGGGCTGTCGGAACGCTAGGTGGAGTGGTGAAATGCGTTGATATCTAGCGGAACGCCAAAGGAGAAATCAGGCAGCTGGGCTTGTTCTGACGCTGAGGTACGAAAGCGTGGGGAGCGAACGGGATTAGATACC
>Otu000979
TGCCAGCAGCCGCGGTAACACGTAGGATTCGAGCGTTGTCCGGATTTACTGGGCGTAAAGGGCGCGTAGGTGGCATGTTAAGTCTCATGTGAAATCTCCCGGCTCAACTGGGAGGGGTCATGGGAAACTAACAAGCTTGAGGGCAGTAGAGGAAAGCGGAATTCCCGGAGTAGTGGTGAAATGCGTAGATACCGGGAGGAACACCAGAGGCGAAAGCGGCTTTCTGGGCTGTCCCTGACACTGAGGCGCGAAAGCATGGGGAGCAAACCGGATTAGATACC
>Otu000980
TGCCAGCCGCCGCGGTAATACAGAGGGCTCAAGCGTTAATCGGTATCACTGGGCTTAAAGGGTGCGTAGGCGGGACTGTAAGTGCTTTGTGAAATCCCACGGCTCAACCGTGGAATTGCTTGGCAGACTGCAGTTCTTGAGGTTGGTAGGGGCTGCCGGAACTCTAGGTGTAGCGGTGAAATGCGTAGATATCTAGAGGAACACCGAAGGTGAAGACAGGCAGCTGGGCCAGTCCTGACGCTGAGGCACGAAAGCGTGGGTAGCGAACGGGATTAGATACC
>Otu000982
TGCCAGCAGCCGCGGTAATACGGGGGGTGCAAACGTTGCTCGGAATTATTGGGCGTAAAGCGCACGTAGGCGGTCCTACAAGTCGGATGTGAAAGCCCTCGGCTTAACCGAGGAAGTGCATTCGAAACTGTAGGACTTGAGTTCGGGAGAGGGTCACGGAATTCCCGGTGTAGAGGTGAAATTCGTAGATATCGGGAGGAACACCAGTGGCGAAGGCGGTGACCTGGACCGAAACTGACGCTGAGGTGCGAAAGCGTGGGGAGCAAACAGGATTAGATACC
>Otu000983
TGCCAGCCGCCGCGGTAAGACAGAGGGTGCAAACGTTGCTCGGAATTACTGGGCGTAAAGCGCGTGTAGGCGGATTGGTAAGTCAGGTGTGAAAGCCCTGGGCTCAACCTAGGAACTGCATTTGAAACTGCCAGTCTTGAGTAGTGGAGAGGGAAGCGGAATTCCTGGTGTAGAGGTGAAATTCGTAGATATCAGGAGGAACACCGGTGGCGAAGGCGGCTTCCTGGACACTTACTGACGCTGAGACGCGAAAGCGTGGGGAGCAAACAGGATTAGATACC
>Otu000984
TGCCAGCAGCCGCGGTAATACGAAGGGCCCGAGCGTTATTCGGAATCACTGGGCTTAAAGCGTGCGTAGGCGGACTTGTAGGCGTTTTGTGAAATCCCTCGGCTCAACCGAGGAACTGCAGAGCGAACCCCAAGTCTTGAGACAGATAGAGGTTGTCGGAACGATTGGTGGAGTGGTGAAATGCGTTGATATCAATCGGAACGCCAAATGAGAAGTCAGGCAACTGGATCTGTTCTGACGCTGAGGCACGAAAGCGTGGGTAGCGAACGGGATTAGATACC
>Otu000985
TGCCAGCCGCCGCGGTAATACAGAGGGTGCGAGCGTTAATCGGAATTACTGGGCGTAAAGGGTGCGTAGGTTGTTAATTTTGTGGGCTGTGAAATACCCGGGCTCAACCTGGGTAGGTCAGCCCAAACAGATTGACTAGAGTTCAGGAGAGGGTAGTGGAATTTCCGGTGTAGCGGTGAAATGCGTAGAGATCGGAAGGAACACCAGTGGCGAAGGCGACTACCTGGTCTGATACTGACACTGAAGTACGAAAGCGTGGGGAGCAAACAGGATTAGATACC
>Otu000986
TGCCAGCCGCCGCGGTAAGACGGAGGGAGCAAGCGTTGCTCGGAATTACTGGGCGTAAAGGGCGTGTAGGCGGGACAGCAAGTCGGGTGTGAAAGCCCTGGGCTCAACCCAGGAAGTGCATTCGAAACTACTGTTCTTGAGTATGGCAGAGGAGAGTGGAATTCCCGGTGTAGCGGTGAAATGCGTAGATATCGGGAAGAACATCTGTGGCGAAGGCGGCTCTCTGGGTCATAACTGACGCTGAGGCGCGAAAGCTAGGGGAGCAAACGGGATTAGATACC
>Otu000987
TGCCAGCAGCCGCGGTAATACGTAGGATGCGAGCGTTGTCCGGAATTATTGGGCGTAAAGGGCGTCTAGGTGGAATAATAAGTCCTGTGTGAAATCTCTTGGCTCAACCAAGAAATGTCACAGGAAACTATTAATCTAGAGGTCATCAGAGGTAAGTGGAATTCACGGAGTAGTGGTGAAATGCGTAGATACCGTGAGGAACACCAGAGGCGAAAGCGGCTTACTAGGATGAACCTGACACTAAAGCGCGAAAGCGTGGGTAGCAAACCGGATTAGATACC
>Otu000988
TGCCAGCCGCCGCGGTAATACGGAGGGTGCAAGCGTTGTTCGGAATTATTGGGCGTAAAGCGCGTGTAGGCGGTTTTTTAAGTCTGGTGTGAAAGCCCGGGGCTCAACCCCGGAAGTGCATCGGAAACTGGGAGACTTGAATACGGGAGAGGGAAGTGGAATTTCGAGTGTAGGGGTGAAATCCGTAGATATTCGAAGGAACACCAGAGGCGAAGGCGACTTCCTGGACCGATATTGACGCTGAGACGCGAAAGCGTGGGGAGCAAACAGGATTAGATACC
>Otu000989
TGCCAGCAGCCGCGGTAATACGTAGGGAGCGAGCGTTACCCGGAATTACTGGGCGTAAAGTGCGCGTAGGCGGCTTGGTAAGTCCCTTTTGAAAGCTCCCGGCTTAACTGGGAGAGGTGAGGGGAAACTACTTGGCTTGAGGACAGCAGAGGAAAGCGGAATTCCCGGTGTAGCGGTGAAATGCGTAGATATCGGGAGGAACACCAGTGGCGAAGGCGGCTTTCTGGGCTGCACCTGACGCTGAGGCGCGAGAGCGTGGGGAGCAAACAGGATTAGATACC
>Otu000991
TGCCAGCCGCCGCGGTAACACGTGGGGGGCAAGCGTTGTCCGGATTTATTGGGCGTAAAGGGCTCGTAGGCGGCTTAGCAAGTCGGACGTGAAAGCCCGGGGCTTAACCCCGGGAGGCCGTTCGAAACTGCTATGGCTAGTGTCCGGTAGAGGTGAGTGGAATTCTCGGTGTAGCGGTGAAATGCGCAGATATCGAGAGGAACACCAGTAGCGAAGGCGGCTCACTGGGCCGGTACAGACGCTGAGGAGCGAAAGCGTGGGGAGCAAACAGGATTAGATACC
>Otu000992
TGCCAGCAGCCGCGGTAATACGGAGGGTGCGAGCGTTAATCGGAATTACTGGGCGTAAAGCGTGCGTAGGCGGTTTGTTAAGCAAGATGTGAAAGCCCAGGGCTCAACCTTGGAACTGCATTTTGAACTGGCAAACTAGAGTACTGTAGAGGGTGGTGGAATTTCCAGTGTAGCGGTGAAATGCGTAGAGATTGGAAGGAACATCAGTGGCGAAGGCGGCCACCTGGACAGATACTGACGCTGAGGCACGAAAGCGTGGGGAGCAAACAGGATTAGATACC
>Otu000993
TGCCAGCCGCCGCGGTAATACTGGGGGAGCGAGCGTTGTTCGGAATTACTGGGCGTAAAGGGCGCGTAGGCGGCTTGGTCAGTCGCGTGTGAAAGGCCGGGGCTCAACCCCGAGCATTGCACGTGATACTGCCTGGCTCGAGAGAGGTAGGGGCGAGCGGAATTCCCGGTGTAGCGGTGGAATGCGTAGATATCGGGAAGAACACCTGTGGCGAAGGCGGCTCGCTGGACCTTTTCTGACGCTGAAGCGCGAAAGCGTGGGGAGCAAACAGGATTAGATACC
>Otu000994
TGCCAGCCGCCGCGGTAATACGTAGGGAGCGAGCGTTACCCGGAATTACTGGGCGTAAAGGGCGCGTAGGCGGCTGGATAAGTCTTCTGTGAAAGCTCCCGGCTTAACTGGGAGAGGTCAGGGGATACTATCCGGCTTGAGGGCAGTAGAGGAAGGCGGAATTCCCGGTGTAGCGGTGAAATGCGTAGATATCGGGAGGAACACCAGAGGCGAAAGCGGCCTTCTGGGCTGTGCCTGACGCTGAGGCGCGAGAGCGTGGGGAGCAAACTGGATTAGATACC
>Otu000995
TGCCAGCCGCCGCGGTAATACGTAGGTGGCAAGCGTTGTCCGGATTTACTGGGCGTAAAGGGCGTGTAGGCGGCCCGCTAAGTCCGTTGTGAAATTTCCCGGCTCAACTGGGAAGGGTCAGCGGATACTGACGGGCTAGAGGGGGGCAGAGGAAGGTGGAATTCCCGGTGTAGCGGTGAAATGCGTAGATATCGGGAGGAACACCAGTGGCGAAGGCGGCCTTCTGGGCCCATCCTGACGCTGAGGCGCGAAAGCGTGGGGAGCAAACCGGATTAGATACC
>Otu000996
TGCCAGCCGCCGCGGTAATACGGAGGGTGCAAGCGTTGTCCGGATTTATTGGGTTTAAAGGGTGCGTAGGCGGTCGCCTAAGTCAGTGGTGAAATACTACAGCTCAACTGTAGAGGTGCCATTGAAACTGAGTGACTTGAGTACAGATGAGGTAGGCGGAATTTATGGTGTAGCGGTGAAATGCATAGATACCATAAAGAACACCGATAGCGAAGGCAGCTTACTAGGCTGTAACTGACGCTGAGGCACGAAAGCATGGGTAGCGAACAGGATTAGATACC
>Otu000998
TGCCAGCCGCCGCGGTAATACGGAGGGGACTAGCGTTGTTCGGAATTACTGGGCGTAAAGCGCACGTAGGCGGACTGATTAGTTGGGGGTGAAATCCCAGGGCTTAACCCTGGAACTGCCTCCAATACTGTCAGTCTTGAGTTCGGAAGAGGTAAGTGGAATTCCTAGTGTAGGGGTGAAATTCATAGATATTAGGAAGAACACCAGTGGCGAAGGCGGCTTACTGGTCCGATACTGACGCTGAGGTGCGAAAGCGTGGGGAGCGAACAGGATTAGATACC
>Otu000999
TGCCAGCCGCCGCGGTAATACGGAGGGTGCAAGCGTTATCCGGAATTACTGGGTTTAAAGGGTGCGTAGGCGGCGACGTCAGTCAGAAGTGAAATTTTGCGGCTTAACTGTAAAATTGCTTTTGATACTGCGTTGCTTGAATTAGGTTGAGGTTGGCGGAATGTGACATGTAGCGGTGAAATGCTTAGATATGTCATAGAACACCAATTGCGAAGGCAGCTGACTGGACCTATATTGACGCTGAGGCACGAAAGCGTGGGGAGCGAACAGGATTAGATACC
>Otu001002
TGCCAGCCGCCGCGGTAATACGGAGGGTGCAAACGTTAATCGGAATTACTGGGCGTAAAGCGCGCGTAGGCGGCGCTGTAAGTCGGATGTGAAAGCCCTGGGCTCAACCTGGGAATTGCATTCGAAACTGCAGGGCTAGAGTATGGTAGAGGGAAGTGGAATTTCCGGTGTAGCGGTGAAATGCGTAGATATCGGAAGGAACACCAGTGGCGAAGGCGACTTCCTGGGCCAATACTGACGCTGAGGTGCGAAAGCGTGGGGAGCAAACAGGATTAGATACC
>Otu001003
TGCCAGCCGCCGCGGTAATACGGAGGGGGCAAGCGTTGTTCGGAATTACTGGGCGTAAAGAGCGAGCAGGTGGTTCATTAAGTCAATTGTGAAAGCTCAAGGCTCAACCTTGAAATTGCTTTTGATACTGATGGACTAGAGTTTGGGAGAGGATAGTGGAATTCTAAGTGTAGAAGTGAAATTCGTAGATATTTAGAGGAACACCGATAGCGAAGGCAACTATCTGGCCCTTTACTGACACTCAGAAGCGAAAGCTTGGGTAGCAAACAGGATTAGATACC
>Otu001004
TGCCAGCCGCCGCGGTAATACGGAGGGGGCTAGCGTTGTTCGGAATTACTGGGCGTAAAGCGCGCGTAGGCGGTTTGTCAAGTTAGGCGTGAAAGCCCTGGGCTCAACCCGGGAACTGCGTTTAAGACTGACAGACTAGAGACCGGGAGAGGGTGGTGGAATTCCCAGTGTAGAGGTGAAATTCGTAGATATTGGGAAGAACACCGGTGGCGAAGGCGGCCACCTGGACCGGCACTGACGCTGAGGTGCGAAAGCGTGGGGAGCAAACAGGATTAGATACC
>Otu001005
TGCCAGCAGCCGCGGTAATACGGAGGGGGCAAGCGTTGCTCGGAATTACTGGGCGTAAAGGGTCCGCAGGTGGTTTTGCAAGTTAGATGTGAAAGCTCAGGGCTCAACCCGGAAACTGCATCTAATACTACAAAACTAGAGTCTAGGAGAGGTTGGCGGAATTCCCGGTGTAGCGGTGAAATGCGTAGATATCGGGAGGAACACCAGCGGCGAAGGCGGCTAACTGGCCTAGTACTGACACTCATGGACGAAAGCGTGGGTAGCAAACCGGATTAGATACC
>Otu001006
TGCCAGCAGCCGCGGTAAGACGAACCGTGCGAACGTTGTTCGGAATCACTGGGCTTAAAGGGCGCGTAGGCGGGTGATCAAGTCGGTTGGTGAAAGCCCCCAGCTCAACTGGGGAAGTGCCGTCGATACTGGTCATCTCGAGGAAGGTAGGGGCATGTGGAACTAATGGTGGAGCGGTGAAATGCATAGAGATCATTAGGAACGCCGGTGGCGAAAGCGACGTGCTGGGCCTTTCCTGACGCTGAGGCGCGAAAGCTAGGGTAGCGAACGGGATTAGATACC
>Otu001008
TGCCAGCCGCCGCGGTAAGACGAACCGCCCAAACGTTATTCGGAATCACTGGGCTTAAAGGGTGCGTAGGCGGCGCGGTCAGTTGGGTGTGAAATCCCTCGGCTCAACCGAGGAACTGCGCCCAATACTACCGTGCTTGAGGGAGGCAGAGGCGAGCGGAACTGATGGTGGAGCGGTGAAATGCGTTGATATCATCAGGAACACCAGTGGCGAAGGCGGCTCGCTGGGCCTTTTCTGACGCTGAGGCACGAAAGCTAGGGGAGCGAACGGGATTAGATACC
>Otu001009
TGCCAGCAGCCGCGGTAATACGAACCGGACGAACGTTATTCGGAATCACTGGGCTTAAAGAGTACGTAGGCGGCCTGGTAAGTTGGATGTGAAAGCCCTCGGCCCAACCGAGGAATTGCGTTCAAAACTACCAGACTTGAGGGAGACAGAGGTGAGCGGAACTGATGGTGGAGCGGTGAAATGCGTTGATATCATCAGGAACACCGGTGGCGAAGGCGGCTCACTGGGTCTCTTCTGACGCTGAGGTACGAAAGCTAGGGGAGCGAACGGGATTAGATACC
>Otu001010
TGCCAGCAGCCGCGGTAAGACGAACCGTCCAAACGTTATTCGGAATTACTGGGCTTAAAGGGTGCGTAGGCGGCGCGGTAAGTTGGGTGTGAAAGCCCTCGGCTCAACCGAGGAATTGCGCCCAATACTGCCGTGCTTGAGGGAGGCAGAGGGAAGCGGAACTCATGGTGGAGCGGTGAAATGCGTTGATATCATGAGGAACACCAGTGGCGAAAGCGGCTTCCTGGGTCTCTTCTGACGCTGAGGCACGAAAGCTAGGGGAGCGAACGGGATTAGATACC
>Otu001011
TGCCAGCAGCCGCGGTAATACGGGGGGGGCAAGCGTTGTTCGGAATTATTGGGCGTAAAGGGCGTGTAGGCGGTGCGGCAAGTCTGGTGTGAAACCTCCCGGCTCAACCGGGAGCCTGCATCAGAAACTGCCGTGCTAGAGTGTGGGAGAGGAGAGTGGAATTCCCGGTGTAGCGGTGAAATGCGTAGATATCGGGAGGAACACCAGTGGCGAAAGCGGCTCTCTGGACCACAACTGACGCTGAGGCGCGAAAGCTAGGGGAGCAAACAGGATTAGATACC
>Otu001013
TGCCAGCAGCCGCGGTAATACAGAGGGTGCAAGCGTTAATCGGAATTACTGGGCGTAAAGAGTACGTAGGTGGTTTATCAAGTTGGCTGTGAAATACCTGGGCTTAACCTGGGTCTGTCAGTCAATACTGGTAAACTAGAGGCCAAGAGAGGGTAGTGGAATTTCCGGTGTAGCGGTGAAATGCATAGATATCGGAAGGAACACCAGTGGCGAAGGCGGCTACCTGGCTTGGTTCTGACACTGAGGTACGAAAGCGTGGGGAGCAAACAGGATTAGATACC
>Otu001015
TGCCAGCAGCCGCGGTAATACGGAGGGGGCTAGCGTTGTTCGGATTTACTGGGCGTAAAGCGCGCGTAGGCGGCTTGCCAAGTTGGGGGTGAAAGCCCAGGGCTCAACCCTGGAACTGCCCTCAAAACTGGCTCGCTTGAGACCGGGAGAGGTGAGTGGAATTCCCAGTGTAGAGGTGAAATTCGTAGATATTGGGAAGAACACCAGTGGCGAAGGCGGCTCACTGGACCGGTACTGACGCTGAGGCGCGAAAGCGTGGGGAGCAAACAGGATTAGATACC
>Otu001016
TGCCAGCCGCCGCGGTAAGACGGAGGGTGCAAACGTTGTTCGGAATTACTGGGCATAAAGCGCACGTAGGCGGCCAAGTCAGTTCGGTGTGAAAGCCCTCGGCTCAACCGGGGAACTGCATCGGATACTGCTTGGCTCGAGGACGGTTGGGGTGAGTGGAACTCCTGGTGGAGCGGTGAAATGCGTAGATATCAGGAGGAACACCAGTGGCGAAAGCGGCTCACTGGACCGTATCTGACGCTGAGGTGCGAAAGCTAGGGTAGCGAACGGGATTAGATACC
>Otu001017
TGCCAGCCGCCGCGGTAAAACGGAGGGTGCAAACGTTGCTCGGAATTACTGGGCGTAAAGCGCATGTAGGCGGACTAATAAGTCTCGTGTGAAAGCCCTGGGCTCAACCCAGGAAGTGCACGGGAAACTATTAGTCTAGAGTATGGTAGGAGTGGGCGGAATTCCCGGTGTAGAGGTGAAATTCGTAGATATCGGGAGGAACACCAGCAGCGAAGGCGGCTCACTAGGCCAATACTGACGCTCAGATGCGAAAGCGTGGGGAGCAAACAGGATTAGATACC
>Otu001018
TGCCAGCCGCCGCGGTAAGACAGAGGGTGCAAACGTTGTTCGGAATCACTGGGCATAAAGCGCACGTAGGCGGTTCGGTAAGTCAGATGTGAAATCCCCCGGCTCAACCGGGGAACTGCATTTGAAACTGTCGGACTTGAGGACGGTAGGGGTGAGTGGAACTCCAGGTGGAGCGGTGAAATGCGTAGATATCTGGAGGAACACCGGTGGCGAAAGCGGCTCACTGGACCGTATCTGACGCTGAGGTGCGAAAGCTAGGGTAGCAAACGGGATTAGATACC
>Otu001019
TGCCAGCCGCCGCGGTAAGACGGAGGGGGCTAGCGTTGTTCGGAATTACTGGGCGTAAAGCGCGCGTAGGCGGTTATTCAAGTTGAGGGTGAAATCCCAGGGCTCAACCCTGGAACGGCCTTCAAAACTGGATTGACTTGAGATCGGGAGAGGAGAGTGGAATTCCCAGTGTAGAGGTGAAATTCGTAGATATTGGGAAGAACACCAGTGGCGAAGGCGGCTCTCTGGCCCGGATCTGACGCTGAGGTGCGAAAGCGTGGGGAGCAAACAGGATTAGATACC
>Otu001020
TGCCAGCCGCCGCGGTAATACGGAGGGGGCTAGCGTTGTTCGGAATTACTGGGCGTAAAGCGCGCGTAGGCGGCTTGTCCTGTCAGGGGTGAAAGGCCCGGGCTCAACCCGGGAACTGCCCTTGAAACAGACAGGCTAGAGTCCGAGAGAGGATGGCGGAATTCCCAGTGTAGAGGTGAAATTCGTAGATATTGGGAAGAACACCAGTGGCGAAGGCGGCCATCTGGATCGGCACTGACGCTGAGGCGCGAAAGCGTGGGGAGCAAACAGGATTAGATACC
>Otu001022
TGCCAGCAGCCGCGGTAATACGGAGGGGGCTAGCGTTGTTCGGAATTACTGGGCGTAAAGCGCGCGTAGGCGGTTTATCAAGTTAGACGTGAAAGCCCTGGGCTCAACCCAGGAACTGCGTTTGATACTGGTTGACTAGAGGCCGGGAGAGGGTAGTGGAATTCCCAGTGTAGAGGTGAAATTCGTAGATATTGGGAAGAACACCGGTGGCGAAGGCGGCTACCTGGACCGGACCTGACGCTGAGGTGCGAAAGCGTGGGGAGCAAACAGGATTAGATACC
>Otu001024
TGCCAGCAGCCGCGGTAATACGGAGGGGGCAAGCGTTGTTCGGAATTACTGGGCGTAAAGGGCGTGTAGGCGGCCTGACCAAGTCGGGTGTGAAAGCCCTCGGCTCAACCGAGGAACTGCACTCGATACTGGTTGGCTAGAGTCCGGGAGGGGGTAGCGGAATTCCCAGTGTAGCGGTGAAATGCGTAGATATTGGGAAGAACACCGGTGGCGAAGGCGGCTACCTGGACCGGTACTGACGCTGAGGCGCGAAAGCCAGGGGAGCGAATGGGATTAGATACC
>Otu001026
TGCCAGCCGCCGCGGTAACACGGAGGGTGCGAGCGTTGTTCGGAATCACTGGGCGTAAAGCGCGCGTAGGCGGCTGTGTAAGTCATCTGTGAAAACTCGGGGCTCAACCCCGAGACTGCAGGTGAGACTGCATGGCTAGAGCTCGGTAGAGGCAAGTGGAATTCCCGGTGTAGCGGTGGAATGCGTAGATATCGGGAAGAACACCAGTGGCGAAGGCGGCTTGCTGGGCCGATGCTGACGCTGAGGCGCGAAAGCGTGGGGAGCAAACAGGATTAGATACC
>Otu001027
TGCCAGCCGCCGCGGTAATACTGAGGGTGCGAGCGTTAATCGGAATTACTGGGCGTAAAGCGAGTGCAGGCGGCTGCATAAGTCGGATGTGAAAGCCCCGGGCTTAACCTGGGAATGGCATTCGATACTGTGCAGCTAGAGTTTGGTAGAGGGAAGTGGAATTCCAGGTGTAGCGGTGAAATGCGTAGATATCTGGAGGAACATCAGTGGCGAAGGCGGCTTCCTGGATCAAAACTGACGCTGAGGCTCGAAAGCGTGGGGAGCAAACAGGATTAGATACC
>Otu001028
TGCCAGCAGCCGCGGTAATACGGAGACTGCAAGCGTTACTCGGATTCACTGGGCGTAAAGGGTGCGCAGGCGGCCAGATATGTCAGATGTGAAAGCCCACGGCTCAACCGTGGAACTGCATTTGAAACTATCTGGCTAGAGTATTGGAGAGGTAAGCGGAATTCCTAGTGTAGCGGTGAAATGCGTAGATATTAGGAGGAACACCAAAGGCGAAGGCAGCTTACTGGACAATTACTGACGCTCAGGCACGAAAGCGTGGGGAGCGAAAGGGATTAGATACC
>Otu001029
TGCCAGCCGCCGCGGTAATACGAAGGTCCCAAGCGTTGTTCGGAATCACTGGGCGTAAAGGGAGCGTAGGCGGCAGGGTAAGTCAGATGTGAAATTCCGGGGCTCAACCTCGGAACTGCATCCGATACTGCCTTGCTAGAGTAGTAGAGGGGCATCTGGAATTCACGGTGTAGCAGTGAAATGCGTAGAGATCGTGAGGAACACTAGTGGCGAAGGCGAGATGCTGGATACTTACTGACGCTGAGGCTCGAAGGCCAGGGTAGCGAAAGGGATTAGATACC
>Otu001030
TGCCAGCCGCCGCGGTAATACAGAGGGCTCGAGCGTTAATCGGTGTCACTGGGCTTAAAGGGTGCGTAGGCGGGCCTGTTAGTGCTTTGTGAAATCCCATGGCTCAACCATGGAACTGCATAGCATACTGCAGGCCTTGAGGTCGGTAGGGGCTGCCGGAACTCTAGGTGTAGCGGTGAAATGCGTAGATATCTAGAGGAACACCAAAGGTGAAGACAGGCAGCTGGGCCGAATCTGACGCTGAGGCACGAAAGCGTGGGTAGCGAACGGGATTAGATACC
>Otu001032
TGCCAGCCGCCGCGGTAATACGGAGGGTGCAAGCGTTAATCGGAATTACTGGGCGTAAAGCGTGCGTAGGCGGTTTATTAAGTCAGATGTGAAAGCCCCGGGCTTAACCTGGGAACTGCATTTGAAACTGGTCAACTAGAGTATGGTAGAGGAAAGTGGAATTTCTGGTGTAGCGGTGAAATGCGTAGATATCAGAAGGAACATCAATGGCGAAGGCAGCTTTCTGGACCAATACTGACGCTGAGGTACGAAAGCGTGGGTAGCAAACAGGATTAGATACC
>Otu001034
TGCCAGCAGCCGCGGTAATACGGAGGAGGCAAGCGTTGTTCGGAATCACTGGGCTTAAAGCGCGTGTAGGCGGCCGATCAAGTATTGAGTGAAAGCCCCGGGCTTAACCTGGGAATTGCTTGATATACTGATTGGCTTGAGTCGGACAGGGGTGCCTGGAACAATAGGTGGAGCGGTGAAATGCGTAGATATCTATTGGAACGCCTGAGGCGAAAGCGGGGCACTGGGTCCGCACTGACGCTGAGACGCGAAAGCGTAGGGAGCGAACGGGATTAGATACC
>Otu001035
TGCCAGCCGCCGCGGTAACACGAACCGTACGAACGTTATTCGGAATTACTGGGCTTAAAGAGTGCGTAGGCGGCGTGGAAAGTTGGGTGTGAAAGCCCTCGGCTCAACCGAGGAATTGCGCCCAAAACTGCCATGCTTGAGGGAGATAGAGGTGAGCGGAACTGATGGTGGAGCGGTGAAATGCGTTGATATCATCAGGAACACCAGTGGCGAAGGCGGCTCACTGGGTCTCTTCTGACGCTGAGGCACGAAAGCTAGGGGAGCGAACGGGATTAGATACC
>Otu001036
TGCCAGCAGCCGCGGTAATACGGAGGATCCAAGCGTTATCCGGAATCATTGGGTTTAAAGGGTCCGTAGGCGGGCAATTAAGTCAGAGGTGAAAGTTTGCGGCTCAACCGTAAAATTGCCTTTGAAACTGGTTGTCTTGAATTAGTATGAAGTGGTTAGAATGAGTAGTGTAGCGGTGAAATGCATAGATATTACTCAGAATACCGATTGCGAAGGCAGATCACTAATACTATATTGACGCTGAGGGACGAAAGCGTGGGGAGCGAACAGGATTAGATACC
>Otu001037
TGCCAGCAGCCGCGGTAATACGGAGGGTGCAAGCGTTGTCCGGATTTATTGGGTTTAAAGGGTGCGTAGGTGGTTTTTTAAGTCAGTGGTGAAAGCCTACAGCTTAACTGTAGAGGTGCCATTGAAACTGGGAAACTTGAGTATGGACGAGGTAGGCGGAATTTGTGGTGTAGCGGTGAAATGCATAGATACCACAAAGAACACCGATAGCGAAGGCAGCTTACTAGGCCATAACTGACACTGAGGCACGAAAGTGTGGGGAGCGAACAGGATTAGATACC
>Otu001038
TGCCAGCCGCCGCGGTAATACGGAGGGGGCTAGCGTTGTTCGGAATCACTGGGCGTAAAGCGCTCGTAGGCGGATTGGTCAGTTAGGGGTGAAATCCCAGGGCTCAACCCTGGAACTGCCTCTAATACTGCCAATCTCGAGTCCGGGAGAGGTGAGTGGAATTCCTAGTGTAGAGGTGAAATTCGTAGATATTAGGAGGAACACCAGTGGCGAAGGCGGCTCACTGGCCCGGTACTGACGCTGAGGAGCGAAAGCGTGGGGAGCAAACAGGATTAGATACC
>Otu001040
TGCCAGCAGCCGCGGTAATACGGAGGGGGCTAGCGTTGTTCGGAATTACTGGGCGTAAAGCGCGCGTAGGCGGCCATGCAAGTTGGGCGTGAAAGCCCGGGGCTCAACCCCGGAATGGCGCTCAAAACTGCATGGCTCGAGACCGGGAGAGGAGAGTGGAATTCCCAGTGTAGAGGTGAAATTCGTAGATATTGGGAAGAACACCAGTGGCGAAGGCGGCTCTCTGGTCCGGTACTGACGCTGAGGTGCGAAAGCGTGGGGAGCAAACAGGATTAGATACC
>Otu001042
TGCCAGCCGCCGCGGTAATACGGGGGGGGCAAGCGTTGTTCGGATTTACTGGGCGTAAAGGGCTCGTAGGCGGTTAGCTCAGTCAGACGTGAAATCCCTCGGCTCAACCGGGGAACTGCGTCTGATACTGGTTGACTTGAATCCGGGAGAGGGATGTGGAATTCCAGGTGTAGCGGTGAAATGCGTAGATATCTGGAGGAACACCGGTGGCGAAGGCGGCATCCTGGACCGGTATTGACGCTGAGGAGCGAAAGCTAGGGGAGCGAACGGGATTAGATACC
>Otu001044
TGCCAGCCGCCGCGGTAATACGGAGGGTGCAAGCGTTAATCGGAATTACTGGGCGTAAAGCGCGCGTAGGTGGATAATTAAGTCAGATGTGAAATCCCAGGGCTCAACCTTGGAACTGCATTTGATACTGGTTATCTTGAGTACAGTAGAGGGAGGTGGAATTTCAGGTGTAGCGGTGAAATGCGTAGATATCTGAAGGAACATCAGTGGCGAAGGCGGCCTCCTGGACTGATACTGACACTGAGGTGCGAAAGCGTGGGGAGCAAACAGGATTAGATACC
>Otu001045
TGCCAGCCGCCGCGGTAATACGGGGGGAGCAAGCGTTGTTCGGAATTACTGGGCGTAAAGGGCGCGTAGGCGGCCTGGTCAGTCGAGTGTGAAATGTCGGGGCTCAACCCCGTGCACTGCATTCGATACTGCCTGGCTGGAGAAAGGTAGAGGCGAGCGGAATTCCCGGTGTAGCGGTGGAATGCGTAGATATCGGGAAGAACACCTGTGGCGAAGGCGGCTCGCTGGGCCTTTTCTGACGCTGAAGCGCGAAAGCGTGGGGAGCAAACAGGATTAGATACC
>Otu001046
TGCCAGCCGCCGCGGTAACACCGGCACCTCAAGTGGTAGCCACTATTATTGGGCCTAAAGCGTTCGTAGCCGGCTTGGTTAATTCCTGGGTAAATCGTACCGCTTAACGGTGCGGATTCCGGGGACACTGCCAAGCTTGAGACCGGGGGAGATCAGAGGTACTTGCGGGGGAGCGGTGAAATGTTGTAATCCCGCAGGGACCACCAATGGCGAAGGCATCTGATCAAAACGGCTCTGACGGTGAGGAACGAAACCCTGGGGCGCAAACGGGATTAGATACC
>Otu001047
TGCCAGCCGCCGCGGTAATACGGAGGGGGCAAACGTTGCTCGGATTTACTGGGCGTAAAGGGCGCGTAGGCGGATAATCAAGTCAGGCGTGAAAGCCCCGGGCTCAACCCGGGAACTGCGTTTGAAACTGGTAATCTAGAGTTCGGAAGAGGGTGGTGGAATTCCCAGTGTAGAGGTGAAATTCGTAGATATTGGGAAGAACACCAGTGGCGAAGGCGGCCACCTGGTCCGACACTGACGCTGAGGCGCGAAAGCGTGGGGAGCAAACAGGATTAGATACC
>Otu001050
TGCCAGCAGCCGCGGTAATACGGAGGGGGCGAGCGTTATTCGGAATCATTGGGCGTAAAGGGCGCGTAGGCGGTCTGATAAGTCAGAGGTGAAATCCCTCGGCCTAACCGAGGAACTGCCTTTGAAACTGTCAGACTTGAGGCCGGGAGAGGGTGGTGGAATTCCGAGTGTAGCGGTGAAATGCGTAGATATTCGGAGGAACACCAGTGGCGAAGGCGGCCACCTGGACCGGTTCTGACGCTGAGGCGCGAAAGCGTGGGGAGCAAACAGGATTAGATACC
>Otu001051
TGCCAGCCGCCGCGGTAATACGGAGGGGGCGAGCGTTATTCGGAATTACTGGGCGTAAAGGGCGTGTAGGTGGCTTGGTAGGTCAAAGGTGAAATCCCTCGGCTCAACCGAGGAACTGCCTTTGAAACCACCTTGCTTGAGGCTGGGAGAGGGTAGTGGAATTCCCGGTGTAGCGGTGAAATGCGTAGATATCGGGAGGAACACCTGTGGCGAAGGCGGCTACCTGGACCAGTTCTGACACTGAGGCGCGAAAGCGTGGGGAGCAAACAGGATTAGATACC
>Otu001053
TGCCAGCAGCCGCGGTAATACGTAGGGGGCGAGCGTTGTCCGGATTTATTGGGCGTAAAGGGCGAGTAGGCGGCACGGCAAGTCCCATGTGAAATCTCCCGGCTTAACCGGGAGCGGTCATGGGAAACTGTCGAGCTTGAGGACAGCAGAGGAGAGCGGAATTCCCGGAGTAGTGGTGAAATGCGTAGATACCGGGAGGAACACCAGTGGCGAAAGCGGCTCTCTGGGCTGCCCCTGACGCTGAGGCGCGAAAGCATGGGGAGCAAACCGGATTAGATACC
>Otu001054
TGCCAGCCGCCGCGGTAAGACGGAGGGTGCAAACGTTGTTCGGAATCACTGGGCATAAAGAGCATGTAGGCTGTCTAGTCAGTCAGATGTGAAAGCCCCCGGCTCAACCGGGGAACTGCATCTGATACTGCTGGGCTTGAGGATGGTTGGGGTGAGCGGAACTCCTGGTGGAGCGGTGAAATGCGTAGATATCAGGAGGAACACCGGTGGCGAAGGCGGCTCACTGGACCATTACTGACGCTGAGATGCGAAAGCTAGGGGAGCGAACGGGATTAGATACC
>Otu001056
TGCCAGCCGCCGCGGTAAGACAGAGGATGCAAGCGTTGTTCGGAATCATTGGGCTTAAAGAGGGTGTAGGCGGCTGTGCAAGCGTTGTGTGAAATCCCACGGCTCAACCGTGGAATTGCACGGCGAACTGTACAGCTTGAGGTCGGTAGAGGTGCCTGGAACTCTAGGTGGAGCGGTGAAATGCGTAGATATCTAGAGGAACGCCAGAGGCGAAAGCGGGGCACTGGGCCGATTCTGACGCTGAGACCCGAAAGCGTGGGGAGCAAACAGGATTAGATACC
>Otu001057
TGCCAGCCGCCGCGGTAAGACGAACCGGACAAACGTTATTCGGAATTACTGGGCTTAAAGGGTGCGTAGGCGGTGCGGCAAGTCGGATGTGAAATCCCTCGGCTCAACCGAGGAATTGCGTCCGAAACTGCCGTGCTAGAGGGAGATAGGGGTGAGCGGAACTCACGGTGGAGCGGTGAAATGCGTTGATATCGTGAGGAACACCGGTGGCGAAGGCGGCTCACTGGATCTCTTCTGACGCTGAGGCACGAAAGCTAGGGGAGCGAACGGGATTAGATACC
>Otu001059
TGCCAGCCGCCGCGGTAATACGGAGGGTGCGAGCGTTAATCGGAATTACTGGGCGTAAAGGGTACGTAGGCGGTTATGTCAGTCAGATGTGAAAGCCCCGGGCTTAACCTGGGAATTGCATTTGATACTGCATAGCTAGAGTTTGGTAGAGGGGAGCGGAATTCCCGGTGTAGCGGTGAAATGCGTAGAGATCGGGAGGAACACCAGTGGCGAAGGCGGCTCTCTGGACCAAAACTGACGCTGAGGTACGAAAGCGTGGGTAGCAAACAGGATTAGATACC
>Otu001060
TGCCAGCCGCCGCGGTAACACGTACCGTACGAACGTTATTCGGAATTATTGGGCTTAAAGGGTGCGTAGGCGGCGTCGTAAGTCGGGTGTGAAATCCCTCAGCTCAACTGAGGAACTGCGCCCGATACTGCGGTGCTCGAGGGAGACAGGGGTGAGCGGAACTGATGGTGGAGCGGTGAAATGCGTTGATATCATCAGGAACACCGGTGGCGAAAGCGGCTCACTGGGTCTCTTCTGACGCTGAGGCACGAAAGCTAGGGTAGCGAACGGGATTAGATACC
>Otu001061
TGCCAGCCGCCGCGGTAATACGAACTGTGCGAACGTTATTCGGAATCACTGGGCTTAAAGGGTGCGTAGGCGGCCTTGTAGGTCAGGTGTGAAATCCCACGGCTCAACCGTGGAACTGCGCTTGAAACCACAAGACTTGAGGGAGACAGAGGTGAGCGGAACTGATGGTGGAGCGGTGAAATGCGTTGATATCATCAGGAACACCGGTGGCGAAAGCGGCTCACTGGGTCTCTTCTGACGCTGAGGCACGAAAGCTAGGGGAGCGAACGGGATTAGATACC
>Otu001062
TGCCAGCCGCCGCGGTAATACAGAGGGTGCAAACGTTGTTCGGAATTACTGGGCATAAAGGGCGCGTAGGCGGCGGTGTAAGTGTGAAGTGAAATCCCACGGCTCAACCGTGGAACTGCTTTGCATACTGCACGGCTAGAGGACGGTAGGGGAGAGCGGAACTCTTGGAGGAGCGGTGAAATGCGTAGATATCAAGAGGAACACCAATGGCGAAGGCAGCTCTCTGGTCCGTTTCTGACGCTGAGGTGCGAAAGCTAGGGTAGCGAACGGGATTAGATACC
>Otu001063
TGCCAGCCGCCGCGGTAAGACGAACCGGACAAACGTTATTCGGAATTACTGGGCTTAAAGAGTACGTAGGCGGCTTTGTAGGTTGGGTGTGAAATCCCACGGCTCAACCGTGGAACTGCGCTCAAAACCACAAGGCTTGAGGGAAGCAGGGGTAAGCGGAACTGATGGTGGAGCGGTGAAATGCGTTGATATCATCAGGAACACCAGTGGCGTAGGCGGCTTACTGGGCTTCTTCTGACGCTGAGGTACGAAAGCTAGGGTAGCGAACGGGATTAGATACC
>Otu001064
TGCCAGCAGCCGCGGTAACACGGAGGGCGCGAGCGTTGTTCGGAATCACTGGGCGTAAAGCGCGCGTAGGCGGTTTCGTAAGTCATTTGTGAAAGCCCGAGGCTCAACTTCGGGATGCCAGGTGAGACTGCGAGACTAGAGCATGGTAGAGGCAAGTGGAATTCCCGGTGTAGCGGTGGAATGCGTAGATATCGGGAAGAACACCGGTGGCGAAGGCGACTTGCTGGGCCATTGCTGACGCTGAGGTGCGAAAGCGTGGGGAGCAAACAGGATTAGATACC
>Otu001066
TGCCAGCCGCCGCGGTAATACGGAGGGTGCAAGCGTTATCCGGATTTATTAGGTTTAAAGGGTTCGCAGGCGGAATTTTAAGTCAGTGGTGAAAGCCTATAGCTCAACTATAGAACTGCCATTGATACTGATATTCTTGAGTATAGATGAAGTGGGCGGAATATGTCATGTAGCGGTGAAATGCATAGATATGACATGGAACACCAATTGCGAAGGCAGCTCACTAAACTATTACTGACGCTCATGAACGAAAGCATGGGGAGCGAACAGGATTAGATACC
>Otu001067
TGCCAGCCGCCGCGGTAAGACGGAGGGTGCAAGTGTTATCCGGATTCATTGGGTTTAAAGAGTACGTAGGCGGTTTGGTAAGTCAGTGGTGAAAACTAGCAGCTCAACTGTTAGCCTGCCATTGATACTGCTAGACTTGAATATAGTCGAGGTGGGTGGAATTCCACATGTAGCGGTGAAATGCATAGATATGTGGAGGAACACCGATAACGAAGGTAACTCACTAGGCTATTATTGACGCTGAGGTACGAAAGCGTGGGGAGCAAACAGGATTAGATACC
>Otu001068
TGCCAGCCGCCGCGGTAATACGGAGGTTGCAAGCGTTGTTCGGATTTACTGGGCGTAAAGGGAGCGCAGGCGGCTTGGTCAGTCTAAAGTGAAATCCCGGGGCTCAACCCCGGAAGTGCTTTGGATACTGCCAGGCTTGAGTACGTGAGAGGTGAGCGGAATTCCAGGTGTAGCGGTGAAATGCGTAGATATCTGGAGGAACATCGGTGGCGAAAGCGGCTCACTGGCACGAAACTGACGCTGAGGCTCGAAAGCGTGGGGAGCGAACGGGATTAGATACC
>Otu001069
TGCCAGCCGCCGCGGTAATACAGAGGGTGCAAGCGTTAATCGGAATTACTGGGCGTAAAGCGCGCGTAGGCGGCTTGATAAGATGGGTGTGAAATCCCCGGGCTTAACCTGGGAACTGCATCCATAACTGTCTGGCTAGAGTACAGTAGAGGGTGGTGGAATTTCCTGTGTAGCGGTGAAATGCGTAGATATAGGAAGGAACACCAGTGGCGAAGGCGACCACCTGGACTGATACTGACGCTGAGGTGCGAAAGCGTGGGGAGCAAACAGGATTAGATACC
>Otu001071
TGCCAGCCGCCGCGGTAATACGGAGGGGGCTAGCGTTGTTCGGAATTACTGGGCGTAAAGCGCACGTAGGCGGATTGGTTAGTTGGGGGTGAAATCCCGGGGCTTAACCCCGGAACTGCCTCCAATACTGCCAGTCTTGAGTCCGGGAGAGGTGAGTGGAATTCCTAGTGTAGAGGTGGAATTCGTAGATATTAGGAGGAACACCAGTGGCGAAGGCGGCTCACTGGCCCGGTACTGACGCTGAGGTGCGAAAGCGTGGGGAGCAAACAGGATTAGATACC
>Otu001072
TGCCAGCCGCCGCGGTAATACGTAGGTGGCAAGCGTTGTCCGGATTTACTGGGCGTAAAGCGCCCGCAGGCGGCTCGACAAGTTTCAAGTGAAATCTCCCGGCTCAACCGGGAGGGGTCTTGGAAAACTGTCGGGCTTGAGGCAGGGAGGGGAATGCGGAATTCCCGGTGTAGCGGTGAAATGCGTAGATATCGGGAGGAACACCAGCGGCGAAGGCGGCATTCTGGCCCTGTCCTGACGCTCAGGGGCGAAAGCGTGGGGAGCAAACCGGATTAGATACC
>Otu001074
TGCCAGCAGCCGCGGTAAGACGGAGGGTGCAAACGTTGCTCGGAATCACTGGGCATAAAGAGCACGTAGGCGGTCCGTTAAGTCCCGCGTGAAAGCCCCCGGCTCAACCGGGGAACTGCGCGGGATACTGGCGGGCTCGAGGACGGTAGGGGTGAGTGGAACTCCAGGTGGAGCGGTGAAATGCGTAGATATCTGGAGGAACACCGGTGGCGAAAGCGGCTCACTGGACCGTCTCTGACGCTGAGGTGCGAAAGCCAGGGGAGCGAACGGGATTAGATACC
>Otu001075
TGCCAGCCGCCGCGGTAATACGAGGGGTGCAAGCGTTAATCGGAATTACTGGGCGTAAAGCGTACGCAGGCGGTTTGTTAAGCAAGATGTGAAAGCCCCGGGCTCAACCTGGGAAAGTCATTTTGAACTGGCAGACTTGAGTCTTGTAGAGGGAGGTAGAATTTCAGGTGTAGCGGTGAAATGCGTAGAGATCTGAAGGAATACCGGTGGCGAAGGCGGCCTCCTGGACAAAGACTGACGCTGAGGTACGAAAGCGTGGGGAGCAAACAGGATTAGATACC
>Otu001076
TGCCAGCCGCCGCGGTAAGACGGAGGGGGCTAGCGTTGTTCGGATTTACTGGGCGTAAAGGGCGCGTAGGCGGATTAGTAAGTTGGGAGTGAAAGCCCGGGGCTCAACCTCGGAACTGCTTTCAAAACTGCTAGTCTTGAGTGAAGTAGGGGGTGATGGAATTCCTAGTGTAGAGGTGAAATTCTTAGATATTAGGAGGAACACCGGTGGCGAAGGCGGTCACCTGGACTTCAACTGACGCTGAGGCGCGAAAGCGTGGGGAGCAAACAGGATTAGATACC
>Otu001078
TGCCAGCAGCCGCGGTAAAACGGAGGGTGCAAACGTTGCTCGGAATTACTGGGCGTAAAGCGCATGCAGGCGGATTGCTAAGTTTCGTGTGAAAGCCCTGGGCTTAACCCAGGAAGTGCACGGAAAACTGGCAGACTAGAGTACTGGAGAAGTGGGCGGAATTCCGGGTGTAGAGGTGAAATTCGTAGATATCCGGAGGAACACCAGTAGCGAAAGCGGCTCACTAGACAGATACTGACGCTCAGATGCGAAAGCGTGGGTAGCAAACAGGATTAGATACC
>Otu001082
TGCCAGCCGCCGCGGTAATACGGAGGGGGCTAGCGTTGCTCGGAATTACTGGGCGTAAAGGGTCCGTAGGTGGCTTCGTAAGTTAGATGTGAAAGCTTAAGGCTCAACCTTAAAATTGCTTCTAAAACTGTGGAGCTAGAGTCCAGGAGAGGTTGGCGGAATTCCCGGTGTAGCGGTGAAATGCGTAGATATCGGGAGGAACACCAGCGGCGAAGGCGGCCAACTGGCCTGGTACTGACACTGAGGGACGAAAGCGTGGGTAGCAAACCGGATTAGATACC
>Otu001083
TGCCAGCCGCCGCGGTAATACGGGGGGAGCAAGCGTTGTTCGGAATTACTGGGCGTAAAGGGCGCGTAGGCGGCCAAGTCAGTCGCATGTGAAAGGCCGGGGCTCAACCCCGAGCACTGCATGCGATACTGCCTGGCTCGAGAGAGGTAGGGGCGAGTGGAATTCCCGGTGTAGCGGTGGAATGCGTAGATATCGGGAGGAACACCTGTGGCGAAGGCGGCTCGCTGGACCTTTTCTGACGCTGAAGCGCGAAAGCGTGGGTAGCAAACAGGATTAGATACC
>Otu001084
TGCCAGCCGCCGCGGTAATACGTAGGGGGCTAGCGTTGCTCGGATTTACTGGGCGTAAAGAGCGCGTAGGCGGCCAAGTAAGTCTGATGTGAAAGCCCTCGGCTCAACCGAGGATCCGCATTGGAAACTACCTGGCTTGAGTCCAGGAGGGGAGGGTGGAATTCCCGGTGTAGCGGTGAAATGCGTAGAGATCGGGAGGAACACCTGTGGCGAAGGCGGCCCTCTGGAATGGTACTGACGCTGAGGCGCGAAAGCTGGGGGAGCGAACGGGATTAGATACC
>Otu001085
TGCCAGCCGCCGCGGTAATACGAACCGGACAAACGTTATTCGGAATCACTGGGCTTAAAGAGTACGTAGGCGGCTATACAAGTTGGGTGTGAAATCCCACGGCTCAACCGTGGAACTGCGCTCAAAACTGTGTAGCTAGAGGGAGACAGGGGTGAGCGGAACAGATGGTGGAGCGGTGAAATGCGTTGATATCATCTGGAACACCGGTGGCGAAGGCGGCTCACTGGGTCTCTTCTGACGCTGAGGTACGAAAGCTAGGGTAGCGAACGGGATTAGATACC
>Otu001086
TGCCAGCCGCCGCGGTAATACGAACCGGACAAACGTTATTCGGAATTATTGGGCTTAAAGGGTGCGTAGGCGGCGATGTAGGTGGGGTGTGAAATCCCTCGGCTCAACCGAGGAACTGCGCCCCAAACCACATGGCTAGAGGGAGACAGAGGTAAGCGGAACTGATGGTGGAGCGGTGAAATGCGTTGATATCATCAGGAACACCAGTGGCGAAAGCGGCTTACTGGGTCTCTTCTGACGCTGAGGCACGAAAGCTAGGGTAGCGAACGGGATTAGATAC
>Otu001088
TGCCAGCCGCCGCGGTAAGACGAACCGTGCGAACGTTGTTCGGAATCACTGGGCTTAAAGGGCGCGTAGGCGGCTTGCCAAGTCAGAGGTGAAAGCCTCCGGCTCAACCGGAGAAGTGCCTTTGAAACTGGCAGGCTCGAGGGAGGTAGGGGCAGATGGAACTTCCAGTGGAGCGGTGAAATGTGTAGAGATTGGAAGGAACGCCGGTGGCGAAAGCGATCTGCTGGACCTCTTCTGACGCTGAGGCGCGAAAGCTAGGGTAGCGAACGGGATTAGATACC
>Otu001089
TGCCAGCCGCCGCGGTAAGACGAACCGTCCAAACGTTATTCGGAATCACTGGGCTTAAAGAGTGCGTAGGCGGCCTAGAAAGTTGGGTGTGAAATCCCACGGCTCAACCGTGGAACTGCGCTCAAAACTTCTAGGCTTGAGGGAGATAGGGGTGAGCGGAACTAATGGTGGAGCGGTGAAATGCGTTGATATCATTAGGAACACCGGTGGCGAAAGCGGCTCACTGGGTCTCTTCTGACGCTGAGGCACGAAAGCTAGGGTAGCGAACGGGATTAGATACC
>Otu001090
TGCCAGCAGCCGCGGTAACACGAACCGTACGAACGTTATTCGGAATTACTGGGCTTAAAGAGTGCGTAGGCGGCCTGGAAGGTTGGATGTGAAATCCCTCGGCCTAACCGAGGAACTGCGTTCAAAACCGCCAGGCTTGAGGAAGGCAGAGGTGAGCGGAACTGATGGTGGAGCGGTGAAATGCGTTGATATCATCAGGAACACCGGTGGCGAAGGCGGCTCACTGGGCCTTTTCTGACGCTGAGGCACGAAAGCTAGGGGAGCGAACGGGATTAGATACC
>Otu001091
TGCCAGCAGCCGCGGTAATACGGAGAGGGCAAGCGTTGTTCGGAATCACTGGGCATAAAGCGCACGTAGGCGGGTCGGTCAGTCGGTTGTGAAAGCCCGGGGCTCAACCCCGGAACTGCTTCCGAAACTGCCGACCTGGAGGACGAGAGGGGAGAGTGGAACTTCTGGTGGAGCGGTGAAATGCGTAGATATCAGAAGGAACACCGGTGGCGAAAGCGACTCTCTGGCTCGTTTCTGACGCTGAGGTGCGAAAGCTAGGGTAGCGAACGGGATTAGATACC
>Otu001094
TGCCAGCAGCCGCGGTAACACGTACCGTACGAACGTTATTCGGAATCACTGGGCTTAAAGAGTGCGTAGGCGGCGTGGCAAGTTGGGTGTGAAATCCCTCGGCTCAACCGAGGAACTGCGCCCAAAACTGCCATGCTCGAGGGAGACAGAGGTGAGCGGAACTGATGGTGGAGCGGTGAAATGCGTTGATATCATCAGGAACACCAGTGGCGAAGGCGGCTCACTGGGTCTCTTCTGACGCTGAGGCACGAAAGCTAGGGGAGCGAACGGGATTAGATACC
>Otu001095
TGCCAGCAGCCGCGGTAACACGTAGGGGGCGAGCGTTGTCCGGATTTATTGGGCGTAAAGGGCTCGTAGGCGGCTTGACAAGTCGATCGTGAAAACCCGGGGCTCAACCCCGGGACGCCGGTCGAAACTGTCATGGCTAGGGTCCGGTAGAGGTGAGTGGAATTCTCGGTGTAGCGGTGAAATGCGCAGATATCGAGAGGAACACCAGTAGCGAAGGCGGCTCACTGGGCCGGTACCGACGCTGATGAGCGAAAGCGTGGGGAGCAAACAGGATTAGATACC
>Otu001096
TGCCAGCCGCCGCGGTAATACGGAGGGTGCAAGCGTTGTTCGGAATTACTGGGCGTAAAGAGCTCGTAGGCGGCAAACCAAGTCGAATGTGAAAGCCCAGGGCTCAACCCTGGAACTGCATCCGAAACTGGTTGGCTAGAGTCTCGGAGAGGAAGGCAGAATTCCCAATGTAGGGGTGAAATCCGTAGATATTGGGAGGAATACCAGTGGCGAAGGCGGCCTTCTGGACGATGACTGACGCTGAGGAGCGAAAGCGTGGGGAGCAAACAGGATTAGATACC
>Otu001097
TGCCAGCCGCCGCGGTAATACGAAGGTGGCGAGCGTTGTTCGGATTTACTGGGCGTAAAGAGAGCGTAGGCGGTCCGGTAAGCCCTTCGGGAAAGCTCTCGGCTCAACCGAGAAAGGTCGGAGGGGACTGCCAGGCTAGAGGACGGGAGAGGAGCGCGGAATTCCCGGTGTAGCGGTGAAATGCGTAGAGATCGGGAGGAAGGCCGGTGGCGAAGGCGGCGCTCTGGAACGTATCTGACGCTGAGGCTCGAAAGCGTGGGGAGCAAACAGGATTAGATACC
>Otu001098
TGCCAGCAGCCGCGGTAATACAGAGGGTGCGAGCGTTAATCGGAATTACTGGGCGTAAAGGGCGCGTAGGTGGTTTGGCAAGTTAGCTGTGAAATACCCGGGCTTAACCTGGGCAGGTCAGCTAATACTGCCAGACTAGAGTACAGGAGAGGGTAGTGGAATTTCCGGTGTAGCGGTGAAATGCGTAGAGATCGGAAGGAACATCTGTGGCGAAGGCGACTACCTGGCCTGATACTGACACTCAAGTGCGAAAGCGTGGGGAGCAAACAGGATTAGATACC
>Otu001099
TGCCAGCCGCCGCGGTAATACGTAGGTCGCAAGCGTTGTCCGGATTTACTGGGCGTAAAGGGAGCGCAGGTGGCTCATCAAGTCTGGGGTGAAATCTCCCGGCTCAACCGGGAGGGGTCTCTGGATACTGATGGGCTTGAGGGAAGCAGAGGAAAGCGGAATTCCCGGTGTAGCGGTGATATGCGTAGATATCGGGAGGAACACCAGTGGCGAAGGCGGCTTTCTGGGCTTTTCCTGACGCTGAGGCTCGAAAGCGTGGGGAGCGAACCGGATTAGATACC
>Otu001100
TGCCAGCCGCCGCGGTAATACGGAGGGTGCGAGCGTTAATCGGAATTACTGGGCGTAAAGCGCATGCAGGTGGTTTGTTAAGTCAGATGTGAAAGCCCGGGGCTCAACCTCGGAATAGCATTTGAAACTGGCAGACTAGAGTACTGTAGAGGGGGGTAGAATTTCAGGTGTAGCGGTGAAATGCGTAGAGATCTGAAGGAATACCGGTGGCGAAGGCGGCCCCCTGGACAGATACTGACACTCAGATGCGAAAGCGTGGGGAGCAAACAGGATTAGATACC
>Otu001101
TGCCAGCAGCCGCGGTAAGACGGAGGGAGCAAGCGTTGCTCGGAATCACTGGGCGTAAAGGGCGTGTAGGCGGGACAGCAAGTCGGGTGTGAAAGCCCTGGGCTCAACCCAGGAAGGGCATTCGATACTACTGTTCTTGAGTATGACAGAGGAAAGCGGAATTCCCGGTGTAGCGGTGAAATGCGTAGATATCGGGAAGAACACCTGTGGCGAAGGCGGCTTTCTGGGTCACAACTGACGCTGAGGCGCGAAAGCTAGGGGAGCGAACGGGATTAGATACC
>Otu001102
TGCCAGCCGCCGCGGTAAGACGAAGGTGGCGAGCGTTATTCGGATTTACTGGGCATAAAGCGCGCGTAGGCGGCTAGGTCAGTCGGAGGTGAAAGCCCGCAGCTCAACTGCGGAATTGCCCCCGATACTGCCTGGCTTGAGTGCAGGAGGGGTGACTGGAACTCCAGGTGTAGCGGTGAAATGCGTAGATATCTGGAGGAACACCAGAGGCGAAGGCGGGTCACTGGACTGCAACTGACGCTGAGGTGCGAAAGCTAGGGGAGCGAACAGGATTAGATACC
>Otu001103
TGCCAGCAGCCGCGGTAACACGTAGGGGGCAAGCGTTACCCGGATTTATTGGGCGTAAAGAGCGCGTAGGCGGCTGGATAAGTCTCCTGTGAAATCTTCCGGCTCAACTGGAAGGGGTCAGGGGATACTGTTCGGCTTGAGGGCAGCAGAGGAAGACGGAATTCCCGGTGTAGCGGTGAAATGCGTAGATATCGGGAGGAACACCAGAGGCGAAGGCGGTCTTCTGGGCTGTGCCTGACGCTGAGGCGCGAAAGCGTGGGTAGCAAACCGGATTAGATACC
>Otu001104
TGCCAGCCGCCGCGGTAATACGGAAGGTGCAAGCGTTAATCGGAATTACTGGGCGTAAAGCGCGCGTAGGCGGCTAGATAAGTCGGGTGTGAAAGCCCCGGGCTCAACCTGGGAACTGCATTCGATACTGTCTGGCTAGAGTGTGATAGAGGGAGGCGGAATTCCGCATGTAGCGGTGAAATGCGTAGAGATGCGGAGGAACACCAATGGCGAAGGCAGCCTCCTGGATTAACACTGACGCTGAGGTGCGAAAGCGTGGGGAGCAAACAGGATTAGATACC
>Otu001105
TGCCAGCAGCCGCGGTAATACGGGGGGGGCAAGCGTTATTCGGAATTATTGGGCGTAAAGGGCGCGTAGGCGGCTTGGTAGGTCAAAGGTGAAATCCCTCAGCTCAACTGAGGAACTGCCTTTGAAACCACCTGGCTAGAGGCTGGGAGGGGGTAGCGGAATTCCCGGTGTAGCGGTGAAATGCGTAGATATCGGGAGGAACACCGGTGGCGAAGGCGGCTACCTGGACCAGTTCTGACGCTGAGGCGCGAAAGTGTGGGGAGCAAACAGGATTAGATACC
>Otu001106
TGCCAGCCGCCGCGGTAATACGGAGGGGGCTAGCGTTGTTCGGAATTACTGGGCGTAAAGCGTATGTAGGCGGATCAAAAAGTTAGATGTGAAATCCCTGGGCTCAACCCAGGAACTGCATTTAAAACTAGTGATCTAGAATTTGGTAGAGGTTAGTAGAATTTCCAGTGTAGAGGTGAAATTCGTAGATATTGGAAAGAATACCGGTGGCGAAGGCGACTGACTGGGCCATTTTTGACGCTGAGATACGAAAGCGTGGGTAGCAAACAGGATTAGATACC
>Otu001107
TGCCAGCAGCCGCGGTAAGACGGAGGGTGCTAGCGTTGTTCGGAATCACTGGGCGTAAAGGGCGCGTAGGCGGCGCTGGCAGTCGACCGTGAAAGCCCGGGGCTCAACCCCGGAGGTGCGGTCGAGACGCCAGTGCTGGAGGCCGGAAGAGGAGGGTGGAATACCCAGTGTAGAGGTGAAATTCGTAGATATTGGGTGGAACACCGGTGGCGAAAGCGGCTCTCTGGTCCGGACCTGACGCTGAGGCGCGAAAGCGTGGGGAGCAAACAGGATTAGATACC
>Otu001108
TGCCAGCCGCCGCGGTAAGACAGAGGGTGCAAACGTTGTTCGGAATCACTGGGCATAAAGCGCACGTAGGCGGCACGGTAAGTCAGATGTGAAAGCCCCCGGCTCAACCGGGGAACTGCATTTGAAACTGCCGAGCTCGAGGACGGTAGGGGTGAGTGGAACTCCAGGTGGAGCGGTGAAATGCGTAGATATCTGGAGGAACACCGGTGGCGAAAGCGGCTCACTGGACCGTATCTGACGCTGAGGTGCGAAAGCTAGGGTAGCAAACGGGATTAGATACC
>Otu001109
TGCCAGCCGCCGCGGTAATACGGAGGGTGCAAGCATTGATCGGAATTACTGGGCGTAAAGGGCGCGTAGGCGGCCAAGTAAGTCAGATGTGAAATTCCGGGGCTCAACCCCGGAGCTGCATTTGAAACTGCTTAGCTAGAGTGCAGTTAGGGTAAACGGAATTCCACGTGTAGCGGTGAAATGCGTAGATATGTGGAAGAACACCGGTGGTGAAGACGGTTTACTGGGCTGTTTCTGACGCTGAGGCGCGAAAGCATGGGTAGCAAACAGGATTAGATACC
>Otu001110
TGCCAGCCGCCGCGGTAATACGGAGGGTGCGAGCGTTAATCGGAATTACTGGGCGTAAAGCGTGCGTAGGCGGTTTGTTAAGCAAGATGTGAAAGCCCCGGGCTCAACCTGGGAACTGCATTTTGAACTGGCAGGCTAGAGTTTTGTAGAGGGTGGTGGAATTTCCAGTGTAGCGGTGAAATGCGTAGAGATTGGAAGGAACATCAGTGGCGAAGGCGGCCACCTGGACAAAAACTGACGCTGAGGCACGAAAGCGTGGGGAGCAAACAGGATTAGATACC
>Otu001111
TGCCAGCCGCCGCGGTAATACGGAGGGTGCAAGCGTTGTTCGGAATTACTGGGCGTAAAGAGCGTGTAGGCGGTCTGTTAAGTCGGGTGTGAAAGCCCTGGGCTCAACCCAGGAACTGCATTCGAAACTGGCAAACTGGAGTGTCGGAGAGGGTGGTAGAATTCCCGGTGTAGAGGTGAAATTCGTAGAGATCGGGAGGAATACCGGTGGCGAAGGCGGCCACCTGGAAGATAACTGACGCTGAGACGCGAAAGCGTGGGGAGCAAACAGGATTAGATACC
>Otu001113
TGCCAGCAGCCGCGGTAATACGGAGGGTGCAAGCGTTGTCCGGATTTATTGGGTTTAAAGGGTGCGTAGGCGGCGTAATAAGTCAGTGGTGAAAGCCGGCAGCTCAACTGTCGAGGTGCCATTGAAACTGTTATGCTTGAGTACAGACGAGGTAGGCGGAATTTATGATGTAGCGGTGAAATGCATAGATATCATAAAGAACACCGATAGCGAAGGCAGCTTACTAGGCTGTAACTGACGCTGAGGCACGAAAGCGTGGGGAGCGAACAGGATTAGATACC
>Otu001114
TGCCAGCAGCCGCGGTAATACGGAGGGTGCAAGCGTTGTCCGGATTTATTGGGTTTAAAGGGTGCGTAGGCGGTCTATTAAGTCAGTGGTGAAAGTCTGCGGCCCAACCGTAGGAGTGCCATTGAAACTGGTAGACTTGAGTACCGTTGAGGTATGCGGAATTTATGGTGTAGCGGTGAAATGCATAGATACCATAAAGAACACCGATAGCGAAGGCAGCATACTAACCGGTAACTGACGCTGAGGCACGAAAGCATGGGGAGCGAACAGGATTAGATACC
>Otu001115
TGCCAGCCGCCGCGGTAATACGGAGGGTGCAAGCGTTGTTCGGAATTATTGGGCGTAAAGCGGATGTAGGCGGTCTGTTAAGTCGGATGTGAAATCCCTGGGCTCAACCCAGGAACTGCATTCGATACTGGCAAACTAGAGTCTCGGAGGGGGTGGCGGAATTCCCGGTGTAGAGGTGAAATTCGTAGATATCGGGAGGAACACCAGTGGCGAAGGCGGCCACCTGGACGATGACTGACGCTCAGATCCGAAAGTGTGGGGAGCAAACAGGATTAGATACC
>Otu001118
TGCCAGCAGCCGCGGTAATACGGAGGGAGCTAGCGTTGTTCGGAATTACTGGGCGTAAAGCGTACGTAGGCGGATTGGCAAGTTGGCGGTGAAAGCCCGGGGCTTAACCCCGGAACTGCCCCCAAAACTGCTGATCTAGAGACCGGGAGAGGTGAGCGGAATTCCTAGTGTAGAGGTGAAATTCGTAGATATTAGGAAGAACACCAGTGGCGAAGGCGGCTTACTGGACCGGAACTGACGCTAAGGTACGAAAGCGTGGGGAGCAAACAGGATTAGATACC
>Otu001119
TGCCAGCAGCCGCGGTAATACGGAGGGGGCTAGCGTTATTCGGAATTATTGGGCGTAAAGGGCGCGTAGGCGGCTTGGTAGGTCAAAGGTGAAATCCCTCGGCTCAACCGAGGAACTGCCTTTGAAACCGCCAGGCTTGAGGCTGGGAGAGGGCAGCGGAATTCCCGGAGTAGCGGTGAAATGCGTAGATATCGGGAGGAACACCAGTGGCGAAGGCGGCTGCCTGGACCAGTTCTGACGCTGAAGTGCGAAAGCGTGGGGAGCAAACAGGATTAGATACC
>Otu001120
TGCCAGCCGCCGCGGTAATACGTAGGGGGCAAGCGTTGCTCGGATTTACTGGGCGTAAAGAGTGCGTAGGCGGCCAGGTAAGTCTGGTGTGAAAGCCCTCGGCCCAACCGAGGACCCGCATTGGAAACTACCTGGCTTGAGTCGAGGAGAGGAGGGTGGAATTCCCGGTGTAGCGGTGAAATGCGTAGATATCGGGAAGAACACCTGTGGCGAAGGCGGCCCTCTGGACTCGTACTGACGCTGAGGCACGAAAGCTGGGGGAGCGAACGGGATTAGATACC
>Otu001122
TGCCAGCCGCCGCGGTAATACGGAGGGACCGAACGTTATTCGGAATCATTGGGCGTAAAGGGCGCGTAGGCGGCTAAGAAAGTCAAAGGTGAAATCCCTCGGCCCAACCGAGGAACTGCCTTTGAAACTGCTTGGCTTGAGGCCGGGAGAGGGTAGCGGAATTCCCAGTGTAGCGGTGAAATGCGTAGATATTGGGAGGAACACCAGTGGCGAAGGCGGCTACCTGGACCGGTTCTGACGCTGATGCGCGAAAGCGTGGGGAGCAAACAGGATTAGATACC
>Otu001123
TGCCAGCCGCCGCGGTAATACGGAGGGGGCAAGCGTTATTCGGAATTATTGGGCGTAAAGGGCGCGTAGGCGGCCTGATAAGTCCAAGGTGAAAGCCCTCGGCTCAACCGAGGAACGGCCTTGGATACTGTCAGGCTCGAGTCTGGAAGAGGGTAGTGGAATTCCCGGTGTAGCGGTGAAATGCGTAGATATCGGGAGGAACACCAGTGGCGAAGGCGGCTACCTGGACCAGTACTGACGCTGAGGCGCGAAAGCGTGGGGAGCAAACAGGATTAGATACC
>Otu001125
TGCCAGCAGCCGCGGTAAGACGAACCGTACAAACGTTATTCGGAATCACTGGGCTTAAAGGGTGCGTAGGCGGCATGGCAAGTTGGATGTGAAATCTCTCGGCTCAACCGAGAAATTGCGTTCAAAACTGCTGTGCTAGAGGGAGACAGAGGTGAGCGGAACTTAGGGTGGAGCGGTGAAATGTGTTGATATCCTAAGGAACACCGGTGGCGAAGGCGGCTCACTGGGTCTCTACTGACGCTGAGGCACGAAAGCTAGGGGAGCGAACGGGATTAGATACC
>Otu001126
TGCCAGCCGCCGCGGTAAGACGAACCGGACGAACGTTATTCGGAATTACTGGGCTTAAAGAGTGCGTAGGCGGCTTGGCAAGTTGGGTGTGAAATCCCTCGGCTCAACCGAGGAACTGCGCCCAAAACTGCCAGACTTGAGGGAGATAGGGGTGAGCGGAACTGATGGTGGAGCGGTGAAATGCGTTGATATTATCAGGAACACCGGTGGCGAAGGCGGCTCACTGGATCTCTTCTGACGCTGAGGCACGAAAGCTAGGGTAGCGAACGGGATTAGATACC
>Otu001127
TGCCAGCCGCCGCGGTAATACAGAGGGTGCAAACGTTGTTCGGAATTACTGGGCATAAAGCGCGCGTAGGCGGTCCTGTAAGTGTGAGGTGAAATCCCACGGCTCACCCGTGGAACTGCTTTGCATACTGCAGAACTCGAGGTCGGTAGGGGAGAGCAGAACTCCTGGTGGAGCGGTGAAATGCGTAGATATCAGGAGGAATACCGGTGGCGAAGGCGGCTCTCTGGTCCGATTCTGACGCTGAGGTGCGAAAGCTAGGGTAGCGAACGGGATTAGATACC
>Otu001129
TGCCAGCCGCCGCGGTAATACGGAGGGTGCGAACGTTAATCGGAATTACTGGGCGTAAAGCGCGCGTAGGCGGTTTGTTAAGTGAGGTGTGAAATCCCCGGGCTCAACCTGGGAATTGCACTTCAAACTGGCAGGCTAGAGTGTAGTAGAGGGAGGTGGAATTTCCTGTGTAGCGGTGAAATGCGTAGATATAGGAAGGAACACCAGTGGCGAAGGCGGCCTCCTGGACTAACACTGACGCTGAGGTGCGAAAGCGTGGGGAGCAAACAGGATTAGATACC
>Otu001131
TGCCAGCCGCCGCGGTAATACGGAGGGTCCAAGCGTTGTTCGGAATCATTGGGCGTAAAGCGGGTGTAGGCGGCTTGGCAAGTCGGGTGTGAAATCCCTGGGCTCAACCCAGGAACTGCACTCGAAACTGCTTCGCTAGAGTCCCGGAGAGGATGGCGGAATTCCCGGTGTAGAGGTGAAATTCGTAGATATCGGGAGGAACACCAGTGGCGAAGGCGGCCATCTGGACGGTGACTGACGCTCAGACCCGAAAGCGTGGGTAGCAAACAGGATTAGATACC
>Otu001132
TGCCAGCCGCCGCGGTAATACGGAGGGTGCTAACGTTGCTCGGAATTACTGGGCGTAAAGCGCATGCAGGCGGTTTATTAAGTTTCGTGTGAAAGCCCTGGGCTCAACCCAGGAAGTGCACGGGATACTGGTAGACTAGAGTGCTGGAGAAGTGGGCGGAATTCCCGGTGTAGAGGTGAAATTCGTAGATATCGGGAGGAACACCAGCAGCGAAAGCGGCTCACTTGACAGATACTGACGCTCAGATGCGAAAGCGTGGGGAGCAAACAGGATTAGATACC
>Otu001133
TGCCAGCCGCCGCGGTAATACGGAGGGTGCAAACGTTGCTCGGAATCATTGGGCGTAAAGCGCATGTAGGCGGTCCGATTAGTCGGATGTGAAAGCCCTCGGCTTAACCGAGGAAGTGCATTCGAAACTGTCGGACTTGAGTACGGGAGAGGATCGCGGAATTCCCGGTGTAGAGGTGAAATTCGTAGATATCGGGAGGAACACCAGTGGCGAAGGCGGCGATCTGGACCGATACTGACGCTCAGATGCGAAAGCGTGGGGAGCAAACAGGATTAGATACC
>Otu001137
TGCCAGCAGCCGCGGTAATACGGAGGGTGCAAGCGTTGTCCGGATTTACTGGGCGTAAAGCGCGCGTAGGCGGTTTCGTAAGTCATCTGTGAAATCCCGGGGCTCAACTCCGGGGCTGCAGGTGATACTGCAGAACTAGAGCTCGGTAGAGGCAAGTGGAATTCCCGGTGTAGCGGTGGAATGCGTAGATATCGGGAAGAACACCAGTGGCGAAGGCGGCTTGCTGGGCCGATGCTGACGCTGAGGCGCGAAAGCGTGGGGAGCAAACAGGATTAGATACC
>Otu001138
TGCCAGCCGCCGCGGTAATACGGAGGGTGCAAGCGTTAATCGGATTCATTGGGCGTAAAGAGCGCGTAGGCGGGGAGGTAAGTTAGATGTAAAAGCCCGGGGCTCAACCTCGGATCTGCATCTAATACTACTTCTCTAGAGGATGGGCGGAGAAAAGGGAATTCCACGTGTAGCGGTGAAATGCGTAGATATGTGGAAGAACACCAGTGGCGAAGGCGCTTTTCTAGCTTATTCCTGACGCTGAGGCGCGAAAGCAAGGGGAGCAAACAGGATTAGATACC
>Otu001139
TGCCAGCAGCCGCGGTAATACGGAGGGGGCTAGCGTTGTTCGGAATTACTGGGCGTAAAGCGCGCGTAGGCGGGCTGTTAAGTCGAGGGTGAAATCCCGGGGCTCAACCCCGGAACTGCCCTCGATACTGGCAGCCTCGAGTTCGGGAGAGGTGAGTGGAATGGCGAGTGTAGAGGTGAAATTCGTAGATATTCGCCGGAACACCAGTGGCGAAGGCGGCTCACTGGCCCGATACTGACGCTGAGGTGCGAAAGCGTGGGGAGCAAACAGGATTAGATACC
>Otu001141
TGCCAGCCGCCGCGGTAATACGGAGGGGGCTAGCGTTGTTCGGAATTACTGGGCGTAAAGCGCGCGTAGGCGGTTTGCCAAGTCAGCTGTGAAATCCCCGGGCTCAACCCGGGAACTGCACTTGAAACTGGCAGGCTAGAGGCCGGGAGAGGGTAGTGGAATTCCCAGTGTAGAGGTGAAATTCGTAGATATTGGGAAGAACACCGGTGGCGAAGGCGGCTACCTGGACCGGTTCTGACGCTGAGGTGCGAAAGCGTGGGGAGCAAACAGGATTAGATACC
>Otu001142
TGCCAGCCGCCGCGGTAATACGGAGGGTGCAAGCGTTATCCGGAATCACTGGGTTTAAAGGGTGCGTAGGCGGCCTGGTAAGTCAGAGGTGAAATGCACGAGCTTAACTGGTGAATTGCCTTTGAAACTATCAAGCTAGAATTATGTTGAGGTCAGCGGAATGAGTCATGTAGCGGTGAAATGCATAGATATGACTTAGAACACCAATTGCGTAGGCAGCTGGCTGGGCATATATTGACGCTGAGGCACGAAAGCGTGGGGAGCGAACAGGATTAGATACC
>Otu001144
TGCCAGCAGCCGCGGTAATACGGAGGGTGCAAGCGTTAATCGGAATTACTGGGCGTAAAGCGCGCGTAGGCGGTTGGGTCAGTCGGATGTGAAAGCCCTGGGCTTAACCTAGGAATTGCATTCGATACTGCTCGACTAGAGTATGGGAGAGGGAAGTGGAATTTCCGGTGTAGCGGTGAAATGCGTAGATATCGGAAGGAACACCAGTGGCGAAGGCGACTTCCTGGCCCAATACTGACGCTGAGGTGCGAAAGCGTGGGTAGCAAACAGGATTAGATACC
>Otu001145
TGCCAGCCGCCGCGGTAATACGGGGGGGGCAAGCGTTATTCGGAATTATTGGGCGTAAAGCGCACGTAGGCGGCTTGACAAGTCAAACGGTGAAATCCCTCGGCTCAACCGAGGAACTGCCTTTGAAACTGTCTAGCTTGAGGCCGGGAGGGGGTAGCGGAATTCCCAGTGTAGCGGTGAAATGCGTAGATATTGGGAGGAACACCGGTGGCGAAGGCGGCTACCTGGACCGGTTCTGACGCTGAGGTGCGAAAGCGTGGGTAGCAAACAGGATTAGATACC
>Otu001147
TGCCAGCAGCCGCGGTAATACGTAGGGGGCAAGCGTTGTCCGGATTTATTGGGCGTAAAGAGCTCGTAGGCGGCTTAGCAAGTCGGTCGTGAAATACCGAGGCTCAACCTCGGAACGCCGGTCGAAACTGCTATGGCTAGGGTCCGGTAGAGGAGAGTGGAATTCCCGGTGTAGCGGTGAAATGCGCAGATATCGGGAGGAACACCAGTAGCGAAGGCGGCTCTCTGGGCCGGTACCGACGCTGAGGAGCGAAAGCGTGGGGAGCAAACAGGATTAGATACC
>Otu001149
TGCCAGCAGCCGCGGTAACACGTAGGGACCAAGCGTTGTCCGGATTTATTGGGCGTAAAGAGCTCGTAGGCTGTTGCGTAAGTCGGATGTGAAAACTCAGGGCTCAACCCTGAGACGCCATCCGAAACTGCGCTGACTAGAGTCCGGTAGGGGAGCATGGAATTCCTGGTGTAGCGGTGAAATGCGCAGATATCAGGAGGAACACCAGTGGCGAAGGCGGTGCTCTGGGCCGGAACTGACGCTGAGGAGCGAAAGCATGGGTAGCGAACAGGATTAGATACC
>Otu001150
TGCCAGCCGCCGCGGTAATACGAAGGGCCCAAGCGTTGCGCGGAATCACTGGGCTTAAAGCGTACGTAGGCGGACATTCAGGCACTTTGTGAAATCCCTCGGCTCAACCGAGGAATTGCTTGGTGAACCGTTTGTCTTGAGGCAAGTAGGGGCTGTCGGAACGATAGGTGGAGCGGTGAAATGCGTTGATATCTATCGGAACGCCAAAGGCGAAGGCAGACAGCTGGGCTTGTTCTGACGCTGAGGTACGAAAGCGTGGGGAGCGAACGGGATTAGATACC
>Otu001151
TGCCAGCAGCCGCGGTAATACGGAGGGGGCGAGCGTTATTCGGAATTATTGGGCGTAAAGGGCAGGTAGGCGGCTTTGTATGTCCTCTGTGAAAGCCCTCGGCTCAACCGAGGAATTGCAGGGGAAACTGCGGAGCTTGAGTCCGGGAGAGGCTAGTGGAATTCCCAGTGTAGCGGTGAAATGCGTAGATATTGGGAGGAACACCAGTGGCGAAGGCGGCTAGCTGGACCGGTACTGACGCTGATCTGCGAAAGCTAGGGGAGCAAACGGGATTAGATACC
>Otu001152
TGCCAGCAGCCGCGGTAATACGGAGGGTGCGAGCGTTAATCGGAATTACTGGGCGTAAAGCGCGCGCAGGCGGTTAGATCAGTCGGGTGTGAAAGCCCCGAGCTTAACTTGGGAACTGCATTCGATACTGTCTAGCTAGAGTATGGTAGAGGGAAGCGGAATTCCGGGTGTAGCGGTGAAATGCGTAGATATCCGGAGGAACACCAGTGGCGAAGGCGGCTTCCTGGACCAATACTGACGCTCAGGCGCGAAAGCGTGGGTAGCAAACAGGATTAGATACC
>Otu001153
TGCCAGCAGCCGCGGTAATACGGAGGGTGCAAGCGTTAATCGGAATTACTGGGCGTAAAGCGCACGCAGGTGGCTGGGTCAGTCGGATGTGAAATCCCCGGGCTTAACCTGGGAATTGCATTCGAAACTGCCCGGCTAGAGTATGGGAGAGGGAAGTGGAATTCCCGGTGTAGCGGTGAAATGCGTAGATATCGGGAGGAACACCAGTGGCGAAGGCGGCTTCCTGGCCCAATACTGACACTCAGGTGCGAAAGCGTGGGGAGCAAACAGGATTAGATACC
>Otu001154
TGCCAGCAGCCGCGGTAATACAGAGGGTGCAAACGTTGTTCGGAATTACTGGGCATAAAGCGCACGTAGGCGGTCAGGTAAGTGTGAAGTGAAATCCCACGGCTCACCCGTGGAACTGCTTTGCATACTGCTTGACTAGAGGAAGGTAGGGGAGAGCAGAACTCTTGGAGGAGCGGTGAAATGCGTAGATATCAAGAGGAATACCAGTGGCGAAGGCGGCTCTCTGGGCCTTTTCTGACGCTGAGGTGCGAAAGCTAGGGTAGCGAACGGGATTAGATACC
>Otu001157
TGCCAGCCGCCGCGGTAATACGAAGGGCCCGAGCGTTGCGCGGAATCATTGGGCTTAAAGCGTACGTAGGCGGGCGCAAAGGCGTTTTGTGAAATCCCTCGGCTCAACCGAGGAACTGCTTGACGAACCATGTGCCTTGAGCCAAGTAGGGGCTGTCGGAACGATAGGTGGAGTGGTGAAATGCGTTGATATCTATCGGAACGCCGAAGGAGCAATCAGGCAGCTGGGCTTGTGCTGACGCTGAGGTACGAAAGCGTGGGGAGCGAACGGGATTAGATACC
>Otu001158
TGCCAGCAGCCGCGGTAAGACAGAGGGTGCGAACGTTGCTCGGAATCACTGGGCGTAAAGCGCGTGTAGGCTGATATGCAAGTCAGGTGTGAAATCCCTGGGCTCAACCCAGGAACTGCATCTGAAACTGCATGTCTGGAGTGTCGGAGAGGGAAGCGGAATTCCTGGTGTAGAGGTGAAATTCGTAGATATCAGGAGGAACACCGGTGGCGAAGGCGGCTTCCTGGACGACTACTGACGCTGAGACGCGAAAGCGTGGGGAGCAAACAGGATTAGATACC
>Otu001162
TGCCAGCCGCCGCGGTAATACGGAGGGTGCAAGCGTTGTTCGGAATTACTGGGCGTAAAGCGCGTGTAGGCGGCGGGGCAAGTCGGATGTGAAAGCCCAGGGCTCAACCCTGGAACTGCATCCGAAACTGCCACGCTAGAGTCCCGGAGAGGAAGGCAGAATTCCCAGTGTAGGGGTGAAATCCGTAGATATTGGGAGGAATACCAGTGGCGAAGGCGGCCTTCTGGACGGTGACTGACGCTCAGACGCGAAAGCGTGGGGAGCAAACAGGATTAGATACC
>Otu001163
TGCCAGCAGCCGCGGTAATACGGAGGGACCAAGCGTTGTTCGGAATCATTGGGCGTAAAGCGGGTGTAGGCGGCTTGGTAAGTCGGGTGTGAAAGCCCAGGGCTCAACCCTGGAACTGCACTCGAAACTGCTGAGCTAGAGTCCCGGAGAGGGTGGCGGAATTCCCGGTGTAGAGGTGAAATTCGTAGATATCGGGAGGAACACCAGTGGCGAAGGCGGCCACCTGGACGGTGACTGACGCTCAGACCCGAAAGCGTGGGGAGCAAACAGGATTAGATACC
>Otu001165
TGCCAGCCGCCGCGGTAATACGGAGGGTGCAAGCGTTATCCGGAATCACTGGGTTTAAAGGGTGCGTAGGCGGCATTGTAAGTCAGAGGTGAAAGCTCACAGCTTAACTGTGAAACTGCCTTTGAAACTGTAATGCTTGAATCACGTTGAGGTCAGCGGAATGTGGCATGTAGCGGTGAAATGCATAGATATGCCATAGAACACCAATTGCGAAGGCAGCTGGCTAGGCGTGTATTGACGCTGAGGCACGAAAGCGTGGGTAGCGAACAGGATTAGATACC
>Otu001167
TGCCAGCAGCCGCGGTAATACGGAGGGTGCGAGCGTTAATCGGAATTACTGGGCGTAAAGCGCGCGTAGGTGGTTTTGTAAGTCGGATGTGAAAGCCCAGGGCTTAACCTTGGAATTGCATTCGATACTGCAAGACTAGAGTATGGTAGAGGGAAGTGGAATTTCCGGTGTAGCGGTGAAATGCGTAGATATCGGAAGGAACACCAGTGGCGAAGGCGACTTCCTGGGCCAATACTGACACTGAGGTGCGAAAGCGTGGGGAGCAAACAGGATTAGATACC
>Otu001169
TGCCAGCCGCCGCGGTAATACGGAGGGTGCAAGCGTTAATCGGAATTACTGGGCGTAAAGCGTGCGCAGGCGGTTTGTTAAGTCAGATGTGAAAGCCCCGGGCTTAACCTGGGAACTGCATTTGATACTGGCAAACTAGAGTGTGGTAGAGGGAAGTGGAATTCCTCATGTAGCGGTGAAATGCGTAGATATGAGGAGGAACACCAGTGGCGAAGGCGACTTCCTGGACCAACACTGACGCTCATGTACGAAAGCGTGGGTAGCAAACAGGATTAGATACC
>Otu001170
TGCCAGCCGCCGCGGTAATACGGAGGGTGCAAGCGTTATCCGGAATCACTGGGTTTAAAGGGTGCGTAGGCGGATTAGTAAGTCAGAGGTGAAAGCTCACCGCTCAACGGTGGAACTGCCTTTGATACTGCTAGTCTTGAATCAGGTTGAGGTCAGCGGAATGTGACATGTAGCGGTGAAATGCATAGATATGTCATAGAACACCAATTGCGAAGGCAGCTGACTGAGCCTCGATTGACGCTGAGGCACGAAAGCGTGGGGAGCGAACAGGATTAGATACC
>Otu001171
TGCCAGCAGCCGCGGTAATACGGAAGGTGCAAGCGTTATCCGGAATTACTGGGTTTAAAGGGTGCGTAGGCGGCTCTATCAGTCAGAGGTGAAATCCTTCGGCTTAACCGAAGGCTTGCCTTTGATACTGTAGAGCTTGAATCAGGTTGAGGTTGGCGGAATGTGACATGTAGCGGTGAAATGCATAGATATGTCATAGAACACCAATTGCGAAGGCAGCTGACTAGACCTGCATTGACGCTGAGGCACGAAAGCGTGGGGAGCGAACAGGATTAGATACC
>Otu001172
TGCCAGCCGCCGCGGTAATACGGAGGGGGCAAGCGTTGTTCGGAATTACTGGGCGTAAAGGGCGCGTAGGCGGCCGATCAAGTCAGGGGTGAAAGGCCTGGGCTCAACCTAGGAACTGCCCTTGAAACGGGTTGGCTTGAGGACGGGAGAGGATGGCGGAATTCCCAGTGTAGAGGTGAAATTCGTAGATATTGGGAAGAACACCGGTGGCGAAGGCGGCCATCTGGACCGTTTCTGACGCTGAGGCGCGAAAGCGTGGGGAGCAAACAGGATTAGATACC
>Otu001173
TGCCAGCAGCCGCGGTAATACGGAGGGGGCTAGCGTTGTTCGGAATTACTGGGCGTAAAGCGCACGTAGGCGGCGCACGCAGTCAGAGGTGAAAGGCCTGGGCTCAACCCAGGAACTGCCTTTGATACTGGTGTGCTAGAGTCCGGGAGAGGGTAGCGGAATTCCCAGTGTAGAGGTGAAATTCGTAGATATTGGGAAGAACACCGGTTGCGAAGGCGGCTACCTGGACCGGTACTGACGCTGAGGTGCGAAAGCGTGGGGAGCAAACAGGATTAGATACC
>Otu001175
TGCCAGCCGCCGCGGTAATACGTAGGAGGCGAGCGTTGTCCGGATTTACTGGGCGTAAAGGGCGAGTAGGCGGTCTATCAAGTCTCATGTGAAATCTCCCGGCTTAACTGGGAGGGGTCATGGGAAACTGGTAGACTTGAGGGCAGTAGAGGAGAGTGGAATTCCCGGAGTAGCGGTGATATGCGTAGATACCGGGAGGAACACCCGAGGCGAAGGCGACTCTCTGGGCTGTACCTGACGCTGAGGCGCGAAAGCATGGGGAGCAAACCGGATTAGATACC
>Otu001176
TGCCAGCAGCCGCGGTAATACGTAGGGGGCGAGCGTTACCCGGAATCACTGGGCGTAAAGAGCGCGTAGGCGGCTAGGTAAGTCTCTTGTGAAAGCTCCCGGCTTAACTGGGAGAGGTCAAGGGATACTATCTAGCTAGAGGGCAGTAGAGGATGGCGGAATTCCCGGTGTAGCGGTGAAATGCGTAGATATCGGGAGGAACACCAGTGGCGAAGGCGGCCATCTGGGCTGTGCCTGACGCTGAGGCGCGAGAGCGTGGGGAGCAAACTGGATTAGATACC
>Otu001177
TGCCAGCCGCCGCGGTAATACGAGGGGTGCAAGCGTTAATCGGAATTACTGGGCGTAAAGCGTTCGTAGGTGGTTTGTTAAGCAAGATGTGAAAGCCCCGGGCTCAACCTGGGAACTGCATTTTGAACTGGCAAACTAGAGTATTGTAGAGGGTAGTGGAATTTCCAGTGTAGCGGTGAAATGCGTAGAGATTGGAAGGAACATCAGTGGCGAAGGCGGCTACCTGGACAAATACTGACACTGAGGAACGAAAGCGTGGGGAGCAAACAGGATTAGATACC
>Otu001178
TGCCAGCCGCCGCGGTAATACGGAGGGGGCAAGCGTTGTTCGGAATTATTGGGCGTAAAGCGTATGTAGGCGGCCAAATAAGTCAGACGTGTAAGCCCACGGCTCAACCGTGGAATTGCGTTTGAAACTATTAGGCTTGAGTACAGGAGAGGAAAGCGGAATTCCCAGTGTAGCGGTGAAATGCATTGATATTGGGAAGAACATCGGTGGCGAAGGCGGCTTTCTGGCCTGAAACTGACGCTGAGATACGAAAGCCAGGGGAGCGAACGGGATTAGATACC
>Otu001179
TGCCAGCCGCCGCGGTAATACGAAGGTGGCAAGCGTTGTTCGGATTTACTGGGCGTAAAGAGACCGTAGGCGGTGAGGTCAGCCCTGTGTGAAAGCTCCCGGCTCAACCGGGAAAGGTCGCAGGGTACTGCCTCGCTAGAGGGCGGGAGAGGAGCGCGGAATTCCCGGTGTAGCGGTGAAATGCGTAGAGATCGGGAGGAAGGCCGGTGGCGAAGGCGGCGCTCTGGAACGTTTCTGACGCTGAGGGTCGAAAGCGTGGGGAGCAAACAGGATTAGATACC
>Otu001181
TGCCAGCCGCCGCGGTAATACGGAGGGTGCAAGCGTTAATCGGAATTACTGGGCGTAAAGCGCGCGTAGGCGGCTATTTAAGTCGGATGTGAAAGCCCCGGGCTCAACCTGGGAACTGCATTCGATACTGGATGGCTAGAGTACGAGAGAGGGTGGTAGAATTTCTAGTGTAGCGGTGAAATGCGTAGATATTAGAAGGAATACCAGTGGCGAAGGCGGCCACCTGGCTCGATACTGACGCTGAGGTGCGAAAGCGTGGGGAGCAAACAGGATTAGATACC
>Otu001182
TGCCAGCCGCCGCGGTAATACTTAGGGTGCAAGCGTTAATCGGAATTACTGGGCGTAAAGCGAGTGTAGGCGGCTGCGTAAGTCGGATGTGAAAGCCCTGGGCTCAACCTGGGAACTGCATTCGAAACTGCGTAGCTAGAGTTTGGTAGAGGTAAGTGGAATTCAAGGTGTAGCGGTGAAATGCGTAGATATCTTGAGGAACATCAGTGGCGAAGGCGGCTTACTGGACCAAAACTGACGCTGAGGCTCGAAAGCGTGGGGAGCAAACAGGATTAGATACC
>Otu001183
TGCCAGCCGCCGCGGTAATACGTAGGGACCAAGCGTTGTTCGGATTTACTGGGCGTAAAGGGTGCGTAGGCGGCGTGATAAGTCACTTGTGAAATCTCCGAGCTTAACTCGGAACTGCCAAGTGATACTATTGTGCTAGAGTGCAGAAAGGGTAACTGGAATTCTTGGTGTAGCGGTGAAATGCGTAGATATCAAGAGGAACACCTGAGGCGAAGGCGAGTTACTAGGCTGACACTGACGCTGAAGTACGAAAGCTAGGGGAGCGAACGGGATTAGATACC
>Otu001184
TGCCAGCCGCCGCGGTAATACTAGCGGTCCAAGTCGCAACCACATTTATTGGGTCTAAAACATCCGTAGCTTGCTTGATAAGTTTCTTGTGAAATCTTGTCTCTTAAAGACCGGGCGTGCAAGAAGTACTATCAAGCTAGAGACTGGGAGACGTAAGGAGTACGTATAAAGTAGTGGTAAAATGCTTTAATCTTATACGGACTAACAATAGCGAAGGCACCTTACGAGAACAGTTCTGACAGTCAGGGATGAAGGCTAGGGGCGCAAAACGGATTAGATACC
>Otu001185
TGCCAGCCGCCGCGGTAATACGGAAGGGGCAAGCGTTGTTCGGAATCATTGGGCGTAAAGGGCGCGTAGGCGGTCTCGTATGTCTGCTGTGAAAGCGTACGGCTTAACCGTGCAGGGTCAGTAGAAACTGCGAGACTTGAGGCTGGGAGGGGCTGGTGGAATCCCCTGTGTAGCGGTGAAATGCGTAGATATAGGGGAGAACACTCGTGGCGAAGGCGGCCAGCTGGACCAGACCTGACGCTGAGGCGCGATAGCGTGGGGAGCAAACAGGATTAGATACC
>Otu001186
TGCCAGCCGCCGCGGTAATACGAAGGTCCCAAGCGTTGTTCGGAATTACTGGGCGTAAAGCGTGCGTAGGCGGCATGGTAAGTCAGATGTGAAAGCCCGGGGCTCAACCCCGGAACTGCATCCGATACTGCCAAGCTAGAGTAGTGGAGGGGAGTCTGGAATTCACGGTGTAGCAGTGAAATGCGTAGAGATCGTGAGGAACACTAGTGGCGAAGGCGAGACTCTGGACACTAACTGACGCTGAGGCACGAAGGCTAGGGTAGCGAAAGGGATTAGATACC
>Otu001188
TGCCAGCCGCCGCGGTAATACGGAGGGTGCAAGCGTTGCTCGGAATCACTGGGCGTAAAGCGTACGCAGGCGGCTTGGTAAGTCGGGTGTGAAATCCCGGGGCTCAACCCCGGAACTGCATTCGAAACTGCCTTGCTTGAATACGGGAGAGGGAAGCGGAATTCCTGGTGTAGAGGTGAAATTCGTAGATATCAGGAGGAACACCAGCGGCGAAAGCGGCTTCCTGGCCCGATATTGACGCTCATGTACGAAAGCGTGGGGAGCAAACAGGATTAGATACC
>Otu001190
TGCCAGCCGCCGCGGTAATACGGAGGGTGCAAGCGTTGTTCGGAATCATTGGGCGTAAAGCGCGTGTAGGCGGGCGAGTAAGTCAGGTGTGAAAGCCCGGAGCTTAACTCCGGAACTGCGCTTGAAACTGCACGTCTTGAGTACGGGAGAGGGAAGCGGAATTCTTGGTGTAGGGGTGAAATCCGTAGATATCAGGAGGAACACCGACGGCGAAGGCAGCTTCCTGGACCGATACTGACGCTGAGACGCGAAAGCGTGGGGAGCAAACAGGATTAGATACC
>Otu001193
TGCCAGCAGCCGCGGTAACACGAACCGGGCGAACGTTATTCGGAATCACTGGGCTTAAAGGGTGCGTAGGCGGCGCTATAAGTCGGGTGTGAAATCCCCCAGCTCAACTGGGGAACTGCGCCCGAAACTGTAGTGCTTGAGGAAGATAGAGGTGAGCGGAACGAATGGTGGAGCGGTGAAATGCGTTGATATCATTCGGAACACCCGTGGCGAAGGCGGCTCACTGGGTCTTTTCTGACGCTGAGGCACGAAAGCTAGGGGAGCGAACGGGATTAGATACC
>Otu001194
TGCCAGCAGCCGCGGTAATACGTATGGTGCAAACGTTGTTCGGAATCACTGGGCCTAAAGAGCGCGTAGGCGGCTAGGTAAGTCAGATGTGAAATCCCTCGGCTCAACCGGGGAACTGCACCTGATACTGTCTGGCTAGAGTGCAGGAGGGGAGAGTGGAATTCCTGGTGGAGCGGTGAAATGCGTAGATATCAGGAGGAACGCCGGCGGCGAAAGCGGCTCTCTGGTCTGTTACTGACGCTGAGGCGCGAAAGCTAGGGGAGCAAACGGGATTAGATACC
>Otu001195
TGCCAGCCGCCGCGGTAATACGGAGGGGGCTAGCGTTGTTCGGAATTACTGGGCGTAAAGCGCACGTAGGCGGATCGGTCAGTTGGGGGTGAAATCCCAAGGCTCAACCTTGGAACTGCCCCCAATACTGCCAATCTTGAGTCCGAGAGAGGTGAGTGGAATTCCTAGTGTAGAGGTGAAATTCGTAGATATTAGGAAGAACACCAGTGGCGAAGGCGGCTCACTGGCTCGGTACTGACGCTGAGGTGCGAAAGCGTGGGGAGCAAACAGGATTAGATACC
>Otu001196
TGCCAGCCGCCGCGGTAAGACGAACCGTACAAACGTTATTCGGAATTACTGGGCTTAAAGGGTGCGTAGGCGGCGCGGAAAGTTGGGTGTGAAATCCCTCGGCTCAACCGAGGAATTGCGCCCAAAACTTCCGTGCTCGAGGGAGACAGAGGTGAGTGGAACTTAGGGTGGAGCGGTGAAATGCGTTGATATCCTAAGGAACACCAGTGGCGAAGGCGACTCACTGGGTCTCTTCTGACGCTGAGGCACGAAAGCTAGGGGAGCGAACGGGATTAGATAC
>Otu001197
TGCCAGCCGCCGCGGTAAGACGGAGGGTGCAAACGTTGTTCGGAATTACTGGGCATAAAGCGCACGTAGGCGGCGCGATAAGTCAGGTGTGAAAGCCCTCGGCTCAACCGAGGAATGGCACCTGATACTGTCGTGCTCGAGGACGGTTGGGGTGAGTGGAACTCCTGGTGGAGCGGTGAAATGCGTAGATATCAGGAGGAACACCGGTGGCGAAAGCGGCTCACTGGACCGTAACTGACGCTGAGGTGCGAAAGCTAGGGTAGCGAACGGGATTAGATACC
>Otu001201
TGCCAGCAGCCGCGGTAAGACGGAGGGGGCTAGCGTTGTTCGGATTTACTGGGCGTAAAGCGCGCGTAGGCGGCCGGTCAAGTTGGAGGTGAAAGCCCGGGGCTCAACCCCGGAATTGCCTACAAAACTGACTGGCTGGAGGCCGGGAGAGGAGAGTGGAATTCCCAGTGTAGAGGTGAAATTCGTAGATATTGGGAAGAACACCAGTGGCGAAGGCGGCTCTCTGGACCGGACCTGACGCTGAGGCGCGAAAGCGTGGGGAGCAAACAGGATTAGATACC
>Otu001202
TGCCAGCCGCCGCGGTAATACGGAGGGGGCTAGCGTTGTTCGGAATTACTGGGCGTAAAGCGCGCGTAGGCGGATGATCAAGTTGGGGGTGAAAGCCCGAGGCTCAACCTCGGAACTGCCCTCAAAACTGATTGTCTCGAGTACGGGAGAGGTGAGTGGAATTCCTAGTGTAGAGGTGAAATTCGTAGATATTAGGAAGAACACCAGTGGCGAAGGCGGCTCACTGGCCCGTTACTGACGCTGAGGTGCGAAAGCGTGGGGAGCAAACAGGATTAGATACC
>Otu001204
TGCCAGCCGCCGCGGTAATACGGGGGGGGCAAGCGTTATTCGGAATTACTGGGCGTAAAGGGCGCGTAGGCGGCTTGGTAAGTGAAAGGTGAAATCCCTCGGCTCAACCGAGGAACTGCCTTTCAAACTGCCTGGCTTGAGTCTGGGAGGGGATAGTGGAATTCCCGGTGTAGCGGTGAAATGCGTAGATATCGGGAGGAACACCTGTGGCGAAGGCGGCTATCTGGACCAGTACTGACGCTGAGGCGCGAAAGCGTGGGGAGCAAACAGGATTAGATACC
>Otu001207
TGCCAGCCGCCGCGGTAATACAGAGGTGGCAAGCGTTGTTCGGAATTATTGGGCGTAAAGAGCACGTAGGTGGGTTTGTAAGTCAGATGTGAAAGCCTTCTGTTCAACGGAAGAATTGCATCTGAAACTGCGAGTCTTGAGTGTAGGAGGGGAGAATGGAACTTCTGGTGGAGCGGTGAAATGCGTAGATATCAGAAGGAACGCCGGCGGCGAAAGCGATTCTCTGGCCTATTACTGACACTCAGTGTGCGAAAGCTAGGGGAGCAAACGGGATTAGATACC
>Otu001208
TGCCAGCAGCCGCGGTAATACGGGGGGGGCAAGCGTTATTCGGAATTATTGGGCGTAAAGCGCACGCAGGCGGCTTGGCAAGTTATAGGTGAAATCCCTCGGCTCAACCGAGGAACTGCCTATAAAACTACCTGGCTCGAGGTCGGGAGGGGGTGGCGGAATTCCCAGTGTAGCGGTGAAATGCGTAGATACTGGGAGGAACACCGGTGGCGAAGGCGGCCACCTGGACCGATTCTGACGCTGAGGTGCGAAAGCGTGGGGAGCAAACAGGATTAGATACC
>Otu001209
TGCCAGCCGCCGCGGTAATACGAAGGGGGCTAGCGTTGTTCGGATTTACTGGGCGTAAAGCGCACGTAGGCGGATTGATTAGTTAGGGGTGAAATCCCGAGGCTCAACCTCGGAACTGCCTTTAATACTGTCAATCTCGAGACCGGAAGAGGTGAGTGGAACTCCTAGTGTAGAGGTGGAATTCGTAGATATTAGGAAGAACACCAGTGGCGAAGGCGGCTCACTGGTCCGGTACTGACGCTGAGGTGCGAAAGCGTGGGGAGCGAACAGGATTAGATACC
>Otu001210
TGCCAGCAGCCGCGGTAATACGAAGGTGGCGAGCGTTGTTCGGATTTACTGGGCGTAAAGAGCACGTAGGCGGTTTAGTAAGCCCCTTGTGAAATCTCCAGGCTTAACCTGGAACGGTCGAGGGGAACTGCTAGGCTAGAGGGCGGGAGAGGAGCGCGGAATTCCCGGTGTAGCGGTGAAATGCGTAGATATCGGGAAGAAGGCCGGTGGCGAAGGCGGCGCTCTGGAACGTCTCTGACGCTGAGGTGCGAAAGCGTGGGGAGCAAACAGGATTAGATACC
>Otu001212
TGCCAGCCGCCGCGGTAATACGGAAGGGGCAAGCGTTGTTCGGAATCATTGGGCGTAAAGGGCGCGTAGGCGGTTTCGTATGTCCGCTGTGAAAGCCCACGGCTCAACCGTGGAAAGTCGGTGGAAACTGCGAAACTTGAGGCTGGGAGGGGCTGGTGGAATTCCCTGTGTAGCGGTGAAATGCGTAGATATGGGGGAGAACACTCGTGGCGAAGGCGGCCAGCTGGACCAGTTCTGACGCTGAGGCGCGACAGCGTGGGGAGCAAACAGGATTAGATACC
>Otu001213
TGCCAGCAGCCGCGGTAATACGGAAGGGGCAAGCGTTGTTCGGAATCATTGGGCGTAAAGGGCGCGTAGGCGGTTTCGTATGTCCGCTGTGAAAGCCCACGGCTCAACCGTGGAAAGTCGGTGGAAACTGCGAAACTTGAGGCTGGGAGGGGCTGGTGGAATTCCCTGTGTAGCGGTGAAATGCGTAGATATGGGGGAGAACACTCGTGGCGAAGGCGGCCAGCTGGACCAGTTCTGACGCTGAGGCGCGACAGCGTGGGGAGCAAACAGGATTAGATACC
>Otu001216
TGCCAGCAGCCGCGGTAAAACCAGCACCTCGAGTGGTCAGGAGGTTTATTGGGCCTAAAGCATCCGTAGCCTGCTGTGCAAGTCTTCGGTTAAATCCATCTGCTCAACAGATGGGCTGCCGGTGATACTACACGGCTAGGGAGTGGGAGAGGTCGATGGTACTCGGTGGGAAGGGGTAAAATCCTTTGATCCATTGATGACCACCTGTGGCGAAGGCGGTCGACCAGAACACGTCCGACGGTGAGGGATGAAAGCTGGGGGAGCAAACCGGATTAGATACC
>Otu001217
TGCCAGCCGCCGCGGTAATACGGAGGGTGCAAGCGTTAATCGGAATTACTGGGCGTAAAGCGCGCGTAGGCGGCTGATTAAGTCGGATGTGAAAGCCCAGGGCTTAACCTTGGAACTGCATTCGATACTGGTCAGCTAGAGTACGATAGAGGGTGGTAGAATTTCTTGTGTAGCGGTGAAATGCGTAGATATAAGAAGGAATACCAGTGGCGAAGGCGGCCACCTGGATCGATACTGACGCTGAGGTGCGAAAGCGTGGGGAGCAAACGGGATTAGATACC
>Otu001219
TGCCAGCCGCCGCGGTAAGACGTAGGGACCAAGCGTTATCCGGATTTATTGGGCGTAAAGAGCTCGTAGGCGGTTGCGTAAGTCGGATGTGAAAACTCAGGGCTTAACCCTGAGACGCCATCCGATACTGCGCTGACTTGAATCCAGTAGGGGAGTGTGGAATTTGTTGTGTAGCGGTGAAATGCGCAGATATGACAAGGAACACCTATGGCGAAGGCAGCACTCTGGGCTGGTATTGACGCTGAGGAGCGAAAGCATGGGTAGCAAACAGGATTAGATACC
>Otu001220
TGCCAGCAGCCGCGGTAATACGAAGGGTGCAAACGTTATTCGGATTTATTGGGCGTAAAGGGTACGCAGGCGGTTTGTTAAGTCAACTGTTAAATCTCCCGGCCTAACCGGGAATCAGCGGTAGATACTGGCAGACTAGAGGATGGAAGAGAGAAGTGGAATTCTTGGAGTAGAGGTAAAATTCGTAGATCTCAAGAGGAACACCGATGGCGAAGGCAGCTTCTTGGTCCATTTCTGACGCTCAGGTACGAAAGCGTGGGGAGCAAACAGGATTAGATACC
>Otu001222
TGCCAGCAGCCGCGGTAATACGTAGGGGGCGAGCGTTGCTCGGAATCACTGGGCGTAGAGGGTCTGTAGGCGGTTTGGCAAGTTGGTTGTGAAATCTCCCGGCTTAACTGGGAGCGTGCGACCAAAACTGCTGAACTGGAGGGCCGGAGAGGCAGGTAGAATTCCTGGTGTAGCGGTGAAATGCGTAGAGATCAGGAGGAATACCGGTGGCGAAGGCGGCCTGCTGGACGGCACCTGACGCTGAAAGACGAAAGCTGGGGGAGCAAACAGGATTAGATACC
>Otu001226
TGCCAGCAGCCGCGGTAATACGGAGGGAGCAAGCGTTGTTCGGAATCACTGGGCGTAAAGCGCGCGTAGGCGGCCGAGTAAGTCGTGTGTGAAAGACCGGGGCTCAACTCCGGTATTGCATGCGATACTGCCCGGCTGGAGAAAGGTAGAGGCAAGTGGAATTCCCGGTGTAGCGGTGGAATGCGTAGATATCGGGACGAACACCTGTGGCGAAGGCGGCTTGCTGGGCCTTTTCTGACGCTGAAGTGCGAAAGCGTGGGGAGCAAACAGGATTAGATACC
>Otu001227
TGCCAGCCGCCGCGGTAATACGGAGGGTGCAAGCGTTGTTCGGAATCACTGGGCGTAAAGCGCGTGTAGGCGGCTTGGTAAGTCGAATGTGAAAGCCCGGGGCCCAACCCCGGAACTGCATGCGAAACTGCCTGGCTAGAGTCTCGGAGAGGAAGGCAGAATTCCCGGTGTAGGGGTGAAATCCGTAGATATCGGGAGGAATACCAGCGGCGAAGGCGGCCTTCTGGACGATGACTGACGCTGAGATGCGAAAGCGTGGGGAGCAAACAGGATTAGATACC
>Otu001228
TGCCAGCCGCCGCGGTAATACGGAGGGTGCAAGCGTTAATCGGAATTACTGGGCGTAAAGCGCGCGTAGGCGGTTATTTAAGTCGGATGTGAAAGCCCCGGGCTCAACCTGGGAACTGCATACGATACTGGGTAGCTAGAGTACAAGAGAGGAGGGTGGAATTCCTGGTGTAGCGGTGAAATGCGTAGAGATCAGGAGGAACATCAGTGGCGAAGGCGGCCCTCTGGCTTGATACTGACGCTGAGGTGCGAAAGCGTGGGGAGCAAACAGGATTAGATACC
>Otu001230
TGCCAGCAGCCGCGGTAACACGTACTGTGCGAACGTTGTTCGGAATTACTGGGCTTAAAGGGTGCGTAGGCGGTCAGTCAAGTCGGGTGTGAAATCCCTCGGCTCAACCGAGGAACTGCGCCCGAAACTAATTGGCTTGAGTGAGATAGGGGTGTGCGGAACTTCCAGTGGAGCGGTGAAATGTGTTGATATTGGAAGGAACACCGGTGGCGAAAGCGGCACACTGGGTCTCAACTGACGCTGAGGCACGAAAGCCAGGGGAGCGAACGGGATTAGATACC
>Otu001231
TGCCAGCCGCCGCGGTAATACAGAGGGTGCAAACGTTGTTCGGAATCACTGGGCATAAAGCGCGCGTAGGCGGCCCGTTAAGTGTGGAGTGAAATCCCACGGCTCACCCGTGGAACTGCTCTGCATACTGGCGAGCTCGAGGACGGTAGGGGAGAGCGGAACTCTTGGTGGAGCGGTGAAATGCGTAGATATCAAGAGGAACACCGATGGCGAAGGCAGCTCTCTGGTCCGTTTCTGACGCTGAGGTGCGAAAGCTAGGGTAGCGAACGGGATTAGATACC
>Otu001232
TGCCAGCAGCCGCGGTAATACAGAGGGTGCAAACGTTGTTCGGAATTACTGGGCATAAAGCGTGCGTAGGCGGTTGTGTAAGTGTGAAGTGAAAGCCCACGGCTCACCCGTGGAACTGCTTTGCATACTGCACAACTAGAGGACGGTAGGGGAAAGCGGAACTCTTGGAGGAGCGGTGAAATGCGTAGATATCAAGAGGAACACCAATGGCGAAGGCAGCTTTCTGGTCCGTTTCTGACGCTGAGGCACGAAAGCTAGGGTAGCGAACGGGATTAGATACC
>Otu001233
TGCCAGCCGCCGCGGTAATACGTACTGTGCGAACGTTATTCGGAATCACTGGGCTTAAAGGGTGCGTAGGCGGCTGATCAAGTCAGGTGTGAAAGTCCTCGGCTCAACCGAGGAATTGCGCTTGAAACTGGTCAGCTCGAGTGAGATAGGGGTGTGCGGAACTTCCGGTGGAGCGGTGAAATGCGTTGATATCGGAAGGAACACCGGTGGCGAAGGCGGCACACTGGGTCTCTACTGACGCTGAGGCACGAAAGCCAGGGGAGCGAACGGGATTAGATACC
>Otu001234
TGCCAGCAGCCGCGGTAATACGTAGGGTCCAAGCGTTGTCCGGATTTATTGGGCGTAAAGAGCTCGTAGGCGGTTTGGTAAGTCGGGTGTGAAAACTCAGGGCTCAACCCTGAGACGCCACTCGATACTGCCATGACTAGAGTCCGGTAGGGGAGTGTGGAATTCCTGGTGTAGCGGTGAAATGCGCAGATATCAGGAGGAACACCAACAGCGAAGGCAGCACTCTGGGCCGGTACTGACGCTGAGGAGCGAAAGCATGGGGAGCAAACAGGATTAGATACC
>Otu001235
TGCCAGCAGCCGCGGTAATACGAAGGTCCCAAGCGTTGTTCGGAATCACTGGGCGTAAAGAGTATGTAGGCGGTGTGGAAAGTCAGATGTGAAATCTCCAGGCTCAACCTGGAAACTGCATCCGATACTACCACACTAGAGTAATGGAGGGGTGACTGGAATTCTCGGTGTAGCAGTGAAATGCGTAGATATCGAGAGGAACACTCGTGGCGAAGGCGAGTCACTGGACATTTACTGACGCTGAGATACGAAGGCCAGGGTAGCGAAAGGGATTAGATACC
>Otu001236
TGCCAGCCGCCGCGGTAATACGAAGGTGGCGAGCGTTGTTCGGATTCACTGGGCATAAAGGGCACGTAGGCTGTCCTGTAAGCGGTGTGTGAAAGCCCGGGGCTCAACCCCGGAACTGCATACCGAACTGCAGGGCTAGAGGACGAGAGGGGAGTATGGAACTCTAGGTGGAGCGGTGAAATGCGTAGATATCTAGAGGAACGCCGGTGGCGAAAGCGATACTCTGGCTCGTCCCTGACGCTGAGGTGCGAAAGCGTGGGTAGCAAACAGGATTAGATACC
>Otu001242
TGCCAGCAGCCGCGGTAATACGGAGGGTGCAAACGTTGCTCGGAATTATTGGGCGTAAAGCGCGCGTAGGCGGTCCGATAAGTCGGATGTGAAAGCCCTCGGCTCAACCGAGGAAGTGCATTCGAAACTGTCGGACTTGAGTATGGGAGAGGGTTGCGGAATTCCCGGTGTAGAGGTGAAATTCGTAGATATCGGGAGGAACACCAGAGGCGAAGGCGGCAACCTGGACCAATACTGACGCTGAGGTGCGAAAGCGTGGGGAGCAAACAGGATTAGATACC
>Otu001245
TGCCAGCCGCCGCGGTAATACGGAGGGAGCAAGCGTTGTTCGGAATCATTGGGCGTAAAGCGGGTGTAGGCGGCTTGGCAAGTCGGGTGTGAAATCCCAGGGCCCAACCCTGGAACTGCATTCGAAACTGCCTGGCTAGAGTCCCGGAGAGGATGGCGGAATTCCCGGTGTAGAGGTGAAATTCGTAGATATCGGGAGGAACACCAGCGGCGAAGGCGGCCATCTGGACGGTGACTGACGCTCAGACCCGAAAGCGTGGGTAGCGAACAGGATTAGATACC
>Otu001250
TGCCAGCAGCCGCGGTAACACAGAGGGTGCAAACGTTGTTCGGAATCACTGGGCATAAAGCGCACGTAGGCGGCTTGGTAAGTGTGAAGTGAAAGCCCACGGCTCACCCGTGGAACTGCCTTGCATACTGCCTGGCTCGAGGACGGTAGGGGAGAGCAGAACTCCTGGAGGAGCGGTGAAATGCGTAGATATCAGGAGGAATACCAGTGGCGAAGGCGGCTCTCTGGTCCGTTTCTGACGCTGAGGTGCGAAAGCTAGGGTAGCGAACGGGATTAGATACC
>Otu001251
TGCCAGCAGCCGCGGTAAGACGGAGGGCGCAAGCGTTGTTCGGAATTACTGGGCGTAAAGCGCACGCAGGCGGTCTTTTAAGTCCACTGTGAAACTCCGGGGCTCAACCCCGGACATGCAGTGGATACTGGAAGACTAGAGATCGGTAGAGGCTAATGGAATTCCTGGTGTAGCGGTGGAATGCGTAGATATCAGGAAGAACACCGGTGGCGAAGGCGGTTAGCTGGGCCGAATCTGACGCTCATGTGCGAAAGCGTGGGGAGCAAACAGGATTAGATACC
>Otu001252
TGCCAGCAGCCGCGGTAATACGGAGGGGGCGAGCGTTGTTCGGAATTACTGGGCGTAAAGGGCGCGTAGGCGGAACAGCAAGTTAGAGGTGAAAGTCCTGGGCTCAACCTGGGGATTGCCTTTGAAACTGTTGTTCTAGAGACCGGGAGAGGATGGCGGAATTCCCAGTGTAGAGGTGAAATTCGTAGATATTGGGAAGAACACCAGTGGCGAAGGCGGCCATCTGGACCGGTACTGACGCTGAGGCGCGAAAGCGTGGGGAGCAAACAGGATTAGATACC
>Otu001253
TGCCAGCAGCCGCGGTAATACGTATGGTGCAAGCGTTGTTCGGAATCACTGGGCGTAAAGAGCACGCAGGCGGACAGCTAAGTCGGAAGTGAAAACTACGGGCTCAACCCGTAGCCTGCTTCCGAAACTGGTTGTCTCGAGTCTCGGAGAGGTGAGTGGAATTCCCGGTGTAGCGGTGAAATGCGTAGATATCGGGAGGAACACCAATGGCGAAGGCAACTCACTGGACGGTGACTGACGCTGAGGTGCGAAAGCGTGGGGAGCAAACAGGATTAGATACC
>Otu001254
TGCCAGCCGCCGCGGTAATACGAATGGGGCAAGCGTTGTTCGGAATCACTGGGCTTAAAGCGTATGTAGGCGGACATGAAAGTCAGGAGTGAAATCCCAGGGCTCAACCCTGGAACTGCTTCTGAAACTCCATGTCTAGAATCCGGGAGAGGTTAGGAGAATTCCTAGTGTAGAGGTGAAATTCGCAGATATTAGGAGGAATACCAGTGGCGTAGGCGCCTAACTGGACCGGTATTGACGCTCAGATACGAAAGCGTGGGGAGCAAACAGGATTAGATACC
>Otu001257
TGCCAGCCGCCGCGGTAATACGGAGGGTGCGAGCGTTAATCGGAATTACTGGGCGTAAAGCGTACGTAGGCGGCTTGTTAAGCAAGATGTGAAAGCCCCGGGCTCAACCTGGGAATGGCATTTTGAACTGGCAAGCTCGAGTTCTGAAGAGGGTGGTAGAATTTCCTGTGTAGCGGTGAAATGCGTAGATATAGGAAGGAATACCGGTGGCGAAGGCGGCCACCTGGTCAGAAACTGACGCTGAGGTACGAAAGCGTGGGGAGCAAACAGGATTAGATACC
>Otu001259
TGCCAGCAGCCGCGGTAATACGGAGGGTGCAAGCGTTAATCGGATTTACTGGGCGTAAAGCGCGCGTAGGCGGTTTGGTAAGTCGGATGTGAAATCCCAGGGCTCAACCTTGGAACTGCATTCGATACTGCCTCACTAGAGTATGGTAGAGGGAAGTGGAATTCCGGGTGTAGCGGTGAAATGCGTAGATATCCGGAGGAACATCAGTGGCGAAGGCGACTTCCTGGCCCAATACTGACGCTGAGGTGCGAAAGCGTGGGGAGCAAACAGGATTAGATACC
>Otu001262
TGCCAGCCGCCGCGGTAATACAGAGGTCTCAAGCGTTGTTCGGAATTACTGGGCGTAAAGCGTGCGTAGGCGGCGAGGTAAGTCAGATGTGAAAGCCCGGGGCTCAACCCCGGAACTGCATCCGATACTGCCTTGCTAGAGTAGTGGAGGGGAGTCTGGAATTCACGGTGTAGCAGTGAAATGCGTAGATATCGTGAGGAACACTAGTGGCGAAGGCGAGACTCTGGACACTTACTGACGCTGAGGCACGAAGGCCAGGGTAGCGAAAGGGATTAGATACC
>Otu001263
TGCCAGCCGCCGCGGTAATACGGAGATGGCAAGCGTTATTCGGATTTATTGGGCGTAAAGGGCGTGTAGGTGGCTTGAAAGGTCAAAGGTGAAATCCCCGGGCTCAACCTGGGAACTGCCTTTGAAACCGTCTGGCTAGAGTTCGGGAGAGGGTAGTGGAATTCCTAGTGTAGCGGTGAAATGCGTAGATATTAGGAGGAACACCAGTGGCGAAGGCGACTACCTGGACCGATACTGACACTGAAGCGCGAAAGCGTGGGGAGCAAACAGGATTAGATACC
>Otu001264
TGCCAGCAGCCGCGGTAATACGGAGGGTGCAAGCGTTAATCGGATTCATTGGGCGTAAAGGGTGCGTAGGCGGGGAGGTAAGTTAGATGTAAAAGCCCGGGGCTCAACCCCGGATCTGCATCTAATACTACCTCTCTAGAGGATAGGCGGAGAAAAGGGAATTCCACGTGTAGCGGTGAAATGCGTAGATATGTGGAGGAACACCGGTGGCGAAGGCGCTTTTCTAGCTTAGACCTAACGCTGAGGCACGAAAGCGAGGGGAGCAAACAGGATTAGATACC
>Otu001265
TGCCAGCAGCCGCGGTAATACGGAGGGTGCAAGCATTAATCGGATTTATTGGGCGTATAGGGGGCGTAGGCGGTTAGGAAAGTCAGATGTGAAATTCCGTGGCTCAACCACGGAGCTGCATCTGAAACTTCTTTGACTAGAGGATAGGCGGGGAAAACGGAATTCCACGTGTAGCGGTGAAATGCGTAGATATGTGGAAGAACACCGGTGGCGAAGGCGGTTTTCTAGCTTATTCCTGACGCTCAGGCCCGAAAGCATGGGTAGCAAACAGGATTAGATACC
>Otu001270
TGCCAGCCGCCGCGGTAATACGTAGGGCGCAAGCGTTGTCCGGAATTATTGGGCGTAAAGAGCTCGTAGGCGGTTTGTCGCGTCTGCTGTGAAAGCCCGGGGCTTAACCCCGGGTGTGCAGTGGGTACGGGCAGACTTGAGTGCAGTAGGGGAGACTGGAATTCCTGGTGTAGCGGTGAAATGCGCAGATATCAGGAGGAACACCGATGGCGAAGGCAGGTCTCTGGGCTGTTACTGACGCTGAGGAGCGAAAGCATGGGGAGCGAACAGGATTAGATACC
>Otu001273
TGCCAGCCGCCGCGGTAATACGAAGGGCCCGAGCGTTATTCGGAATCACTGGGCTTAAAGCGTACGCAGGCGGACCGTCAGGCATCGTGTGAAATCCCTCCGCTCAACGGAGGAACTGCACGGTGAACCGTCGGTCTTGAGACAAGTAGGGGCGATCGGAACGCTAGGTGGAGTGGTGGAATGCGTTGATATCTAGCGGAACGCCGAAGGAGAAATCAGGTCGCTGGGCTTGTTCTGACGCTGAGGTACGAAAGCGTGGGGAGCGAACGGGATTAGATACC
>Otu001274
TGCCAGCCGCCGCGGTAAGACGGAGGGTGCAAACGTTGTTCGGAATCACTGGGCATAAAGCGCACGTAGGCGGCCTAGTCAGTCTGGTGTGAAAGCCCCCGGCTCAACCGGGGAACTGCATCGGATACTGCTTGGCTCGAGGATGGTAGGGGTGAGTGGAACTCCTGGTGGAGCGGTGAAATGCGTAGATATCAGGAGGAACACCAGTGGCGAAAGCGACTCACTGGGCCATTTCTGACGCTGAGGTGCGAAAGCTAGGGTAGCGAACGGGATTAGATACC
>Otu001275
TGCCAGCAGCCGCGGTAACACGGGGGGAGCAAGCGTTGTTCGGAATCATTGGGCGTAAAGAGCTCGTAGGCGGCTCCGTAAGTCAGAGGTAAAAGCCCATGGCTCAACCATGGAACTGCCTTTGAAACTACGGAACTTGAGTCCGAGAGAGGATAGCGGAATTCCAGGTGTAGCGGTGAAATGCGTAGATATCTGGAGGAACACCAGTGGCGAAGGCGGCTATCTGGCTCGGTACTGACGCTGAGGAGCGAAAGCCAGGGGAGCGAACGGGATTAGATACC
>Otu001282
TGCCAGCCGCCGCGGTAATACAGAGGGTGCAAACGTTGTTCGGAATCACTGGGCATAAAGCGCGCGTAGGCGGCGCTGTCAGTGTGAAGTGAAAGCCCACGGCTCAACCGTGGAATTGCTTTGCATACTGCAGTGCTAGAGGACGGTAGGGGAGAGCGGAACTCCTGGTGGAGCGGTGAAATGCGTAGATATCAGGAGGAACACCGGTGGCGAAGGCGGCTCTCTGGTCCGTTTCTGACGCTGAGGTGCGAAAGCCAGGGTAGCGAACGGGATTAGATACC
>Otu001283
TGCCAGCCGCCGCGGTAAGACGGAGGGGGCTAGCGTTGTTCGGAATTACTGGGCGTAAAGGGCACGCAGGCGGTCTGCGTAGTCAGGCGTGAAAGCCCCGGGCTCAACCCGGGAATTGCGTTTGATACTGGCAGACTGGAGTCCGGGAGAGGGTAGTGGAATTCCCAGTGTAGAGGTGAAATTCGTAGATATTGGGAAGAACACCAGTGGCGAAGGCGGCTACCTGGACCGGTACTGACGCTGAGGTGCGAAAGCGTGGGGAGCAAACAGGATTAGATACC
>Otu001284
TGCCAGCAGCCGCGGTAAGACGGAGGGGGCTAGCGTTGTTCGGAATTACTGGGCGTAAAGCGCGCGTAGGCGGCCGTTCAAGTTGGGCGTGAAAGCCCGGGGCTCAACCCCGGAGGTGCGCACAATACTGAGTGGCTCGAGGCCGGGAGAGGAGAGTGGAATTCCCAGTGTAGAGGTGAAATTCGTAGATCTTGGGAAGAACACCGGCGGCGAAGGCGGCTCTCTGGTCCGGTTCTGACGCTGAGGCGCGAAAGCGTGGGGAGCAAACAGGATTAGATACC
>Otu001285
TGCCAGCCGCCGCGGTAATACGGAGGGGGCTAGCGTTGTTCGGAATTACTGGGCGTAAAGGGCGCGTAGGCGGCCCGTCCAGTCAGGCGTGAAAGCCCCGGGCTCAACCTGGGAACGGCGCTTGATACGGGCGAGCTTGAGTCCGGGAGAGGATGGTGGAATTCCCAGTGTAGAGGTGAAATTCGTAGATATTGGGAAGAACACCGGTGGCGAAGGCGGCCATCTGGACCGGTACTGACGCTGAGGCGCGAAAGCGTGGGGAGCAAACAGGATTAGATACC
>Otu001286
TGCCAGCCGCCGCGGTAATACGTAGGTGGCAAGCGTTGTCCGGAATTACTGGGCGTAAAGGGCCTGTAGGCGGCATGGTAAGTCCGTAGTGAAATCTCCCGGCTTAACTGGGAGCGGTCTATGGATACTGCCAAGCTAGAGATCATCAGAGGAGAGCGGAATTCCCGGTGTAGTGGTGAAATGCGTAGATATCGGGAGGAACACCAGTGGCGAAAGCGGCTCTCTGGGGTGGTTCTGACGCTGAGGGGCGAAAGCGTGGGGAGCAAACCGGATTAGATACC
>Otu001287
TGCCAGCCGCCGCGGTAACACGTAGGAACCGAGCGTTGTCCGGATTTACTGGGCGTAAAGGGCGAGTAGGTGGCTCGTTAAGTCTTGTGTGAAATCTCCCGGCTCAACTGGGAGGGGTCATGAGATACTGGCAGGCTTGAGGGCAGTAGAGGAAAGTGGAATTCCCGGAGGAGTGGTGGAATGCGTAGATACCGGGAGGAACACCAGTGGCGAAAGCGACTTTCTGGGCTGTTCCTGACACTGAGGCGCGAAAGCATGGGGAGCAAACCGGATTAGATACC
>Otu001289
TGCCAGCAGCCGCGGTAAAACGGAGGGTGCAAACGTTGCTCGGAATTACTGGGCGTAAAGCGCATGTAGGCGGTTTATCAAGTCTCGTGTGAAAGCCCTGGGCTCAACCCAGGAAGTGCACGGGAAACTGGTAGACTAGAGTACGGTAGAAGTGGGCGGAATTCCGGGTGTAGAGGTGAAATTCGTAGATATCCGGAGGAACACCAGTAGCGAAGGCGGCTCACTAGCCCGATACTGACGCTGAGATGCGAAAGCGTGGGGAGCAAACAGGATTAGATACC
>Otu001290
TGCCAGCCGCCGCGGTAATACGGAGGGTGCGAGCGTTGCTCGGAATTATTGGGCGTAAAGAGCGTGTAGGCGGGGATGTAAGTCGGGTGTGAAAGCCCTGGGCTCAACCCAGGAAGTGCGCCCGAAACTGTATCTCTTGAGTCCGAGAGGGGGTCGTAGAATTCCCGGTGTAGCGGTGAAATGCGTAGATATCGGGAGGAATACCCGTGGCGAAGGCGGCGACCTGGATCGGTACTGACGCTGAGACGCTAAAGCGTGGGGAGCAAACAGGATTAGATACC
>Otu001291
TGCCAGCCGCCGCGGTAATACGGAGGGGGTTAGCGTTGTTCGGAATTACTGGGCGTAAAGCGCACGTAGGCGGACTGATCAGTTAGAGGTGAAATCCCAGGGCTCAACCCTGGAACTGCCTTTAATACTGTCAGTCTAGAGATCGAGAGAGGTGAGTGGAATTCCTAGTGTAGAGGTGAAATTCGTAGATATTAGGAGGAACACCAGTGGCGAAGGCGGCTCACTGGCTCGATACTGACGCTGAGGTGCGAAAGCGTGGGGAGCAAACAGGATTAGATACC
>Otu001296
TGCCAGCCGCCGCGGTAATACAGAGGGTGCGAGCGTTAATCGGAATTACTGGGCGTAAAGCGCACGTAGGTGAATGTTTAAGTCGGATGTGAAAGCCCCGGGCTCAACCTGGGAACTGCATTCGATACTGGGCATCTAGAGTATGGTAGAGGGAAGTGGAATTTTCGGTGTAGCGGTGAAATGCGTAGATATCGAAAGGAACACCGGTGGCGAAGGCGGCTTCCTGGACCAATACTGACACTGAGGTGCGAAAGCGTGGGGAGCAAACAGGATTAGATACC
>Otu001297
TGCCAGCAGCCGCGGTAATACGGAGGGTGCAAGCGTTGTCCGGATTTATTGGGTTTAAAGGGTGCGTAGGTGGCCTATTAAGTCAGTGGTGAAATTTTGCAGCTCAACTGTAAAAGTGCCATTGATACTGGTAGGCTTGAGTATCGTTGAGGCAGGCGGAATTTATGATGTAGCGGTGAAATGCATAGATATCATAAAGAACACCGATAGCGAAGGCAGCTTGCTAAGCGATAACTGACACTAATGCACGAAAGCGTGGGTAGCGAACAGGATTAGATACC
>Otu001300
TGCCAGCCGCCGCGGTAATACGGAGGGGGCTAGCGTTGTTCGGAATTACTGGGCGTAAAGCGCATGTAGGTGGTGTGGCAAGTTAGAGGTGAAAGGCCTGGGCTCAACCTGGGAACTGCCTTTAATACTGTCACGCTAGAGTTCGGGAGAGGGTAGCGGAATTCCAAGTGTAGAGGTGAAATTCGTAGATATTTGGAAGAACACCGGTGGCGAAGGCGGCTACCTGGACCGACACTGACACTGAGATGCGAAAGCGTGGGGAGCGAACAGGATTAGATACC
>Otu001302
TGCCAGCAGCCGCGGTAACACGTACTGGGCGAACGTTATTCGGAATCACTGGGCTTAAAGGGTGCGTAGGCGGCCGAGCAAGTCGGATGTGAAATGCCAGGGCTCAACCTTGGCACGCCGTTCGAAACTTCTCGGCTTGAGCAAGATAGGGGTGTGTGGAACTTCCAGTGGAGCGGTGAAATGTGTTGATATTGGAAGGAACGCCGGTAGCGAAAGCGGCACACTGGGTCTTGTCTGACGCTGAGGCACGAAAGCCAGGGGAGCGAACGGGATTAGATACC
>Otu001304
TGCCAGCAGCCGCGGTAATACGGAGGGTGCAAGCGTTATCCGGAATCATTGGGTTTAAAGGGTCCGTAGGCGGACTAATAAGTCAGAGGTGAAATCCCGCAGCTCAACTGTGGAACTGCCTTTGAAACTGTTAGTCTTGAGTTATTGTGAAGTGGTTAGAATATGTAGTGTAGCGGTGAAATGCTTAGAGATTACATGGAATACCGATTGCGAAGGCAGATCACTAACAATATACTGACGCTGATGGACGAAAGCGTGGGGAGCGAACAGGATTAGATACC
>Otu001306
TGCCAGCCGCCGCGGTAAGACGGAGGGTGCTAGCGTTGTTCGGAATCACTGGGCGTAAAGGGCGCGTAGGCGGCTTTGGCAGTCGGATGTGAAAGCCCGGGGCTCAACTCCGGAGGTGCATCCGATACTCCAAGGCTGGAGGCCGGAAGAGGAGGGTGGAATACCCAGTGTAGAGGTGAAATTCGTAGATATTGGGTGGAACACCGGTGGCGAAAGCGGCTCTCTGGTCCGGACCTGACGCTGAGGCGCGAAAGCGTGGGGAGCAAACAGGATTAGATACC
>Otu001307
TGCCAGCAGCCGCGGTAATACGTACTGGGCGAACGTTATTCGGAATCACTGGGCTTAAAGGGTGCGTAGGCGGTCCGATAAGTAGGATGTGAAATCCCCCGGCCTAACCGGGGAACTGCGTTCTAAACTGTCGGACTTGAGTACGATAGGGGTGTGCGGAACTTCCAGTGGAGCGGTGAAATGTGTTGATATTGGAAGGAACGCCGGTGGCGAAAGCGGCACACTGGGTCGTAACTGACGCTGAGGCACGAAAGCCAGGGGAGCGAACGGGATTAGATACC
>Otu001308
TGCCAGCCGCCGCGGTAAGACGGAGGGGGCTAGCGTTGTTCGGAATTACTGGGCGTAAAGCGCGCGTAGGCGGTTTGTCAAGTTGAGGGTGAAAGCCCGGGGCTCAACCCCGGAACGGCCTTCAAAACGGGCAGACTTGAGGCCGAGAGAGGAGAGTGGAATTCCCAGTGTAGAGGTGAAATTCGTAGATATTGGGAAGAACACCAGTGGCGAAGGCGGCTCTCTGGCTCGGTTCTGACGCTGAGGTGCGAAAGCGTGGGGAGCAAACAGGATTAGATACC
>Otu001309
TGCCAGCAGCCGCGGTAATACGTAGGTGGCAAGCGTTGTCCGGATTTACTGGGCGTAAAGCGCGCGCAGGTGGCGCGTCAAGTCTGGGGTGAAATCTCCCGGCTCAACCGGGAGAGGTCTCTGGAAACTGACGGGCTTGAGGAGAGCAGAGGAGAGCGGAATTTCCGGTGTAGCGGTGATATGCGTAGATATCGGAAGGAACACCAGTGGCGAAGGCGGCTCTCTGGGCTCTTCCTGACGCTGAGGCGCGAAAGCGTGGGGAGCGAACCGGATTAGATACC
>Otu001311
TGCCAGCCGCCGCGGTAATACGGAAGGCGCAAGCGTTGTTCGGAATCACTGGGCTTAAAGAGCGTGTAGGCGGAATGGTAGGTGCTTTGTGAAATCCCTCGGCTCAACCGAGGAACTGCTTGGCAAACCCCCATTCTTGAGGCAGGTAGAGGCGACTGGAACCTTTGGTGGAGCGGTGAAATGCGTAGAGATCAAAGGGAACACCGGTGGCGAAAGCGGGTCGCTGGGCCTGTTCTGACGCTGAGACGCGAAAGCGTGGGTAGCAAACAGGATTAGATACC
>Otu001313
TGCCAGCCGCCGCGGTAACACGGAGGGCGCGAGCGTTGTTCGGAATCACTGGGCGTAAAGCGCACGTAGGCGGCTGTGTAAGTCATGTGTGAAAACTCGAGGCTCAACCTCGAGACTGCATGTGAGACTGCACAGCTAGAGCTCGGTAGAGGCAAGTAGAATTCCCGGTGTAGCGGTGGAATGCGTAGATATCGGGAAGAATACCGGTGGCGAAGGCGGCTTGCTGGGCCGATGCTGACGCTGAGGTGCGAAAGCGTGGGGAGCAAACAGGATTAGATACC
>Otu001317
TGCCAGCAGCCGCGGTAATACGGAGGGGGCTAGCGTTGTTCGGAATTACTAGGCGTAAAGCGCGCGTAGGCGGATTGGTAAGTTGGGGGTGAAATCCCGGGGCTCAACTCCGGAACTGCCCACAAAACTGCCAGTCTTGAGTCCGAGAGAGGTGAGTGGAATTCCTAGTGTAGAGGTGAAATTCGTAGATATTAGGAAGAACACCAGTGGCGAAGGCGGCTCACTGGCTCGGTACTGACGCTGAGGTGCGAAAGCGTGGGGAGCAAACAGGATTAGATACC
>Otu001318
TGCCAGCCGCCGCGGTAAGACGGAGGGCGCGAGCGTTGTTCGGAATTACTGGGCGTAAAGGGCGGGTAGGCGGTCCGTTAAGTCCCCTGTGAAATCCCGGAGCTCAACTCCGGAGTTGCAGGGGATACTGGCAGACTGGAGACCGGTAGAGGCAAGCGGAATTCCTGGTGTAGCGGTGGAATGCGTAGATATCAGGAAGAACACCTGTGGCGAAGGCGGCTTGCTGGGCCGGTTCTGACGCTGAACCGCGAAAGCGTGGGGAGCAAACAGGATTAGATACC
>Otu001319
TGCCAGCCGCCGCGGTAATACATAGGTGGCGAGCGTTGTTCGGATTTATTGGGCGTAAAGCGCGTGTAGGCGGCTACGAAAGTTCGGTGTGAAATCCTCCGGCTCAACCGGAGAATGGCACCGAAAACTTCGTGGCTAGAGTACGAGAGAGGAAAGCGGAATTCCCGGTGTAAGAGTGAAATCTGTAGATATCGGGAGGAACACCAGTGGCGAAGGCGGCTTTCTGGCTCGAGACTGACGCTGAAATGCGAAAGGTAGGGGAGCAAACAGGATTAGATACC
>Otu001320
TGCCAGCAGCCGCGGTAATACGGAGGGTCCGAGCGTTGTCCGGAATTATTGGGTTTAAAGGGTACGTAGGCGGAATAATAAGTCAGAGGTGAAATCCTGCAGCTCAACTGTAGAACTGCCTTTGAAACTGTTATTCTTGAGTATGGTAGGGGTAAGCGGAATTTATAATGTAGCGGTGAAATGCATAGATATTATAAAGAACACCGATAGCGAAGGCAGCTTACTGGACCATAACTGACGCTAATGTACGAAAGCGTGGGTAGCGAACAGGATTAGATACC
>Otu001321
TGCCAGCAGCCGCGGTAATACGAAGGTGGCGAGCGTTGTTCGGATTTACTGGGCGTAAAGAGCGCGTAGGCGGTTAGGTAAGCCTCTTGTGAAAGCTCCCGGCTTAACCGGGAAGGGTCGAGGGTAACTACCTAGCTAGAGGGCGGGAGAGGAGTGCGGAATTCCCGGTGTAGCGGTGAAATGCGTAGATATCGGGAAGAAGGCCGGTGGCGAAGGCGGCACTCTGGAACGCACCTGACGCTGAGGCGCGAAAGCGTGGGGAGCAAACAGGATTAGATACC
>Otu001323
TGCCAGCAGCCGCGGTAATACGGAGGGTGCGAGCGTTAATCGGAATTACTGGGCGTAAAGCGCACGCAGGCGGTAATGTAAGTCGGATGTGAAAGCCCCGAGCTTAACTTGGGAATTGCGTTCGAAACTGCATAACTAGAGTATGGGAGAGGGAAGTGGAATTCCCGGTGTAGCGGTGAAATGCGTAGATATCGGGAGGAACACCAGTGGCGAAGGCGACTTCCTGGCCCAATACTGACGCTCAGGTGCGAAAGCGTGGGGAGCAAACAGGATTAGATACC
>Otu001324
TGCCAGCCGCCGCGGTAATACGGAGGGTGCAAGCGTTAATCGGAATTACTGGGCGTAAAGCGCTCGTAGGCGGTTGATTAAGTCGGATGTGAAAGCCCAGGGCTCAACCTTGGAACTGCATTCGATACTGGTCGACTAGAGTACAGTAGAGGCAAGTGGAATTTCCTGTGTAGCGGTGAAATGCGTAGATATAGGAAGGAACATCAGTGGCGAAGGCGACTTGCTGGACTGATACTGACGCTGAGGAGCGAAAGCGTGGGGAGCGAACGGGATTAGATACC
>Otu001329
TGCCAGCAGCCGCGGTAATACGAGGGGTGCTAGCGTTGTTCGGAATTATTGGGCGTAAAGCGTACGTAGGCGGCTTAGTGAGTCAGCTGTGAAAGCCCAGGGCTTAACCTTGGAACTGCAGTTGAAACTACTATGGCTAGAGTATGGTGGGGGATAGTGGAATTCCTAGTGTAGGGGTGAAATCCGTAGATATTAGGAGGAACATCAGTGGCGAAAGCGACTATCTATACCATTACTGACGCTCAGGTACGAAAGCGTGGGGAGCAAACAGGATTAGATACC
>Otu001330
TGCCAGCCGCCGCGGTAATACGGAGGGTGCAAGCGTTAATCGGAATTACTGGGCGTAAAGCGCGCGTAGGCGGTTTGATAAGTCGGATGTGAAAGCCCCGTGCTTAACATGGGAACTGCATTCGATACTGTCAGACTAGAGTATGTTAGAGGAAAGTAGAATTTCGGGTGTAGCGGTGAAATGCGTAGATATCCGAAGGAATACCAATGGCGAAGGCAACTTTCTGGAACAATACTGACGCTGAGGTGCGAAAGCGTGGGTAGCAAACGGGATTAGATACC
>Otu001331
TGCCAGCAGCCGCGGTAATACGAACTGTGCGAACGTTATTCGGAATCACTGGGCTTAAAGGGTGCGTAGGCGGCTCTGTAAGTCAGGTGTGAAATCCCACGGCTCAACCGTGGAATTGCGCCTGAAACTACAGAGCTTGAGGAAGATAGAGGAGAGCGGAACTGATGGTGGAGCGGTGAAATGCGTTGATATCATCAGGAACACCGGTGGCGAAAGCGGCTCTCTGGATCTTTTCTGACGCTCAGGCACGAAAGCTAGGGGAGCGAACGGGATTAGATACC
>Otu001332
TGCCAGCCGCCGCGGTAATACGGAGGGTCCAAGCGTTGTTCGGAATTACTGGGCGTAAAGCGAGCGTAGGCGGCTGCGCAAGTCGGATGTGAAATCCCAGGGCCCAACCCTGGAACTGCACCCGAAACTGCGTAGCTAGAGTCCCGGAGAGGATGGCGGAATTTCCGGTGTAGAGGTGAAATTCGTAGATATCGGAAGGAACACCAGTGGCGAAGGCGGCCATCTGGACGGTGACTGACGCTGAGTCTCGAAAGCGTGGGGAGCAAACAGGATTAGATACC
>Otu001333
TGCCAGCAGCCGCGGTAATACGGAGGGTCCAAGCGTTGTTCGGAATCATTGGGCGTAAAGCGGGTGTAGGTGGCTTGGAAAGTCGGATGTGAAAGCCCAGGGCTCAACCCTGGAACTGCATTCGAAACTCTCAAGCTAGAGTCCCGGAGGGGATGGCGGAATTCCCGGTGTAGAGGTGAAATTCGTAGATATCGGGAGGAACACCAGTGGCGAAGGCGGCCATCTGGACGGTGACTGACACTCAGACCCGAAAGCGTGGGTAGCGAACAGGATTAGATACC
>Otu001335
TGCCAGCAGCCGCGGTAATACGGAGGGGGCAAGCGTTGTTCGGAATTACTGGGCGTAAAGGGCGCGTAGGCGGGATACCAAGTCAGAGGTGAAAGTCCTGGGCTCAACCTGGGGACGGCCTTTGAAACTGGTAATCTAGAGTCCGGGAGAGGATGGCGGAATTCCCAGTGTAGAGGTGAAATTCGTAGATATTGGGAAGAACACCGGTGGCGTAGGCGGCCATCTGGACCGGTACTGACGCTGAGGCGCGAAAGCGTGGGGAGCAAACAGGATTAGATACC
>Otu001336
TGCCAGCCGCCGCGGTAATACGGAGGGGGCTAGCGTTGCTCGGAATTACTGGGCGTAAAGGGCGCGTAGGCGGATCATATAGTCAGGCGTGAAAGCCCCGGGCTCAACCTGGGAACTGCGCTTGATACTGATGGTCTAGAGTCCGGGAGAGGGTGGCGGAATTCCCAGTGTAGAGGTGAAATTCGTAGATATTGGGAAGAACACCGGTGGCGAAGGCGGCCACCTGGACCGGTACTGACGCTGAGGCGCGAAAGCGTGGGGAGCAAACAGGATTAGATACC
>Otu001337
TGCCAGCAGCCGCGGTAATACGGAGGGGGCGAGCGTTATTCGGAATTATTGGGCGTAAAGGGCGCGTAGGCGGCCTGAAAAGTCAGTGGTGAAATCCCTCGGCTCAACCGAGGAACTGCCTCTGAAACTGTCAGGCTCGAGGCCGGGAGAGGGTAGTGGAATTCCCAGTGTAGCGGTGAAATGCGTAGATATTGGGAGGAACACCAGTGGCGAAGGCGACTACCTGGACCGGTTCTGACGCTGAGGCGCGAAAGCGTGGGGAGCAAACAGGATTAGATACC
>Otu001338
TGCCAGCCGCCGCGGTAATACGGAGGGTGCGAGCGTTAATCGGAATTACTGGGCGTAAAGCGCGCGTAGGCGGTTAGGTAAGTCGGATGTGAAATCCCTGGGCTTAACCTGGGAATTGCATTTGATACTGCCTGACTAGAGTATGGTAGAGGGGAGCGGAATTCCCGGTGTAGCGGTGAAATGCGTAGATATCGGGAGGAACACCAGTGGCGAAGGCGTCTCCCTGGACCAATACTGACGCTGAGGTGCGAAAGCGTGGGGAGCAAACAGGATTAGATACC
>Otu001341
TGCCAGCAGCCGCGGTAATACGGAGGGGGCCAGCGTTGTTCGGAATTATTGGGCGTAAAGGGCGCGTAGGCGGCCGTGCAAGTCGGAGGTGAAATCCCTCGGCTCAACCGAGGAACTGCCCCCGATACTGCATGGCTTGAGTCCCGGAGAGGGTAGCGGAATTCCCAGTGTAGCGGTGAAATGCGTAGATACTGGGAGGAACACCAGTGGCGAAGGCGGCTACCTGGACGGGTACTGACGCTGAGGCGCGAAAGCGTGGGGAGCAAACAGGATTAGATACC
>Otu001342
TGCCAGCCGCCGCGGTAATACGTAGGATCCGAGCGTTGTCCGGATTTACTGGGCGTAAAGGGTGCGTAGGCGGTTTGTCAAGTCTTATGTGAAATCTCCCGGCTCAACTGGGAGGGGTCATAGGAAACTGGCAGACTTGAGGGCAGTAGAGGAGAGCGGAATTCCTGGAGTAGCGGTGATATGCGTAGATACCAGGAGGAACACCAGAGGCGAAAGCGGCTCTCTGGGCTGTACCTGACGCTGAGGCACGAAAGCGTGGGGAGCAAACCGGATTAGATACC
>Otu001343
TGCCAGCCGCCGCGGTAATACGGAGGGGGCAAGCGTTGTTCGGAATTATTGGGCGTAAAGGGCGCGTAGGCGGCCGAATAAGTCAGGCGTGAAATCCCACGGCTCAACCGTGGAACTGCGTTTGAAACTGTTTGGCTTGAGTCCCGGAGAGGGTAGTGGAATTCCTAGTGTAGCGGTGAAATGCGTAGATATTAGGAGGAACACCAGTGGCGAAGGCGACTACCTGGACGGGTACTGACGCTGAGGCGCGAAAGCATGGGGAGCAAACAGGATTAGATACC
>Otu001344
TGCCAGCAGCCGCGGTAATACGGAGGGGGCTAGCGTTGTTCGGAATCACTGGGCGTAAAGCGCGCGTAGGCGGTTTGATTAGTTGGGCGTGAAATCCCGGGGCTCAACCCCGGAACTGCGCTCAAAACTGTCAGACTAGAGTCCGGAAGAGGGTGGTGGAATTTCCAGTGTAGAGGTGAAATTCGTAGATATTGGAAAGAACACCAGTGGCGAAGGCGACCACCTGGTCCGGTACTGACGCTGAGGTGCGAAAGCGTGGGGAGCAAACAGGATTAGATACC
>Otu001345
TGCCAGCCGCCGCGGTAATACGGAGGGTGCGAGCGTTGCTCGGAATCACTGGGCGTAAAGCGTATGCAGGCGGCTTCTTAAGTCGGGTGTGAAATCCCGGAGCTCAACTCCGGAACTGCGCCCGATACTGGGGAGCTTGAGTACGGGAGAGGGACAGCGGAATTCCTGGTGTAGAGGTGAAATTCGTAGATATCAGGAGGAACACCAGTGGCGAAAGCGGCTTCCTGGCCCGATACTGACGCTGAGATACGAAAGCGTGGGGAGCAAACAGGATTAGATACC
>Otu001346
TGCCAGCAGCCGCGGTAATACGTAGGGGGCAAGCGTTGCTCGGAATTACTGGGCGTAAAGGGTCTGTAGGCGGTTGGGTAAGTTGGCTGTGAAATCTCCCGGCTTAACTGGGAGGGTGCGGTCAAAACTGCTCGACTTGAGGGCCGGAGAGGCAGGTAGAATTCCTGGTGTAGCGGTGAAATGCGTAGAGATCAGGAGGAATACCGGTGGCGAAGGCGGCCTGCTGGACGGCACCTGACGCTGAAAGACGAAAGCTGGGGGAGCAAACAGGATTAGATACC
>Otu001348
TGCCAGCCGCCGCGGTAATACAGAGGGTGCGAGCGTTAATCGGAATTACTGGGCGTAAAGCGCACGTAGGTGGATATTTAAGTCGGATGTGAAATTCCTGGGCTCAACCTAGGCATGTCATCCGATACTGGATAACTAGAGTATAGTAGAGGGAAGTGGAATTTCCGGTGTAGCGGTGAAATGCGTAGATATCGGAAGGAACACCAGTGGCGAAGGCGGCTTCCTGGACTAATACTGACACTGAGGAGCGAAAGCGTGGGTAGCAAACAGGATTAGATACC
>Otu001352
TGCCAGCCGCCGCGGTAATACGGGGGGGGCGAGCGTTATTCGGAATTATTGGGCGTAAAGGGCACGTAGGCGGCCAAGTAAGTTCAAGGTGAAATCCCTCGGCTCAACCGAGGAACTGCCTTGAATACTGCTTAGCTTGAGGCCGGGAGGGGGTAGCGGAATTCCCAGTGTAGCGGTGAAATGCGTAGATATTGGGAGGAACACCGGTGGCGAAGGCGGCTACCTGGACCGGTTCTGACGCTGAGGTGCGAAAGCGTGGGGAGCAAACAGGATTAGATACC
>Otu001354
TGCCAGCCGCCGCGGTAAGACGGAGGGTGCAAACGTTGTTCGGAATCACTGGGCATAAAGAGCACGTAGGCGGCTAAGTCAGTCTGGTGTGAAAGCCCCCGGCTCAACCGGGGAACTGCATCGGATACTGCTTGGCTTGAGGACGGTTGGGGTGAGTGGAACTCCTGGTGGAGCGGTGAAATGCGTAGATATCAGGAGGAACACCAGTGGCGAAGGCGACTCACTGGACCGTATCTGACGCTGAGGTGCGAAAGCTAGGGTAGCGAACGGGATTAGATACC
>Otu001355
TGCCAGCCGCCGCGGTAATACGTAGGTGGCAAACGTTGTCCGGATTTATTGGGCGTAAAGAGCCCGCAGGCGGCTTGACAAGTTTCAGGTGAAATCTCCCGGCTCAACTGGGAGGGGTCTTGGAAAACTGTCAGGCTTGAGGCAGGAAGGGGGATGCGGAATTCCGTGTGTAGCGGTGAAATGCGTAGATATACGGAGGAACACCAGCGGCGAAGGCGGCATCCTGGTCCTGACCTGACGCTCAGGGGCGAAAGCGTGGGGAGCGAACCGGATTAGATACC
>Otu001358
TGCCAGCCGCCGCGGTAATACGAATGGGGCAAGCGTTGTTCGGAATCACTGGGCTTAAAGCGTGCGCAGGCTGATATGCAAGTCAGGAGTGAAATCCCAGGGCTCAACCCTGGAACTGCTTCTGAAACTGCATATCTAGAATACCGGAGAGGTTGGGAGAATTCCTAGTGTAGAGGTGAAATTCGCAGATATTAGGAGGAATACCAGTGGCGTAGGCGCCCAACTGGACGGTTATTGACGCTCATGTACGAAAGCGTGGGGAGCAAACAGGATTAGATACC
>Otu001360
TGCCAGCAGCCGCGGTAATACGGAGGGTGCAAGCATTAATCGGATTTATTGGGCGTAAAGGGGGCGCAGGCGGGAGCATAAGTCAGACGTGAAATCCCAGGGCTCAACCCTGGAACTGCGTTTGAAACTATGTTTCTTGAGGCAGGGCGGAGAAAACGGAATTCCACATGTAGCGGTGAAATGCGTAGATATGTGGAAGAACACCGGTGGCGAAGGCGGTTTTCTAGCTCTGACCTGACGCTGAGGCCCGAAAGCTAGGGGAGCGAACAGGATTAGATACC
>Otu001362
TGCCAGCCGCCGCGGTAATACAGAGAGTGCGAACGTTGTTCGGAATTACTGGGCTTAAAGAGTACGTAGGCGGCATGACAAGTGTTAGGTGAAATCCCACGGCTTACCCGTGGAACTGCCTAGCAAACTGTCAAGCTAGAGTGTGGTAGGGGAGAACAGAACTCATGGTGGAGCGGTGAAATGCGTAGATATCATGAGGAATACCGGTGGCGAAGGCGGTTCTCTGGTCCACAACTGACGCTGAGGTACGAAAGCTAGGGTAGCGAACGGGATTAGATACC
>Otu001363
TGCCAGCCGCCGCGGTAATACGTAGGATCCAAGCGTTGTCCGGATTTACTGGGCGTAAAGGGTGTGTAGGCGGTATGGTAAGTCTCATGTGAAATCTCCCGGCTCAACTGGGAGCGGTCATGGGATACTGTCAAACTCGAGGGCAGCAGAGGAGAGCGGAATTCCGGGAGTAGTGGTGAAATGCGTAGATACCCGGAGGAACACCCGTGGCGAAAGCGGCTCTCTGGGCTGTACCTGACGCTGATACACGAAAGCGTGGGGAGCAAACCGGATTAGATACC
>Otu001364
TGCCAGCCGCCGCGGTAATACGTAGGGGGCGAGCGTTGCTCGGATTTACTGGGCGTAAAGAGCGCGTAGGCGGCCAAGTAAGTCTGGTGTGAAAGCCCTCGGCTCAACCGAGGATCCGCATCAGAAACTACATGGCTTGAGTCCATGAGGGGAGGGTGGAATTCCCGGTGTAGCGGTGAAATGCGTAGAGATCGGGAGGAACACCAGTGGCGAAGGCGGCCCTCTGGAATGGCACTGACGCTGAGGCGCGAAAGCTGGGGGAGCGAACGGGATTAGATACC
>Otu001366
TGCCAGCCGCCGCGGTAACACGAACTGCGCAAACGTTATTCGGAATCACTGGGCTTAAAGAGTCCGTAGGCGGCTTTGTAGGTGAGGTGTGAAATCCCACGGCTCAACCGTGGAATTGCGCTTCAAACCACATCGCTAGAGGGAGATAGAGGAGAGCGGAACTCACGGTGGAGCGGTGAAATGCGTTGATATCGTGAGGAACACCGGTGGCGAAAGCGGCTCTCTGGGTCTCTTCTGACGCTGAGGGACGAAAGCTAGGGGAGCGAACGGGATTAGATACC
>Otu001367
TGCCAGCAGCCGCGGTAAGACGAAGGTGGCAACCGTTGTTCGGAATCACTGGGCATAAAGAGCACGTAGGCGGGCATGTAAGTCGGGTGTGAAATCCCTCGGCCTAACCGAGGAACTGCGCCCGATACTGCATACCTTGAGGGCAGGAGGGGAGCGTGGAATTCCTGGTGGAGCGGTGAAATGCGTTGATATCAGGAGGAACACCGGCGGCGAAGGCGACGCTCTGGCCTGCTTCTGACGCTGAGGTGCGAAAGCCAGGGGAGCAAACGGGATTAGATACC
>Otu001368
TGCCAGCCGCCGCGGTAATACGGAGGGTGCAAGCGTTAATCGGAATTACTGGGCGTAAAGCGCGCGTAGGCGGTTTGTTAAGTTGGATGTGAAAGCCCTGGGCTCAACCTGGGAACTGCATTCAAAACTGGCAGGCTAGAGTACGAGAGAGGGGGGTAGAATTTCTAGTGTAGCGGTGAAATGCGTAGATATTAGAAGGAATACCAGTGGCGAAGGCGGCCCCCTGGCTTGATACTGACGCTGAGGTGCGAAAGCGTGGGGAGCAAACAGGATTAGATACC
>Otu001370
TGCCAGCCGCCGCGGTAATACGTATGGTGCGAACGTTGTTCGGAATCACTGGGCTTAAAGCGGGCGTAGGCGGTTTGGTCAGTCTGTTGTGAAATCCCTCGGCTCAACCGAGGAACTGCAACGGATACTGCCAAGCTAGAGTGCAGGAGGGGAGAGCGGAATTCCTGGTGGAGCGGTGAAATGCGTAGATATCAGGAGGAACGCCGGAGGCGAAAGCGGCTCTCTGGACTGTTACTGACGCTGAGGCCCGAAAGCTAGGGGAGCGAACGGGATTAGATACC
>Otu001373
TGCCAGCCGCCGCGGTAATACGAGTGGCCCGAGCGTTAATCGGAATCACTGGGCTTAAAGGGTGCGCAGGCGGACCGAAAGGCATCTCGTGAAATCCCCCGGCTCAACCGGGGAACTGCGGGGTGAACCGTCGGTCTTGAGGCAGGTAGGGGTCAGTGGAACCATCGGTGGAGCGGTGAAATGCGTAGAGATCGATGGGAACGCCAATGGCGAAGGCAGCTGACTGGGCCTGTTCTGACGCTCAGGCACGAAAGCGTGGGGAGCAAACAGGATTAGATACC
>Otu001375
TGCCAGCCGCCGCGGTAATACGTATGGGGCAAGCGTTGTTCGGATTCATTGGGCGTAAAGGGCACGCAGGCGGACCACAAAGTTGGATGTATAATCGTCAGGCTCAACCTGATATCTGCATCCAAAACTGGTAGTCTAGAGTCTCGGAGAGGAAAGCGGAATTCTCGGTGTAGCGGTGGAATGCGTAGATATCGAGAGGAACACCAATGGCGAAGGCAGCTTTCTGGCCATAGACTGACGCTCATGTGCGAAAGCGTGGGGAGCAAACAGGATTAGATACC
>Otu001376
TGCCAGCCGCCGCGGTAATACAGAGGGTGCGAGCGTTAATCGGAATTACTGGGCGTAAAGGGCGCGTAGGCGGATTGGTAAGTCGGATGTGAAAGCCCTGGGCTTAACCTGGGAATGCCATTCGATACTGCCAGACTAGAGTATGGTAGAGGGAAGCGGAATTCCGGGTGTAGCGGTGAAATGCGTAGAGATCCGGAGGAACACCAGTGGCGAAGGCGGCTTCCTGGACCAATACTGACGCTGAGGCGCGAAAGCGTGGGGAGCAAACAGGATTAGATACC
>Otu001378
TGCCAGCAGCCGCGGTAATACGGAGGGACCAAGCGTTGTTCGGAATTATTGGGCGTAAAGCGGGTGTAGGCGGTTTGGCAAGTCGGATGTGAAATCCCTGGGCTCAACCCAGGAACTGCATTCGAAACGGTCAGACTAGAGTCCCGGAGAGGGTGGCAGAATTCCCGGTGTAGAGGTGAAATTCGTAGATATCGGGAGGAATACCAGTGGCGAAGGCGGCCACCTGGACGGTGACTGACGCTCAGACCCGAAAGCGTGGGGAGCAAACAGGATTAGATACC
>Otu001379
TGCCAGCAGCCGCGGTAATACGGGGGTGGCGAGCGTTGCTCGGATTTACTGGGTGTAAAGGGCAAGTAGGCGGTCCTGAAAGTCCCGTCTGAAAGGTGTCAGCTCAACTGGCACACTGGGCGGGATACTCCAGGACTAGAGGTCGGAAGAGGCAAGCGGAATTCCCGGTGTAAGGGTGAAATCTGTAGATATCGGGAGGAACACCAGTGGCGAAGGCGGCTTGCTGGTCCGATTCTGACGCTGAGGTGCGAAAGCTAGGGGAGCAAACAGGATTAGATACC
>Otu001381
TGCCAGCCGCCGCGGTAATACAGAGGGCTCAAGCGTTAATCGGATTTACTGGGCTTAAAGGGTGTGTAGGCGGGTAGGTAAGTGCTTTGTGAAATCCCATGGCTTAACCATGGAACTGCTTGGCATACTGCCTACCTTGAGGGCGGTAGAGGTTGCCGGAACTCTAGGTGTAGCGGTGAAATGCGTAGATATCTAGAGGAACGCCTAAGGTGAAGACAGGCAACTGGGCCGTCCCTGACGCTGAGACACGAAAGCGTGGGTAGCGAACGGGATTAGATACC
>Otu001383
TGCCAGCAGCCGCGGTAATACAGAGGTGGCGAGCGTTGTTCGGATTTACTGGGCGTAAAGGGTGCGTAGGCGGCACCGTATGTCGGACGTGAAAGCCCACGGCTCAACCGTGGAATTGCATCCGAAACTGCGGGGCTAGAGTACTGGAGAGGTGAGCGGAATTCTCGGTGTAGCGGTGAAATGCGTAGATATCGAGAGGAACGCCGGTGGCGAAGGCGGCTCACTGGACAGATACTGACGCTGAGGCACGAAAGCTGGGGTAGCGAACAGGATTAGATACC
>Otu001384
TGCCAGCCGCCGCGGTAATACGGAGGGTCCAAGCGTTGTTCGGAATTACTGGGCGTAAAGCGCGTGTAGGCGGCTAGGCAAGTCGGATGTGAAATCCCAAGGCCCAACCTTGGAACTGCACCCGATACTGCCTGGCTAGAGTCTCGGAGAGGGTGGCGGAATTTCCGGTGTAGAGGTGAAATTCGTAGATATCGGAAGGAACACCAGTGGCGAAGGCGGCCACCTGGACGATGACTGACGCTGAGACGCGAAAGCGTGGGGAGCAAACAGGATTAGATACC
>Otu001390
TGCCAGCCGCCGCGGTAATACGAATGGGGCAAGCGTTGTTCGGAATAACTGGGCTTAAAGCGTGCGCAGGCGGATATGAAAGTCAGAAGTGAAATCCCAGGGCTCAACCCTGGAACTGCTTTTGAAACTCCATATCTAGAATCCGGTAGAGGTCAAGAGAATTCCTAGTGTAGAGGTGAAATTCGCAGATATTAGGAGGAATACCAGTGGCGTAGGCGCTTGACTGGACCGGTATTGACGCTCATGTACGAAAGCGTGGGGAGCAAACAGGATTAGATACC
>Otu001391
TGCCAGCCGCCGCGGTAATACGAACTGTGCGAACGTTATTCGGAATCACTGGGCTTAAAGGGTGCGTAGGCGGCAGTGTAGGTCAGATGTGAAAGCCCACGGCTCAACCGTGGAATTGCGTTTGAAACCACACAGCTTGAGGGAGATAGAGGAGAGCGGAACTGATGGTGGAGCGGTGAAATGCGTTGATATTATCAGGAACACCGGTGGCGAAAGCGGCTCTCTGGATCTCTTCTGACGCTGAGGCACGAAAGCTAGGGGAGCGAACGGGATTAGATACC
>Otu001392
TGCCAGCAGCCGCGGTAATACGGAGGGTGCAAACGTTGTTCGGAATCACTGGGCATAAAGAGCATGTAGGCGGCTCGTTAAGTCAGGTGTGAAATCCCCCGGCTCAACCGGGGAACTGCATTTGAAACTGACGAGCTCGAGGATGGTTGGGGTGAGTGGAACTTCAGGTGGAGCGGTGAAATGCGTAGATATCTGAAGGAACACCGGTGGCGAAAGCGGCTCACTGGACCATTCCTGACGCTGAGATGCGAAAGCTAGGGTAGCGAACGGGATTAGATACC
>Otu001393
TGCCAGCAGCCGCGGTAATACGTACTGGGCGAACGTTATTCGGAATCACTGGGCTTAAAGGGTGCGTAGGCGGTTCGGCAAGTAGGATGTGAAATCCCCCGGCTCAACCGGGGAACTGCGTTCTAAACTGCCGGACTTGAGTCAGCTAGGGGTGCGCGGAACTTCCAGTGGAGCGGTGAAATGTGTTGAGATTGGAAGGAACGCCGGTGGCGAAAGCGGCGCACTGGGGCTTGACTGACGCTAAGGCACGAAAGCCAGGGGAGCGAACGGGATTAGATACC
>Otu001394
TGCCAGCAGCCGCGGTAATACGTAGGTGGCAAACGTTGTCCGGAATTACTGGGCGTAAAGGGCCCGTAGGTGGTCTGCTAAGTTGTTTGTGAAATCTCCCGGCTCAACCGGGAGAGGTCGGACAATACTGACAGACTTGAGGGTATCAGAGGAAGACGGAATTCCCGGTGTAGTGGTGAAATGCGTAGATATCGGGAGGAACACCAGTGGCGAAAGCGGTCTTCTGGGATACATCTGACACTGAGGGGCGAAAGCGTGGGGAGCAAACCGGATTAGATACC
>Otu001395
TGCCAGCAGCCGCGGTAATACGGAGGGTGCAAGCGTTGTTCGGAATTACTGGGCTTAAAGCGCGTGTAGGCGGAGTATCAGGTGTCTTGTGAAAGCCCCGGGCTCAACCCGGGAACTGCTGGGCAAACCGGTACTCTTGAGGCAAGTAGAGGTGAGTGGAACAACTGGTGGAGCGGTGAAATGCGTAGATATCAGTTGGAACGCCGGAGGCGAAAGCGGCTCACTGGGCTTGTTCTGACGCTGAGACGCGAAAGCGTGGGTAGCAAACAGGATTAGATACC
>Otu001399
TGCCAGCAGCCGCGGTAAGACGAACCGTGCGAACGTTGTTCGGAATCACTGGGCTTAAAGGGCGCGTAGGCGGGCTGTCAAGTCTGTGGTGAAATCTTCCGGCTCAACCGGAAAAGTGCCTCGGATACTGGCAGTCTAGAGCGAGGTAGGGGCATGTGGAACTTCCGGTGGAGCGGTGAAATGCGTTGATATCGGAAGGAACGCCGGTGGCGAAAGCGACATGCTGGATCTCTTCTGACGCTGAGGCGCGAAAGCTAGGGGAGCGAACGGGATTAGATACC
>Otu001400
TGCCAGCCGCCGCGGTAATACGAGTGGCCCAAGCGTTAATCGGAATCACTGGGCTTAAAGCGTGCGCAGGCGGACCTTCAGGCGTCCCGTGAAATACCCCGGCTCAACCGGGGAATGGCTGGGCGAACCGTTGGTCTTGAGGCAGGTAGGGGGGTACAGAACTATCGGTGGAGCGGTGAAATGCGTAGATATCGATAGGAATGCCGAAGGCGAAGGCGGTACCCTGGGCCTGTCCTGACGCTCATGCACGAAAGCGTGGGGAGCAAACAGGATTAGATACC
>Otu001401
TGCCAGCCGCCGCGGTAATACGTAGGTGGCAAGCGTTGTCCGGAATTATTGGGCGTAAAGGGCTCGCAGGCGGTTTCTTAAGTCTGATGTGAAAGCCCCCGGCTCAACCGGGGAGGGTCATTGGAAACTGGGGAACTTGAGTGCAGAAGAGGAGAGTGGAATTCCACGTGTAGCGGTGAAATGCGTAGAGATGTGGAGGAACACCAGTGGCGAAGGCGACTCTCTGGTCTGTAACTGACGCTGAGGAGCGAAAGCGTGGGGAGCGAACAGGATTAGATACC
>Otu001406
TGCCAGCCGCCGCGGTAATACAGAGGGTGCAAACGTTGTTCGGAATTACTGGGCATAAAGCGCACGTAGGCGGCTTGGTAAGTGTGAAGTGAAATCCCACGGCTCAACCGTGGAACAGCTTTGCAAACTGCCTGGCTAGAGGACGGTAGGGGAGAGCGGAACTCCTGGTGGAGCGGTGAAATGCGTAGATATCAGGAGGAACACCGGTGGCGAAGGCGGCTCTCTGGTCCGTTTCTGACGCTGAGGTGCGAAAGCCAGGGTAGCGAACGGGATTAGATACC
>Otu001407
TGCCAGCAGCCGCGGTAATACGTACTGTGCAAACGTTATTCGGAATCACTGGGCTTAAAGGGTGCGTAGGCGGTTAGATAAGTAGGATGTGAAATCCCCCGGCCCAACCGGGGAACTGCGTTCTAAACTGTCTGACTTGAGTGAGATAGGGGTGTGTGGAACTTCCAGTGGAGCGGTGAAATGTGTTGATATTGGAAGGAACGCCGGTGGCGAAAGCGGCACACTGGGTCTCAACTGACGCTGAGGCACGAAAGCCAGGGTAGCGAACGGGATTAGATACC
>Otu001410
TGCCAGCCGCCGCGGTAATACGAAGGGTGCAAGCGTTAATCGGAATTACTGGGCGTAAAGCGCGCGTAGGTGGTTTGTTAAGTTGGATGTGAAAGCCCCGGGCTCAACCTGGGAACTGCATCCAAAACTGGCAAGCTAGAGTATGGCAGAGGGTGGTGGAATTTCCTGTGTAGCGGTGAAATGCGTAGATATAGGAAGGAACACCAGTGGCGAAGGCGACCACCTGGGCTAATACTGACACTGAGGTGCGAAAGCGTGGGGAGCAAACAGGATTAGATACC
>Otu001411
TGCCAGCAGCCGCGGTAATACGGAGGGTGCGAACGTTAATCGGAATTACTGGGCGTAAAGCGCGCGTAGGCGGTTAGATAAGTGGGATGTGAAAGCCCCGGGCTCAACCTGGGAACTGCATTCCAAACTATCTAGCTAGAGTTTGGTAGAGGGAGGTGGAATTTCCTGTGTAGCGGTGAAATGCGTAGATATAGGAAGGAACACCAGTGGCGAAGGCGGCCTCCTGGACCAAAACTGACGCTGAGGTGCGAAAGCGTGGGGAGCAAACAGGATTAGATACC
>Otu001412
TGCCAGCCGCCGCGGTAATACGTAGGTGGCAAGCGTTGTCCGGATTTACTGGGCGTAAAGGGAGCGCAGGTGGCTCATCAAGTCTAGGGTGAAATATCCCGGCTCAACCGGGAGGAGTCTCTAGATACTGATGGGCTTGAGGAAAGCAGAGGAAAGCGGAATTCCCGGTGTAGCGGTGATATGCGTAGATATCGGGAGGAACACCAGTGGCGAAGGCGGCTTTCTGGGCTTTTCCTGACGCTGAGGCTCGAAAGCGTGGGGAGCAAACCGGATTAGATACC
>Otu001417
TGCCAGCCGCCGCGGTAATACGAATGGTGCAAGCGTTGTTCGGAATCACTGGGCATAAAGCGCTCGTAGGCGGTGGAGTAAGTCAGTTGTGAAATCCCTCGGCTCAACCGAGGAACTGCAACTGAAACTACTTCACTTGAGTGTGGGAGGGGAGAACGGAATTCCTGGTGGAGCGGTGAAATGCGTAGATATCAGGAGGAACGCCGGAGGCGAAAGCGGTTCTCTGGCCCACCACTGACGCTGAGGAGCGAAAGCTAGGGGAGCAAACAGGATTAGATACC
>Otu001418
TGCCAGCAGCCGCGGTAATACGGAGGGGGCGAGCGTTATTCGGATTTATTGGGCGTAAAGGGCGTGTAGGCGGCATGGTAAGTCAAAGGTGAAATCCCTCGGCTCAACCGAGGAACTGCCTTTGAAACTGCCGAGCTAGAGTCCGGGAGAGGGTAGCGGAATTCCCAGTGTAGCGGTGAAATGCGTAGATATTGGGAGGAACACCAGTGGCGAAGGCGGCTACCTGGACCGGTACTGACGCTGAGGCGCGAAAGCGTGGGGAGCAAACAGGATTAGATACC
>Otu001422
TGCCAGCCGCCGCGGTAATACGGAGGGTGCGAGCGTTAATCGGAATTACTGGGCGTAAAGCGCGCGTAGGCGGCTAGGTCAGTCGAATGTGAAAGCCCCGGGCTTAACCTGGGAATTGCATCCGATACTGCCTGACTAGAGTATGGGAGAGGGAAGTGGAATTTCCGGTGTAGCGGTGAAATGCGTAGATATCGGAAGGAACACCAGTGGCGAAGGCGACTTCCTGGCCCAATACTGACGCTGAGGTGCGAAAGCGTGGGTAGCGAACAGGATTAGATACC
>Otu001424
TGCCAGCCGCCGCGGTAATACGGAGGGTGCGAGCGTTAATCGGAATTACTGGGCGTAAAGCGCGCGTAGGCGGCCTGATAAGTCGGATGTGAAAGCCCTGGGCTTAACCTGGGAATTGCACTCGAAACTGTCAGGCTAGAGTATGGGAGAGGGAAGTGGAATTTCCGGTGTAGCGGTGAAATGCGTAGATATCGGAAGGAACACCAGTGGCGAAGGCGACTTCCTGGCCCAATACTGACGCTCAGGTGCGAAAGCGTGGGTAGCGAACAGGATTAGATACC
>Otu001426
TGCCAGCCGCCGCGGTAAGACAGAGGGTGCGAACGTTGCTCGGAATTACTGGGCGTAAAGCGCGTGTAGGCTGACTTGTAAGTCAGGTGTGAAATCCCTGGGCTCAACCTAGGAACTGCATCTGAAACTGCGAGTCTAGAGTGTTGGAGAGGGAAGCGGAATTCCTGGTGTAGAGGTGAAATTCGTAGATATCAGGAGGAACACCGGTGGCGAAGGCGGCTTCCTGGACAATTACTGACGCTGAGACGCGAAAGCGTGGGGAGCAAACAGGATTAGATACC
>Otu001427
TGCCAGCCGCCGCGGTAATACAGAGGTCCCAAGCGTTGTTCGGATTTACTGGGCGTAAAGGGTGCGTAGGCGGCTAGAAAAGTTTGGTGTGAAATCTTCGGGCTCAACCCGGAAACTGCACTGAAAACTATCTGGCTAGAGGATCGGAGAGGAGATTGGAATTCTCGGTGTAGCAGTGAAATGCGTAGATATCGAGAGGAACACCAGTTGCGAAGGCGGATCTCTGGACGGTTCCTGACGCTGAGGCACGAAAGCTGGGGTAGCGAAGAGGATTAGATACC
>Otu001429
TGCCAGCCGCCGCGGTAATACGGAGGGTGCAAACGTTGCTCGGAATCACTGGGCGTAAAGCGCACGTAGGCGGCCGTGTAAGTTGGGTGTGAAAGCCCTGGGCTCAACCCAGGAAGTGCATCCAAAACTGCACGGCTTGAGTACCGGAGGGGCTCAGAGAATTCCCGGTGTAGAGGTGAAATTCGTAGATATCGGGAGGAATACCAGTGGCGAAGGCGCTGGGCTGGACGGTAACTGACGCTGAGGTGCGAAAGCGTGGGGAGCAAACAGGATTAGATACC
>Otu001431
TGCCAGCCGCCGCGGTAATACGGAGGGTGCAAGCGTTGTTCGGAATCATTGGGCGTAAAGCGCGTGTAGGCGGCTTGGTAAGTCGGGTGTGAAAGCCCGGGGCTCAACCCCGGAAATGCATTCGAAACTGCCTCGCTTGAGTCCCGGAGAGGAAGGCAGAATTCCCGGTGTAGGGGTGAAATCCGTAGATATCGGGAGGAATACCAGTGGCGAAGGCGGCCTTCTGGACGGTGACTGACGCTGAGACGCGAAAGCGTGGGGAGCAAACAGGATTAGATACC
>Otu001434
TGCCAGCCGCCGCGGTAAGACGTAGGATGCGAGCGTTGTCCGGAATTATTGGGCGTAAAGCGTACGTAGGCGGTCATCTAAGTCTGGGGTTAAAGACCAAGGCTCAACCTTGGGAGTGCCCTGGATACTGGGTGACTGGAGGACGGCAGAGGAAAGTGGAATTCCCAGTGTAGCGGTGAAATGCGTAGATATTGGGAGGAACACCAGTGGCGAAAGCGACTTTCTGGGCCGTTCCTGACGCTGAGGTACGAAAGCCAGGGGAGCAAACGGGATTAGATACC
>Otu001435
TGCCAGCCGCCGCGGTAATACGTACCGGACGAACGTTATTCGGAATTACTGGGCTTAAAGAGTGCGTAGGCGGCCTAGTAGGTGAGATGTGAAATCCCACGGCTCAACCGTGGAACTGCGTTTCAAACCACTAGGCTTGAGGGAGACAGGGGTGAGCGGAACTGATGGTGGAGCGGTGAAATGCGTTGATATTATCAGGAACACCGGTGGCGAAGGCGGCTCACTGGGTCTCTTCTGACGCTGAGGCACGAAAGCTAGGGTAGCGAACGGGATTAGATACC
>Otu001437
TGCCAGCCGCCGCGGTAAAACGTAGGAGGCGAACGTTATCCGGATTTACTGGGCGTAAAGCGCGTGCAGGTGGTCTGTTAAGTCGTGCGTGAAAGCTCCCTGGCTCAACCGGGAGAGGTCGTGCGATACTGGCAGACTGGAGGCAGAGAGAGGCAAGTGGAATTCCAGGTGTAGTGGTGAAATGCGTAGATATCTGGAGGAACACCAGTGGCGAAGGCGGCTTGCTGGCTCTGTTCTGACACTCAGACGCGAAAGCATGGGGAGCAAACGGGATTAGATACC
>Otu001439
GCCAGCCGCCGCGGTAAGACGGAGGGCGCAAGCGTTGTTCGGAATTACTGGGCGTAAAGCGCGGGCAGGTGGTCTGTTAAGTCGTTTGTGAAAATCCGGGGCTCAACCCCGCGAAATGCAGACGATACTGGCAGGCTGGAGATCGGTAGAGGCTAGCGGAATTCCTGGTGTAGCGGTGGAATGCGTAGATATCAGGAAGAACACCTGTGGCGAAGGCGGCTAGCTGGGCCGAGTCTGACACTCATCCGCGAAAGCGTGGGGAGCAAACAGGATTAGATACC
>Otu001441
TGCCAGCCGCCGCGGTAATACGGAGGTTGCAAGCGTTGTTCGGAATAACTGGGCGTAAAGGGAGCGCAGGCGGTCTGATCAGTCTGAAGTGGAAGCCCGGGGCTCAACCCCGGAAGGCCTTTGGATACTGTCAGACTTGAGTTCGTGAGAGGAGAGTGGAATTCCAGGTGTAGCGGTGAAATGCGTAGATATCTGGAGGAACATCGATGGCGAAGGCAACTCTCTGGCACGATACTGACGCTGAGGCTCGAAAGCGTGGGGAGCGAACAGGATTAGATACC
>Otu001443
TGCCAGCCGCCGCGGTAATACGGGGGGGGCTAGCGTTGTCCGGAATTATTGGGCGTAAAGGGCGCGTAGGCGGAATGGTAAGTCAGTGGTGAAAATCCAGGGCTCAACCCTGGACCTGCCTTTGATACTGCCATTCTTGAGTGCGAGAGAGGAAAGTGGAATTCCCGGTGTAGCGGTGAAATGCGTAGATATCGGGAAGAACACCGGTAGCGAAGGCGGCTTTCTGGCTCGCAACTGACGCTGAGGCGCGAAAGCGTGGGGAGCAAACAGGATTAGATACC
>Otu001445
TGCCAGCCGCCGCGGTAATACAGAGGTGGCTAGCGTTGTTCGGATTTATTGGGCGTAAAGGGTCCGTAGGCGGTTTGGTTAGTCGGATGTGAAATCCCACAGCTCAACTGTGGAACTGCATTCGAAACTGCCAGACTAGAGTGTGAGAGGGGCAAAGGGAATTCCCGGTGTAAGGGTGAAATCTGCAGAGATCGGGAGGAACACCAGTCGCGAAGGCGCTTTGCTGGCTCACTACTGACGCTGAGGGACGAAAGCAAGGGTAGCCAACGGGATTAGATACC
>Otu001446
TGCCAGCAGCCGCGGTAAGACGAACCGTGCGAACGTTGTTCGGAATCACTGGGCTTAAAGGGCGCGTAGGCGGGCGATCAAGTCAGTGGTGAAATCCTTCGGCTCAACCGAAGAAGTGCCTTTGATACTGGTTGTCTAGAGGGAGATAGGGGCATGTGGAACTTCCAGTGGAGCGGTGAAATGCGTTGATATTGGAAGGAACGCCGGTGGCGAAAGCGACGTGCTGGATCTCTTCTGACGCTGAGGCGCGAAAGCTAGGGGAGCGAACGGGATTAGATACC
>Otu001447
TGCCAGCCGCCGCGGTAATACGGAGGCCCCAAGCGTTGTTCGGATTTACTGGGCGTAAAGCGTGCGTAGGCGGCGAGGTAAGTTTGGCGTGAAAGCCCCGGGCCCAACCCGGGAAATGCGCTGAAAACTACTTCACTAGAGGTGTGGAGGGGAGTCTGGAATTCCTGGTGTAGCAGTGAAATGCGTAGATATCAGGAGGAACATCAGTGGCGAAGGCGAGACTCTGGAAACATTCTGACGCTGAGGTACGAAGGCTAGGGGAGCGAAGAGGATTAGATACC
>Otu001449
TGCCAGCAGCCGCGGTAATACGGAGGGTGCAAGCGTTGTTCGGAATTATTGGGCGTAAAGCGCGTGTAGGCGGTCTGTTAAGTCTGGTGTGAAAGCCCTGGGCTCAACCCAGGAAGTGCATTGGATACTGGCAGACTTGAGTATGGGAGAGGAAAGCGGAATTCCGAGTGTAGGAGTGAAATCCGTAGATATTCGGAGGAACACCAGTGGCGAAGGCGGCTTTCTGGACCAATACTGACGCTGAGACGCGAAAGCGTGGGGAGCAAACAGGATTAGATACC
>Otu001450
TGCCAGCAGCCGCGGTAAGACGAACCGGACAAACGTTATTCGGAATTACTGGGCTTAAAGAGTACGTAGGCGGCTTTGTAGGTTGGGTGTGAAATCCCACAGCTCAACTGTGGAACTGCGCTCAAAACCACAAGGCTTGAGGGAGACAGAGGTAAGCGGAACTGATGGTGGAGCGGTGAAATGCGTTGATATCATCAGGAACACCAGTGGCGAAGGCGGCTTACTGGGTCTCTTCTGACGCTGAGGTACGAAAGCTAGGGTAGCGAACGGGATTAGATACC
>Otu001455
TGCCAGCCGCCGCGGTAATACAGAGGGAGCAAGCGTTGTTCGGATTTACTGGGCGTAAAGCGCGCGCAGGCGGGCGGATAAGTCGGACGTGAAAATTGTGGGCTCAACCTACAACCTGCGTCCGAAACTGTCTGTCTTGAGTACAGGAGAGGTGAGTGGAATCTATGGTGTAGCGGTGAAATGCGTAGATATCATAGAGAACACCGGTGGCGAAGGCGGCTCACTGGCCTGATACTGACGCTGAGGCGCGAAAGCTAGGGGAGCGAACAGGATTAGATACC
>Otu001457
TGCCAGCCGCCGCGGTAACACGAACCGTGCGAACGTTATTCGGAATCACTGGGCTTAAAGGGTACGTAGGCGGTCTTGCAAGTGGGGTGTGAAATCCCCCGGCTCAACCGGGGAACTGCGCTCCAAACTGCAAGACTTGAGGGAGATAGAGGTGAGCGGAACTGATGGTGGAGCGGTGAAATGCGTTGAGATCATCAGGAACACCAGAGGCGAAGGCGGCTCACTGGATCTCTTCTGACGCTGAGGTACGAAAGCTAGGGTAGCGAACGGGATTAGATACC
>Otu001459
TGCCAGCAGCCGCGGTAATACGGGGGGGGCGAGCGTTATTCGGAATTACTGGGCGTAAAGGGCGCGTAGGCGGCCTGTTAAGTCAAAGGTGAAATCCCTCGGCTCAACCGAGGAACTGCCTTTGAAACTGCCAGGCTAGAGAATGGGAGGGGGCAGTGGAATTCCCGGTGTAGCGGTGAAATGCGTAGATATCGGGAGGAACACCAGTGGCGAAGGCGGCTGCCTGGACCATTTCTGACGCTGAGGCGCGAAAGCGTGGGGAGCAAACAGGATTAGATACC
>Otu001462
TGCCAGCAGCCGCGGTAAGACGAAGGTGGCAACCGTTGTTCGGAATCACTGGGCATAAAGCGCACGTAGGCGGGAGTGTAAGTCGGGTGTGAAATCCCTCGGCCCAACCGAGGAACTGCGCCCGAAACTGTACTTCTTGAGGATAGGAGGGGAGCATGGAATTCCTGGTGGAGCGGTGAAATGCGTTGATATCAGGAGGAACACCGGCGGCGAAGGCGATGCTCTGGCCTATTTCTGACGCTAAGGTGCGAAAGCCAGGGGAGCAAACGGGATTAGATACC
>Otu001465
TGCCAGCAGCCGCGGTAATACGGAGGGGGCTAGCGTTGTTCGGAATTATTGGGCGTAAAGGGCGCGTAGGCGGCCGCGCAAGTCGGAGGTGAAATCCCTCAGCTCAACTGAGGAACGGCCTCCGATACTGCATGGCTTGAGTCCCGGAGAGGGTAGTGGAATTCCCAGTGTAGCGGTGAAATGCGTAGATATTGGGAGGAACACCAGTGGCGAAGGCGACTACCTGGACGGGTACTGACGCTGAGGCGCGAAAGCGTGGGGAGCAAACAGGATTAGATACC
>Otu001466
TGCCAGCCGCCGCGGTAATACGGAGACTGCAAGCGTTACTCGGATTCACTGGGCGTAAAGGGTGCGTAGGCGGATAGATGTGTGAGGTGTGAAATCTCGGGGCTCAACCTCGAAACTGCGCCTCAAACTGTCTATCTAGAGTATTGGAGGGGTAAGTGGAATTTCTGGTGTAGCGGTGAAATGCGTAGATATCAGAAGGAACACCAATGGCGAAGGCAGCTTACTGGACAAATACTGACGCTGAGGCACGAAAGCATGGGTAGCGAAAGGGATTAGATACC
>Otu001467
TGCCAGCCGCCGCGGTAATACGGAGGGGGCTAGCGTTGCTCGGAATTACTGGGCGTAAAGGGCGCGTAGGCGGGCCAGCTAGTCAGGCGTGAAAGCCCCGAGCTCAACTCGGGAACTGCGCTTGAAACTGCTGGCCTAGAGTTCGGGAGAGGGTAGTGGAATTCCCAGTGTAGAGGTGAAATTCGTAGATATTGGGAAGAACACCAGCGGCGAAGGCGGCTACCTGGACCGATACTGACGCTGAGGCGCGAAAGCGTGGGGAGCAAACAGGATTAGATACC
>Otu001468
TGCCAGCCGCCGCGGTAAGACGGAGGGGGCTAGCGTTGTTCGGAATTACTGGGCGTAAAGGGCGCGTAGGCGGCTTGCGTAGTCAGGCGTGAAAGCCCCGGGCTTAACCCGGGAACTGCGTTTGAAACTGGCAAGCTAGAGTCCGGGAGAGGATAGTGGAATTCCCAGTGTAGAGGTGAAATTCGTAGATATTGGGAAGAACACCAGTGGCGAAGGCGGCTATCTGGACCGGTACTGACGCTGAGGCGCGAAAGCGTGGGGAGCAAACAGGATTAGATACC
>Otu001472
TGCCAGCAGCCGCGGTAATACGAGGGGTGCAAGCGTTAATCGGAATTACTGGGCGTAAAGCGTACGCAGGCGGTTTGTTAAGCGAGATGTGAAAGCCCCGGGCTCAACCTGGGAACTGCATTTCGAACTGGCAGACTAGAGTATGATAGAGGGTGGTAGAATTTCAGGTGTAGCGGTGAAATGCGTAGAGATCTGAAGGAATACCGATGGCGAAGGCAGCCACCTGGGTCAATACTGACGCTCATGTACGAAAGCGTGGGGAGCAAACGGGATTAGATACC
>Otu001474
TGCCAGCCGCCGCGGTAATACGAAGGGCCCGAGCGTTGCGCGGAATCACTGGGCTTAAAGCGTACGTAGGCGGACAAGCAGGCATCCTGTGAAAGCCCTCGGCTCAACCGAGGAATTGCTTGGTGAACCGTTTGTCTTGAGGCAAGTAGGGGCTGTCGGAACGATAGGTGGAGCGGTGAAATGCGTTGATATCTATCGGAACGCCAAAGGCGAAGGCAGACAGCTGGGCTTGTCCTGACGCTGAGGTACGAAAGCGTGGGGAGCGAACGGGATTAGATACC
>Otu001476
TGCCAGCCGCCGCGGTAATACGGGGGGAGCAAGCGTTGTTCGGATTCATTGGGCGTAAAGGGCGCGTAGGCGGTTTGGCTAGTCTGACGTGAAATGTACCGGTTCAACCGGGGCGCCGTGTCAGAAACTGCCAGACTTGAGGTCGAGGGAGGAGAGTGGAATTCCTGGTGTAGCGGTGAAATGCGTAGATATCAGGAGGAACACCCGTGGCGAAGGCGACTCTCTATCTCGATTCTGACGCTGAGGCGCGAAAGCTAGGGGAGCAAACGGGATTAGATACC
>Otu001477
TGCCAGCAGCCGCGGTAATACGGAGGGTGCAAGCGTTGTTCGGATTTATTGGGCGTAAAGCGAGTGTAGGCGGTTTAGCAAGTCGTGTGTGAAATCCCGGGGCCCAACCCCGGAACTGCACACGATACTGCTAGGCTAGAGTCCCGGAGAGGGTGGCGGAATTCCCGGTGTAGGGGTGAAATCCGTAGATATCGGGAGGAACACCAGTGGCGAAGGCGGCCACCTGGACGGTGACTGACGCTGAGACTCGAAAGCGTGGGTAGCAAACAGGATTAGATACC
>Otu001478
TGCCAGCCGCCGCGGTAATACGGAGGGCGCAAGCGTTGTTCGGAATCACTGGGCGTAAAGCGCGTGTAGGCGGTCAGGATAGTCGGATGTGAAATCCCAAGGCTCAACCTTGGAACTGCATTCGAAACTGCCTGGCTAGAGTCTCGGAGAGGGTGGCGGAATTCCCGGTGTAGGGGTGAAATCCGTAGATATCGGGAGGAACACCAGTGGCGAAGGCGGCCACCTGGACGATGACTGACGCTGAGACGCGAAAGCGTGGGGAGCAAACAGGATTAGATACC
>Otu001479
TGCCAGCCGCCGCGGTAATACGGAGGGTGCAAACGTTGCTCGGAATTATTGGGCGTAAAGCGCACGTAGGTGGCCGTGCAAGTTGGATGTGAAAGCCCAGGGCTCAACCCTGGAAGTGCATCCAAAACTGCTCGGCTTGAGTTCCGGAGGGGCCCAGAGAATTCCCGGTGTAGAGGTGAAATTCGTAGATATCGGGAGGAATACCAGTGGCGAAGGCGCTGGGCTGGACGGGTACTGACGCTGAGGTGCGAAAGCGTGGGGAGCAAACAGGATTAGATACC
>Otu001480
TGCCAGCCGCCGCGGTAATACGGAGGATCCAAGCGTTATCCGGAATCATTGGGTTTAAAGGGTCCGTAGGCGGGTCTATAAGTCAGTGGTGAAAGTCTGCAGCTTAACTGTAGAACTGCCATTGATACTGTAGACCTTGAATTAGTATGAAGTGGTTAGAATGTGTAGTGTAGCGGTGAAATGCATAGATATTACACAGAATACCGATTGCGAAGGCAGATCACTAATACTATATTGACGCTGATGGACGAAAGCGTAGGTAGCGAACAGGATTAGATACC
>Otu001481
TGCCAGCAGCCGCGGTAAGACGGAGGGTGCAAACGTTGTTCGGAATCACTGGGCATAAAGCGCACGTAGGCGGTCCACTCAGTCGAGTGTGAAAGCCCCCGGCTCAACCGGGGAATAGCATTCGATACTGGTGGACTTGAGGACGGTTGGGGTGAGTGGAACTCCTGGTGGAGCGGTGAAATGCGTAGATATCAGGAGGAACACCAGTGGCGAAAGCGGCTCACTGGACCGTCTCTGACGCTGAGGTGCGAAAGCTAGGGTAGCGAACGGGATTAGATACC
>Otu001484
TGCCAGCAGCCGCGGTAATACGTAGGTGGCGAGCGTTATTCGGATTTATTGGGCGTAAAGGGTCCGTAGGGGGTTTGATTAGTCTGGTGTGAAATCCCGAGGCTCAACCTCGGAATTGCATCAGAAACTGTCAAGCTAGAGCATAGGAGAGGAGAGCGGAATTCCTGGTGTAGCGGTGGAATGCGTAGATATCAGGAGGAACACCAATGGCGAAGGCAGCTCTCTGGACTATTGCTGACCCTGAGGGACGAAAGCTAGGGGAGCGAACAGGATTAGATACC
>Otu001486
TGCCAGCAGCCGCGGTAATACCGGCGGCCCGAGTGGTGGCCGCTATTATTGGGCCTAAAGCGTCCGTAGCCGGGCCCGTAAGTCCCTGGCGAAATCCCACGGCTCAACCGTGGGGCTTGCTGGGGATACTGCGGGTCTTGGGACCGGGAGAGGTGGGGGGTACCCCTGGGGTAGGGGTGAAATCCTATAATCCCAGGGGGACCGCCAGTGGCGAAGGCGCCCCGCTGGAACGGGTCCGACGGTGAGGGACGAAGGCCAGGGGAGCAAACCGGATTAGATACC
>Otu001487
TGCCAGCAGCCGCGGTAATACTAGCGGTCCAAGTTGCAGCCATTTTTATTGGGTCTAAAACATCCGTAGCTTGCTTGACAAGTTTCTTGTGAAATCCTATATCTTAAGTATAGGGCGTGCAAGAAGTACTATCAAGCTAGAGATTGGGAGACGTAAGAAGTACAATCAGAGTAGCGGTTAAATGTATTAATCCTGATTGGACTAACAATAGCGAAGGCATCTTACGAGAACAGTTCTGACAGTCAGGGATGAAGGCTAGGGGCGCAAAACGGATTAGATACC
>Otu001491
TGCCAGCAGCCGCGGTAATACGGAGGGTGCAAGCGTTAATCGGAATTACTGGGCGTAAAGCGCGCGTAGGCGGCAGTGTAAGTCGGATGTGAAAGCCCCGGGCTCAACCTGGGAATTGCATTCGATACTGCACTACTAGAGTATGGGAGAGGGAAGTGGAATTTCCGGTGTAGCGGTGAAATGCGTAGATATCGGAAAGAACACCAGTGGCGAAGGCGACTTCCTGGCCCAATACTGACGCTGAGGTGCGAAAGCGTGGGGAGCAAACAGGATTAGATACC
>Otu001492
TGCCAGCAGCCGCGGTAATACGGAGGGTGCAAGCGTTGTTCGGAATCATTGGGCGTAAAGCGCGCGTAGGCGGCTTGGTAAGTCGGATGTGAAATCCCGGGGCCCAACCCCGGAACTGCATTCGATACTGCCTCGCTAGAGTCCCGGAGAGGAAGGCAGAATTCCCGGTGTAGAGGTGAAATTCGTAGATATCGGGAGGAATACCAGTGGCGAAGGCGGCCTTCTGGACGGTGACTGACGCTGAGGTGCGAAAGCGTGGGGAGCAAACAGGATTAGATACC
>Otu001493
TGCCAGCCGCCGCGGTAATACGGGGGGAGCAAGCGTTGTCCGGAATCACTGGGCGTAAAGGGCGTGTAGGCGGGTTGGTAAGTCAGATGTGAAAGCCCACGGCTTAACCGTGGAGGGTCATCTGAAACTGCCGGCCTTGAGTGCGAGAGAGGGTGATGGAATTCCCGGTGTAGCGGTGAAATGCGTAGATATCGGGAGGAACACCAAAGGCGAAGGCAGTCACCTGGCTCGACACTGACGCTGAGGCGCGAAAGCGTGGGCAGCAAACAGGATTAGATACC
>Otu001495
TGCCAGCCGCCGCGGTAAAACCAGCACCTCAAGTGGTCAGGAGGTTTATTGGGCCTAAAGCATCCGTAGCCTGCTTTGTAAGTTTTCGGTTAAATCCACATGCTCAACATTTGGGCTGCCGGAAAAACTGCATTGCTAGGGAGTGGGAGAGGTAGACGGTACTCGATAGGAAGGGGTAAAATCCTTTGATCTATTGATGACCACCTGTGGCGAAGGCGGTCTACCAGAACACGTTCGACGGTGAGGGATGAAAGCTGGGGGAGCAAACCGGATTAGATACC
>Otu001500
TGCCAGCAGCCGCGGTAAAACCAGCACCTCAAGTGGTCAGGATGATTATTGGGCCTAAAGCATCCGTAGCCGGCTCTGTAAGTTTTCGGTTAAATCTATATGCTCAACATATAGGCTGCCGGGAATACTGCACAGCTAGGGAGTGGGAGAGGTAGACGGTACTCGGTAGGAAGTGGTAAAATGCTTTGATCTATCGATGACCACCTGTGGCGAAGGCGGTCTACTAGAACACGTTCGACGGTGAGGGATGAAAGCTGGGGGAGCAAACCGGATTAGATACC
>Otu001502
TGCCAGCAGCCGCGGTAATACGGAGGGTCCGAGCGTTGTTCGGAATTACTGGGCGTAAAGAGCATGTAGGCGGCTGGGCAAGTCGAATGTGAAATCCCCGGGCTCAACCCGGGAACTGCATCCGAAACTGCCTGGCTAGAGTCTCGGAGAGGAAGGCAGAATTCCCAATGTAGGGGTGAAATCCGTAGATATTGGGAGGAATACCAGTGGCGAAGGCGGCCTTCTGGACGATGACTGACGCTGAGATGCGAAAGCGTGGGGAGCAAACAGGATTAGATACC
>Otu001503
TGCCAGCAGCCGCGGTAATACGGAGGGGGCTAGCGTTGTTCGGAATTACTGGGCGTAAAGCGCGCGTAGGCGGATTGTTAAGTCGGGGGTGAAATCCCGGGGCTCAACCCCGGAACTGCCTCCGATACTGACAGTCTAGAGATCTGGAGAGGCGAGTGGAATTCCGAGTGTAGAGGTGAAATTCGTAGATATTCGGAGGAACACCAGTGGCGAAGGCGGCTCGCTGGCCAGATACTGACGCTGAGGTGCGAAAGCGTGGGGAGCAAACAGGATTAGATACC
>Otu001504
TGCCAGCCGCCGCGGTAACACCGGCACCTCGAGTGGTAGCCACTATTATTGGGCCTAAAGCGTTCGTAGCCGGTTTGGTAAATTCTTGGGTAAATCGTACCGCTTAACGGTGCGGATTCCGAGGACACTACCAGACTTGAGACCGGGGGAGATCAGAGGTACTTGTGGGGGAGCGGTGAAATGTTGTAATCCCACAGGGACCACCAGTGGCGAAGGCGTCTGATCAGAACGGCTCTGACGGTGAGGAACGAAACCCTGGGGCGCAAACGGGATTAGATACC
>Otu001507
TGCCAGCCGCCGCGGTAATACGAAGGGCCCGAGCGTTGCGCGGTATCATTGGGCTTAAAGGGTGCGCAGGCGGACCCACAAGTATCTTGTGAAAGCCCTCGGCTCAACCGAGGAATTGCTTGGTAGACTGCGGGTCTTGAGCTCGGTAGGGGCGGTCGGAACTCTAGGTGGAGCGGTGAAATGCGTAGATATCTAGAGGAACGCCAAAGGTGAAGACAGACCGCTGGGCCGACGCTGACGCTCAGGCACGAAAGCGTGGGGAGCGAACGGGATTAGATACC
>Otu001508
TGCCAGCCGCCGCGGTAATACGGAGGGGGCAAGCGTTGTTCGGAATAACTGGGCGTAAAGGGTCCGTAGGCGGCCATGCAAGTCGAGGGTGAAATCCCCGGGCTCAACCCGGGAATTGCCTTCGAAACTGCGTGGCTTGAGTCCGGTAGAGGAAGATGGAATTCCCGGTGTAGCGGTGAAATGCGTAGATATCGGGAGGAACACCAGTGGCGAAGGCGATCTTCTGGGCCGGTACTGACGCTGAGGGACGAAAGCGTGGGGAGCAAACAGGATTAGATACC
>Otu001509
TGCCAGCAGCCGCGGTAATACGGAGGGAGCGAACGTTGTTCGGATTTACTGGGCGTAAAGGGCGCGTAGGCGGTTTCGCAAGTCAGAGGTGAAATGTCTCGGCTCAACCGAGGACCTGCCTTTGAAACTGCAGAACTTGAGGTCGTGAGAGGAGACTGGAATTCCTAGTGTAGCGGTGAAATGCATAGATATTAGGAAGAACACCAGTGGCGAAGGCGAGTCTCTGGCACGATTCTGACGCTGAGGCGCGAAAGCTAGGGGAGCGAACGGGATTAGATACC
>Otu001515
TGCCAGCCGCCGCGGTAATACGGGGGGTGCAAACGTTGCTCGGAATTATTGGGCGTAAAGCGCACGTAGGCGGTCCGATAAGTCGGATGTGAAAGCCCTCGGCTCAACCGAGGAAGTGCATTCGAAACTGTCAGACTTGAGTATGGGAGAGGGTGGCGGAATTCCCGGTGTAGAGGTGAAATTCGTAGATATCGGGAGGAACACCAGTGGCGAAGGCGGCCACCTGGACCAATACTGACGCTGAGGTGCGAAAGCGTGGGGAGCAAACAGGATTAGATACC
>Otu001517
TGCCAGCCGCCGCGGTAATACGGAGGGTGCAAGCGTTGTTCGGAATCATTGGGCGTAAAGGGCGTGTAGGCGGTTTGTTAAGTCATGTGTGAAAGCCCTCGGCTCAACCGGGGAATGGCGCATGAAACTGGCAAACTAGAGTACTGAAGAGGGGGGTGGAATTCCCGGTGTAGCGGTGAAATGCGTAGATATCGGGAGGAACACCAGTGGCGAAGGCGGCCCCCTGGTCTGATACTGACGCTGAGACGCGAAAGCGTGGGGAGCAAACAGGATTAGATACC
>Otu001520
TGCCAGCAGCCGCGGTAATACGTAGGTGGCGAACGTTGTCCGGATTTACTGGGCGTAAAGCGCGCGCAGGCGGACCGATCAGTCCGGGGTGAAATCTCACGGCTCAACTGTGAGCGGCCCTCGGATACTGTCGGCCTAGAGGTGCCTAGAGGAGAGTGGAATTCCGGGTGTAGTGGTGGAATGCGTAGATATCCGGAGGAACACCAGTGGCGAAAGCGACTCTCTGGGGGCAACCTGACGCTGAGGCGCGAAAGCGTGGGGAGCGAACCGGATTAGATACC
>Otu001521
TGCCAGCCGCCGCGGTAATACGGAGGGGGCTAGCGTTGTTCGGAATTACTGGGCGTAAAGCGCACGTAGGCGGCGCACGCAGTCAGAGGTGAAAGGCCTGGGCTCAACCCAGGAACTGCCTTTGATACTGGTGTGCTAGAGTCCGGGAGAGGGTAGCGGAATTCCCAGTGTAGAGGTGAAATTCGTAGATATTGGGAAGAACACCGGTTGCGAAGGCGGCTACCTGGACCGGCACTGACGCTGAGGTGCGAAAGCGTGGGGAGCAAACAGGATTAGATACC
>Otu001522
TGCCAGCAGCCGCGGTAAGACGGAAGGCGCGAACGTTACTCGGAATCACTGGGCATAAAGAGCTCGTAGGCGGTTCGTTAAGTCCGGAGTGAAATCCCTCGGCTCAACCGAGGAACTGCTTCGGAAACTGGCGGGCTAGAGGGCAGGAGGGGAGAGTGGAATTCCTGGTGGAGCGGTGAAATGCGTAGATATCAGGAGGAACGCCGGCGGCGAAAGCGACTCTCTGGTCTGTTCCTGACGCTGAGGAGCGAAAGCTAGGGCAGCAAACAGGATTAGATACC
>Otu001525
TGCCAGCAGCCGCGGTAACACGTGGGGGGCGAGCGTTGTCCGGATTTATTGGGCGTAAAGGGCTCGTAGGCGGCTTAGCAAGTCGGGCGTGAAAACCCGGGGCTCAACCCCGGGACGCCGTTCGAAACTGCTATAGCTAGTTTCCGGTAGAGGTGAGTGGAATTCTCGGTGTAGCGGTGAAATGCGCAGATATCGAGAGGAACACCAGTAGCGAAGGCGGCTCACTGGGCCGGTAAAGACGCTGAGGAGCGAAAGCGTGGGGAGCAAACAGGATTAGATACC
>Otu001526
TGCCAGCAGCCGCGGTAATACGGAGGGTCCGAGCGTTAATCGGAATTACTGGGCGTAAAGCGTTCGTAGGTGGTTTGTTAAGCAAGATGTGAAAGCCCCGGGCTCAACCTGGGAACTGCATTTTGAACTGGCAGACTAGAGTTTTGTAGAGGGTAGTGGAATTTCCAGTGTAGCGGTGAAATGCGTAGAGATTGGAAGGAACATCAGTGGCGAAGGCGGCTACCTGGACAGAGACTGACACTGAGGAACGAAAGCGTGGGGAGCAAACAGGATTAGATACC
>Otu001527
TGCCAGCAGCCGCGGTAAGACGAACCGTCCAAACGTTATTCGGAATCACTGGGCTTAAAGGGTGCGTAGGCGGCGCGGTAAGTTGGGTGTGAAATACCTCGGCTCAACCGAGGAATGGCGCCCAAAACTACCGTGCTCGAGGGAGACAGAGGTAAGCGGAACTGATGGTGGAGCGGTGAAATGCGTTGATATCATCAGGAACACCGGTGGCGAAAGCGGCTTACTGGGTCTCTTCTGACGCTGAGGCACGAAAGCTAGGGTAGCGAACGGGATTAGATACC
>Otu001529
TGCCAGCCGCCGCGGTAATACGAATGGTGCAAGCGTTGTTCGGAATCACTGGGCATAAAGAGCACGTAGGCGGCGACGCAAGTCGGTTGTGAAATCCCCCGGCTCAACCGGGGAATAGCAACCGAAACTACATCGCTAGAGTGTGGGAGGGGAGAACGGAATTCCTGGTGGAGCGGTGAAATGCGTAGATATCAGGAGGAACGCCGGAGGCGAAAGCGGTTCTCTGGCCCACAACTGACGCTGAGGTGCGAAAGCTAGGGGAGCAAACAGGATTAGATACC
>Otu001534
TGCCAGCCGCCGCGGTAACACGGAGGGCGCGAGCGTTGTTCGGAATCACTGGGCGTAAAGCGCGCGTAGGCGGTTACGTAAGTCGATTGTGAAAGCCCGAGGCTCAACTTCGGGACGCCAGTCGATACTGCGTGACTAGAGCATGGTAGAGGCAAGTGGAATTCCCGGTGTAGCGGTGGAATGCGTAGATATCGGGAAGAACACCAGTGGCGAAGGCGACTTGCTGGGCCATTGCTGACGCTGAGGTGCGAAAGCGTGGGGAGCAAACAGGATTAGATACC
>Otu001538
TGCCAGCCGCCGCGGTAATACGGAGGGTGCGAGCGTTAATCGGAATTACTGGGCGTAAAGCGCGCGTAGGTGGTCTTTTAAGCCAGATGTGAAAGCCCCGGGCTCAACCTGGGAACTGCATTTGGAACTGGAAGACTAGAGTACAGAAGAGGGTAGTGGAATTTCCTGTGTAGCGGTGAAATGCGTAGATATAGGAAGGAACACCAGTGGCGAAGGCGGCTACCTGGTCTGATACTGACACTGAGGTGCGAAAGCGTGGGTAGCAAACAGGATTAGATACC
>Otu001540
TGCCAGCCGCCGCGGTAAGACGGAAGAGGCGAGCGTTGTTCGGAATCACTGGGCTTAAAGCGCGTGTAGGCGGCCTCGCAAGTACCTTGTGAAATCCCTCGGCTCAACCGAGGAATGGCTGGGTATACTGCGGGGCTTGAGGCAGGTAGAGGTGCCTGGAACTCTAGGTGGAGCGGTGAAATGCGTAGATATCTAGAGGAACGCCCGTGGCGAAAGCGGGGCACTGGGCCTGTCCTGACGCTGAGACGCGAAAGCGTAGGTAGCAAACGGGATTAGATACC
>Otu001543
TGCCAGCAGCCGCGGTAATACGGAGGGTGCAAGCGTTGTCCGGAATCACTGGGTGTAAAGGGTGTGTAGGCGGGACAGCAAGTCAGAGGTGAAATCCTACGGCTCAACCGTAGAACTGCCTTTGAGACTGCTGTTCTTGAGTTTCGGAGAGGTTACCAGAATTCGTGGTGTAGCGGTGAAATGCGTAGATATCACGAGGAATACCCGTGGCGTAGGCAGGTAACTGGACGAATACTGACGCTGAGGCACGAAAGCGTGGGGAGCAAACAGGATTAGATACC
>Otu001547
TGCCAGCAGCCGCGGTAATACGGAGGGTGCAAACGTTGTTCGGAATCACTGGGCATAAAGCGCACGTAGGCGGTCCGCTCAGTCGGATGTGAAAGCCCTCGGCTCAACCGGGGAATAGCATTCGAAACTGGCGGACTTGAGGATGGTTGGGGTGAGTGGAACTCCTGGTGGAGCGGTGAAATGCGTAGATATCAGGAGGAACACCAGTGGCGAAAGCGGCTCACTGGGCCATCACTGACGCTGAGGTGCGAAAGCTAGGGGAGCGAACGGGATTAGATACC
>Otu001548
TGCCAGCCGCCGCGGTAAGACAGAGGGTGCGAGCGTTGTTCGGAATCATTGGGCGTAAAGAGCACGTAGGCGGTATTTCAAGTCGGATGTGAAAGCCCGGGGCTCAACCCCGGAAGTGCATCCGAAACTGTGATACTTGAGTCCCGGAGAGGGTGGTGGAATTCCTGGTGTAGAGGTGAAATTCGTAGATATCAGGAGGAACACCTGTGGCGAAGGCGACCACCTGGACGATGACTGACGCTGAGGTGCGAAAGCGTGGGGAGCAAACAGGATTAGATACC
>Otu001549
TGCCAGCAGCCGCGGTAATACGGAGGGTGCAAACGTTGTTCGGAATTATTGGGCGTAAAGGGCGCGCAGGCGGCGACGTATGTCTGGTGTGAAATCCCATCTCTCAAAGATGGAACTGCGCTGGAAACTACGTTGCTCGAGTCCCGGAGGGGATAGCGGAATTCCCGGTGTAGAGGTGAAATTCGTAGATATCGGGAGGAACACCCGTGGCGAAGGCGGCTATCTGGACGGTGACTGACGCTGAGGCGCGAAAGCGTGGGGAGCAAACAGGATTAGATACC
>Otu001555
TGCCAGCCGCCGCGGTAATACGGAGGGGGCTAGCGTTGTTCGGAATTACTGGGCGTAAAGGGCGCGTAGGCGGCCCACATAGTCAGGCGTGAAAGCCCCGGGCTCAACCTGGGAACTGCGCTTGATACTGGTGGGCTAGAGTCCGGGAGAGGATGGTGGAATTCCCAGTGTAGAGGTGAAATTCGTAGATATTGGGAAGAACACCAGTGGCGAAGGCGGCCATCTGGACCGGTACTGACGCTAAGGCGCGAAAGCGTGGGGAGCAAACAGGATTAGATACC
>Otu001556
TGCCAGCAGCCGCGGTAATACGGAGGGGGCTAGCGTTGTTCGGAATTACTGGGCGTAAAGCGCGCGTAGGCGGTCAAGTAAGTTGGTGGTGAAATCCCGGAGCTCAACTCCGGAACTGCCTTCAAAACTGCTTGACTAGAGGCAGGGAGAGGAGAGTGGAATATCCAGTGTAGAGGTGAAATTCGTAGATATTGGATGGAACACCAGTGGCGAAGGCGACTCTCTGGCCCTGATCTGACGCTAAGGCGCGAAAGCGTGGGGAGCAAACAGGATTAGATACC
>Otu001560
TGCCAGCCGCCGCGGTAATACCGGCACCTCAAGTGGTCGTCGCTTTTATTGGGCCTAAAACGTCCGTAGCCGGTTTGGTAAACCCGTGGGTAAATCAACCAGCTTAACTGGTTGAATTCTGCGGAGACTGCCAAACTTGGAACCGGGAGAGGTGTGAGGAACTCTTGGGGTAGGGGTAAAATTTGTTTATCCCAGGGGGACCACCTGTTGCGAAGGCGTCACACTAGAACGGATTCGACGGTCAGGGACGAAGCCTAGGGGCACGAACCGGATTAGATACC
>Otu001561
TGCCAGCAGCCGCGGTAATACGGAGGGTGCGAGCGTTGCTCGGAATTATTGGGCGTAAAGCGCGTGTAGGCGGGAGTACAAGTCGGGTGTGAAAGCCCTGGGCTCAACCCAGGAAGTGCGCCCGAAACTGTATTTCTTGAGTCCGAGAGGGGGTCGTGGAATTCCCGGTGTAGCGGTGAAATGCGTAGATATCGGGAGGAACACCTGTGGCGAAGGCGGCGACCTGGATCGGTACTGACGCTGAGACGCTAAAGCGTGGGGAGCAAACAGGATTAGATACC
>Otu001563
TGCCAGCCGCCGCGGTAAGACGGAGGGTGCAAGCGTTGTTCGGATTTACTGGGCGTAAAGGGCGTGTAGGCGGATATGCAAGCCGGGGGTGAAAGCCCTGGGCTCAACCCAGGACGGTCTTCCGGAACTGCATATCTTGAGAGAGTCAGAGGCAGGTGGAATTCCAGGTGTAGAGGTGAAATTCGTAGATATCTGGAGGAACACCGGTGGCGAAGGCGGCCTGCTGGGGCTCTTCTGACGCTGAGGCGCGAAAGCGTGGGTAGCAAACAGGATTAGATACC
>Otu001565
TGCCAGCAGCCGCGGTAAAACGGAGGGTGCTAACGTTGCTCGGAATTACTGGGCGTAAAGCGCATGTAGGCGGTTTACCAAGTCTCGTGTGAAATCCCTGGGCTCAACCCAGGAAGTGCACGGGAAACTGGTAGACTAGAGTTCGGTAGAAGTGGGCGGAATTCCCGGTGTAGAGGTGAAATTCGTAGATATCGGGAGGAACACCAGTAGCGAAGGCGGCTCACTAGCACGATACTGACGCTGAGATGCGAAAGCGTGGGGAGCAAACAGGATTAGATACC
>Otu001566
TGCCAGCCGCCGCGGTAATACGGGGGGGGCAAGCGTTATTCGGATTTACTGGGCGTAAAGGGCGTGTAGGCGGCTTGATAGGTCAAAGGTGAAAGCCCTCGGCTCAACCGAGGAACTGCCTTTGAAACCATCTCGCTCGAGACCGGGAGGGGCTAGCGGAATTCCAGGTGTAGCGGTGAAATGCGTAGATATCTGGAGGAACACCAGTGGCGAAGGCGGCTAGCTGGACCGGTTCTGACGCTGAGGCGCGAAAGCGTGGGGAGCAAACAGGATTAGATACC
>Otu001569
TGCCAGCAGCCGCGGTAATACGTAGGATTCGAGCGTTGTCCGGATTTACTGGGCGTAAAGGGCGAGTAGGTGGCTTGTCAAGTCTCATGTGAAATCTCCCGGCTCAACTGGGAGGGGTCATGGGAAACTGATAGGCTCGAGGGCAGCAGAGGGAAGCGGAATTCCGAGAGTAGTGGTGAAATGCGTAGATACTCGGAGGAACACCAGTGGCGAAGGCGGCTTCCTGGGCTGTTCCTGACGCTGAGGCGCGAAAGCGTGGGGAGCAAACCGGATTAGATACC
>Otu001571
TGCCAGCCGCCGCGGTAATACGGAGGGGACTAGCGTTGTTCGGAATTACTGGGCGTAAAGAGTTCGTAGGCGGATAAGCAAGTAAGAGGTGAAAGCCCAGGGCTCAACCCTGGAACTGCCTTTTAAACTGCTTGTCTAGAGACTGATAGAGGTTAGGGGAATACCTAGTGTAGAGGTGAAATTCGTAGATATTAGGTGGAACACCAGTGGCGAAGGCGCCTAACTGGATCAGTACTGACGCTGAGGAACGAAAGCGTGGGGAGCAAACAGGATTAGATACC
>Otu001573
TGCCAGCAGCCGCGGTAATACGGAGGGGGCCAGCGTTGCTCGGAATTATTGGGCGTAAAGGGCGTGTAGGCGGCCTTGTAAGTCTGATGTGAAAGCCCACGGCTCAACCGTGGAAGTGCATCTTATACTGCTTGGCTAGAGTCTGGGAGAGGGAAGCGGAATTCCCGGTGTAGCGGTGAAATGCGTAGATATCGGGAGGAACACCAGTGGCGAAGGCGGCTTCCTGGACCAGTACTGACGCTGAGGCGCGAAAGCTAGGGGAGCAAACAGGATTAGATACC
>Otu001574
TGCCAGCCGCCGCGGTAATACGGAGGGGACTAGCGTTGTTCGGAATTACTGGGCGTAAAGAGTTCGTAGGCGGATAAGCAAGTAAGAGGTGAAAGCCCAGGGCTCAACCTTGGAACAGCCTTTTAAACTGCTTATCTAGAGACTGATAGAGGTTAGGGGAATACCTAGTGTAGAGGTGAAATTCGTAGATATTAGGTGGAACACCAGTGGCGAAGGCGCCTAACTGGATCAGTACTGACGCTGAGGAACGAAAGCGTGGGGAGCAAACAGGATTAGATACC
>Otu001581
TGCCAGCCGCCGCGGTAATACGGAGGGAGCTAGCGTTGTTCGGAATTACTGGGCGTAAAGCGCGCGTAGGCGGCCTGACAAGTTGGGGGTGAAAGCCCGAGGCTTAACCTCGGAACTGCCCCCAAAACTGTCAGGCTAGAGTCCGGGAGAGGCAGGCGGAATTCCTAGTGTAGAGGTGAAATTCGTAGATATTAGGAAGAACACCAGTGGCGAAGGCGGCCTGCTGGACCGGTACTGACGCTAAGGTGCGAAAGCGTGGGGAGCAAACAGGATTAGATACC
>Otu001584
GCCAGCAGCCGCGGTAAGACGGAGGGCGCAAGCGTTGTTCGGAATTACTGGGCGTAAAGCGCGGGCAGGTGGTCTGTTAAGTCGTTTGTGAAAATCCGGGGCTCAACCCCGCGAAATGCAAGCGATACTGGCAGACTGGAGATCGGTAGAGGCTAGCGGAATTCCTGGTGTAGCGGTGGAATGCGTAGATATCAGGAAGAACACCTGTGGCGAAGGCGGCTAGCTGGGCCGAGTCTGACACTCATCCGCGAAAGCGTGGGGAGCAAACAGGATTAGATACC
>Otu001585
TGCCAGCCGCCGCGGTAAGACGGGAGATGCAAGCGTTATTCGGATTTATTGGGCGTAAAGGGTTTGTAGGTTGTTGGTTAAGTCTATGGTCAAATTCCGAAGCTCAACTTCGGGCCGGCACTAGAAACTAATCAACTTGAGTACGTTAGAGGCAGGGGGAATTCCCAGTGTAGCGGTGAAATGCGTAGATATTGGGAGGAACATCAATGGCGAAGGCACCCTGCTAGGCCGATACTGACACTGAAAAACGAAAGCTAGGGGAGCAAATGGGATTAGATACC
>Otu001589
TGCCAGCCGCCGCGGTAATACGGGAGGTGCGAGCGTTAATCGGAATTACTGGGCGTAAAGCGAGCGTAGGCTGTTAATTAAGTCGAATGTGAAATCCCCGGGCTCAACCTGGGAACTGCATTCGAAACTATTTAACTAGAGTATGGGAGAGGAAAGTAGAATTTCCGGTGTAGCGGTGAAATGCGTAGATATCGGAAGGAATACCAGTGGCGAAGGCGGCTTTCTGGAACAATACTGACGCTAAGGTTCGAAAGCGTGGGGAGCAAACAGGATTAGATACC
>Otu001591
TGCCAGCCGCCGCGGTAAGACGGAGGGCGCAAGCGTTGTTCGGAATCACTGGGCATAAAGAGCACGTAGGCGGTCTACTAAGTCGAATGTGAAAGCCCTCGGCTCAACCGGGGAACTGCATCCGAAACTGGTAGACTGGAGGAAGGCAGGGGTGAGTGGAACTCCAGGTGGAACGGTGAAATGTGTAGATATCTGGAGGAACACCGGTGGCGAAAGCGGCTCACTGGGCCTTTCCTGACGCTGAGGTGCGAAAGCTAGGGTAGCAAACGGGATTAGATACC
>Otu001593
TGCCAGCCGCCGCGGTAATACGGAGGGGGCAAGCGTTGCTCGGAATTACTGGGCGTAAAGGGCGCGTAGGCGGTTAGGAAAGTCCGGTGTGAAATCCCTTGGCTCAACCAAGGAACTGCGCCGGAAACTTCTTGACTAGAGGCCAGGAGAGGAAAGTGGAATTCCCGGTGTAGCGGTGAAATGCGTAGATATCGGGAGGAACACCCGTGGCGAAGGCGGCTTTCTGGACTGGTTCTGACGCTGAGGCGCGAAAGCTAGGGTAGCAAACAGGATTAGATACC
>Otu001595
TGCCAGCCGCCGCGGTAATACAGAGGGTGCAAGCGTTAATCGGAATTACTGGGCGTAAAGGGCGCGTAGGTGGGCGAATAAGTTGGGTGTGAAAGATCCGGGCTTAACCTGGACAGGTCATCCAAAACTGTTCGTCTAGAGTGCAGGAGAGGTAAGCGGAATTTCCAGTGTAGCGGTGAAATGCGTAGATATTGGAAGGAACATCAGTGGCGAAGGCGGCTTACTGGACTGAGACTGACACTGAGGCGCGAAAGCGTGGGGAGCAAACAGGATTAGATACC
>Otu001596
TGCCAGCCGCCGCGGTAATACGGAGGGTGCGAGCGTTAATCGGAATTACTGGGCGTAAAGGGTACGTAGGCGGTTAAATAAGTTGGGTGTGAAAGCCCCGGGCTCAACCTGGGAACTGCATTCAAAACTGTTTGACTAGAGTGTATAAGAGGTTAGCGGAATTCCAGGTGTAGCAGTGAAATGCGTAGATATCTGGAGGAACATCAGTGGCGAAGGCGGCTAACTGGTATAACACTGACGCTGAGGTACGAAAGCGTGGGGAGCGAACGGGATTAGATACC
>Otu001601
TGCCAGCAGCCGCGGTAAGACGTAGGGACCGAGCGTTGTCCGGAATTATTGGGCGTAAAGAGCTCGTAGGCGGTTGCGTAAGTCGGATGTGAAAACTCAGGGCTCAACCCTGAGACGCCATCCGATACTGCGCTGACTTGAATCCAGTAGGGGAGTGTGGAATTCCTGGTGTAGCGGTGAAATGCGCAGATATCAGGAGGAACACCTATGGCGAAGGCAGCACTCTGGGCTGGTATTGACGCTGAGGAGCGAAAGCATGGGTAGCAAACAGGATTAGATACC
>Otu001603
TGCCAGCAGCCGCGGTAATACGGAGGGTGCGAGCGTTGTCCGGAATCACTGGGCGTAAAGGGCGCGTAGGCGGCTTGGTAAGTAGGGGGTGAAATCCCACGGCTCAACCGTGGGCCTGCCTCCTAAACTGCCGGGCTTGAGCACGGTAGAGGCAGATGGAATTCCCGGTGTAGCGGTGGAATGCGTAGATATCGGGAAGAACACCAGTGGCGAAGGCGGTCTGCTGGGCCGTTGCTGACGCTGAGGCGCGACAGCGTGGGGAGCAAACAGGATTAGATACC
>Otu001605
TGCCAGCCGCCGCGGTAATACGTAGGGGGCAAGCGTTGTCCGGAATTACTGGGCGTAAAGGGCCTGTAGGCGGCATGGTAAGTCCGTAGTGAAATCTCCCGGCTTAACTGGGAGCGGTCTATGGATACTGCCAAGCTAGAGATCATCAGAGGAGAGCGGAATTCCCGGTGTAGTGGTGAAATGCGTAGATATCGGGAGGAACACCAGTGGCGAAAGCGGCTCTCTGGGGTGGTTCTGACGCTGAGGGGCGAAAGCGTGGGGAGCAAACCGGATTAGATACC
>Otu001607
TGCCAGCCGCCGCGGTAATACGAAGGGCCCGAGCGTTGTGCGGATTCACTGGGCTTAAAGGGTGCGTAGGCGGATGTGTAAGTGCGTTGTGAAAGCCCACGGCTCAACCGTGGAACTGCAGCGCATACTGCACATCTTGAGATCGGTAGGGGTTGTCGGAACTGTAGGTGTAGCGGTGAAATGCGTAGATATCTACAGGAACACCAATGGCGAAGGCAGACAACTGGGCCGATTCTGACGCTGAGGCACGAAAGCGTGGGGAGCAAACAGGATTAGATACC
>Otu001608
TGCCAGCAGCCGCGGTAATACGGAGGATGCGAGCGTTGTTCGGAATCACTGGGCTTAAAGCGCATGTAGGCGGAATGTAAGGTGTCATGTGAAAGCCCCCGGCTCAACCGGGGAATTGCTAGGCAAACCGACATTCTTGAGGCAAGTAGAGGCGACTGGAACCTTTGGTGGAGAGGTGAAATTCGTAGATATCAAAGGGAACGCCGGTGGCGAAAGCGGGTCGCTGGGCTTGTCCTGACGCTGAGATGCGAAAGCGTAGGTAGCGAACGGGATTAGATACC
>Otu001610
TGCCAGCCGCCGCGGTAATACGTACTGGGCGAACGTTATTCGGAATCACTGGGCTTAAAGGGTGCGTAGGCGGCTTTCCAGGTCTGATGTGAAATCTCACGGCTCAACCGTGAAATTGCGTTGGAAACCGGAAGGCTTGAGTGAGCTAGAGGTGTGTGGAACTTCCTGTGGAGCGGTGAAATGTGTTGATATGGGAAGGAACGCCGGTGGCGAAAGCGACACACTGGGGCTCAACTGACGCTGAGGCACGAAAGCTAAGGTAGCGAACGGGATTAGATACC
>Otu001612
TGCCAGCAGCCGCGGTAATACGTAGGTGGCGAGCGTTGTCCGGATTTACTGGGCGTAAAGCGCGCGCAGGCGGATTCGTCAGTCCGGGGTGAAAACTCACGGCTCAACCGTGAGAGGTCCCCGGATACTGCGAGTCTAGAGGCACCTAGAGGAGAGTGGAATTCCCGGTGTAGTGGTGGAATGCGTAGATATCGGGAGGAACACCAGTGGCGAAAGCGGCTCTCTGGGGGTGACCTGACGCTGAGGCGCGAAAGCGTGGGGAGCGAACCGGATTAGATACC
>Otu001614
TGCCAGCCGCCGCGGTAATACGGAGGGTGCGAGCGTTATCCGGAATTACTGGGTTTAAAGGGTGCGTAGGCGGCTAAGTAAGTCAGGAGTGAAAATTGCCCGCTAAACGGGTAACGTGCTTTTGATACTGCTTAGCTTGAATAAGGTTGAGGTTAGCGGAATGTGGCATGTAGCGGTGAAATGCATAGATATGCCATAGAACACCAATTGCGAAGGCAGCTGGCTAGACCTATATTGACGCTGAGGCACGAAAGCGTGGGGAGCGAACAGGATTAGATACC
>Otu001615
TGCCAGCAGCCGCGGTAATACGGAGGGTGCGAGCGTTGTCCGGATTTATTGGGTTTAAAGGGTGCGTAGGCGGTTTATTAAGTCAGTGGTGAAAGTCTGTAGCTTAACTATAGAAGTGCCATTGATACTGATAGACTTGAGTATACTATAGGCAGGCGGAATTTATGATGTAGCGGTGAAATGCATAGATATCATAAAGAACCCCGATAGCGAAGGCAGCTTGCCGGAGTATAACTGACGCTGATGCACGAAAGCGTGGGTAGCGAACAGGATTAGATACC
>Otu001616
TGCCAGCCGCCGCGGTAACACCCGCGCCTTGAGTGGTGGTCGTTATTACTGAGCCTAAAGCGTCCGCAGCCGGCCTCGTAAATCCTTGGGTAAATCGGGCCGCTTAACGGTTCGACTTCCGAGGACACTGCGAGGCTTGGGACCGGGTGAGGCGAGAGGTACTCCTGGGGTAGGGGTAAAATCCTGTAATCCTGGGAGGACTACCGGTTGCGAAGGCGTCTCGCTAGAACGGATCCGACGGTAAGGGACGAAGGCCTGGGGCGCAAACGGGATTAGATACC
>Otu001617
TGCCAGCAGCCGCGGTAAAACGTAGGGGGCGAGCGTTATCCGGATTTATTGGGCGTAAAGCGCACGTAGGTGGCGCTGTAAGTTGGACGTGAAAGCTCTCGGCTCAACTGAGAGAGGTCGTTCAAAACTGCAGGGCTTGAGGTTGGAAGAGGAGAGTGGAATTCCCGGTGTAGTGGTGGAATGCGTAGATATCGGGAGGAACACCAGTGGCGAAGGCGACTCTCTGGTCCACACCTGACGCTGAGGTGCGAAAGCGTGGGGAGCGAACGGGATTAGATACC
>Otu001618
TGCCAGCAGCCGCGGTAATACGGAGGGTGCGAGCGTTATCCGGAATTACTGGGTTTAAAGGGTGCGTAGGCTGCAACGTAAGTCAGGAGTGAAAGGTAGCCGCTAAACGGTTGAATTGCTTTTGATACTGCGTAGCTTGAATAAGGTTGAGGTTAGCGGAATGTGGCATGTAGCGGTGAAATGCATAGATATGCCATAGAACACCAATTGCGAAGGCAGCTGGCTAGACCTATATTGACGCTGAGGCACGAAAGCGTGGGGAGCGAACAGGATTAGATACC
>Otu001620
TGCCAGCAGCCGCGGTAACACGTAGGAACCGAGCGTTGTCCGGATTTACTGGGCGTAAAGGGCGAGTAGGCGGCTCGTTAAGTCTCATGTGAAATCTCCCGGCTCAACTGGGAGGGGTCATGGGAAACTGGCAAGCTTGAGGGCAGTAGAGGAAAGTGGAATTCCCGGAGTAGTGGTGGAATGCGTAGATACCGGGAGGAACACCAGTGGCGAAAGCGACTTTCTGGGCTGTACCTGACGCTGAGGCGCGAAAGCATGGGGAGCAAACCGGATTAGATACC
>Otu001624
TGCCAGCCGCCGCGGTAATACAGAGGGCTCAAGCGTTAATCGGTGTCACTGGGCTTAAAGGGTGTGTAGGCGGGCCCGTAAGTGTCATGTGAAATCCCACGGCTCAACCGTGGAACGGCATGGCAAACTGCGGGTCTTGAGGTCAGTAGAGGCTGTCGGAACTCTAGGTGTAGCGGTGAAATGCGTAGATATCTAGAGGAACGCCAAAGGTGAAGACAGGCAGCTGGGCTGCACCTGACGCTGAGACACGAAAGCGTGGGTAGCGAACGGGATTAGATACC
>Otu001630
TGCCAGCCGCCGCGGTAATACGGAGGGGGCAAGCGTTGTTCGGAATTATTGGGCGTAAAGCGTATGTAGGCGGTCGGACAAGTCAGACGTGTAAGCCCGCGGCTCAACCGCGGAATTGCGTTTGAAACTGTTCGACTTGAGTGCAGGAGAGGAAAGCGGAATTCCCAGTGTAGCGGTGAAATGCATTGATATTGGGAAGAACATCGGTGGCGAAGGCGGCTTTCTGGTCTGATACTGACGCTGAGATACGAAAGCCAGGGGAGCGAACGGGATTAGATACC
>Otu001631
TGCCAGCCGCCGCGGTAATACGGAGGTTGCAAGCGTTGTTCGGAATTACTGGGCGTAAAGGGAGCGCAGGCGGCCAGGTCAGTCTGAAGTGTAAGCCCGGGGCTCAACCCCGGAATTGCTTTGGATACTGCCCGGCTTGAGTACGTCAGAGGCGAGTGGAATTCCAGGTGTAGCGGTGAAATGCGTAGATATCTGGAGGAACATCGGTGGCGAAAGCGGCTCGCTAGGACGAAACTGACGCTGAGGCTCGAAAGCGTGGGGAGCGAACGGGATTAGATACC
>Otu001632
TGCCAGCCGCCGCGGTAATACGGAGGGTGCAAGCGTTGTTCGGATTTACTGGGCGTAAAGGGCGTGTAGGCGGAAGTGCAAGCTGTGGGTGAAAGTCCCGGGCTTAACCCGGGAAGGTCTTGCAGAACTGCACATCTAGAGAGGGCAAGAGGCAGGTGGAATTCCAGGTGTAGAGGTGAAATTCGTAGAGATCTGGAGGAACACCGGCGGCGAAGGCGGCCTGCTGGGGCCACTCTGACGCTGAGGCGCGAAAGCGTGGGTAGCAAACAGGATTAGATACC
>Otu001634
TGCCAGCCGCCGCGGTAAGACGGAGGGTGCAAACGTTGTTCGGAATCACTGGGCATAAAGCGCACGTAGGCGGTCCACTAAGTCGGATGTGAAAGCCCTCGGCTCAACCGGGGAACTGCATACGATACTGGTGGACTCGAGGATGGTTGGGGTGAGTGGAACTCCTGGTGGAGCGGTGAAATGCGTAGATATCAGGAGGAACACCAGTGGCGAAAGCGGCTCACTGGACCATATCTGACGCTGAGGTGCGAAAGCTAGGGGAGCGAACGGGATTAGATACC
>Otu001636
TGCCAGCAGCCGCGGTAATACGGAGGGGGCTAGCGTTGTTCGGAATTACTGGGCGTAAAGCGCGCGTAGGCGGCGGTACAAGTTGGTTGTGAAAGCCCGGGGCTCAACCCCGGATGTGCGTCCAAAACTGTATTGCTTGAGGCCGAGAGAGGGTGGCGGAATTCCCAGTGTAGAGGTGAAATTCGTAGATATTGGGAAGAACACCAGTGGCGAAGGCGGCCACCTGGCTCGGAACTGACGCTGAGGCGCGAAAGCGTGGGGAGCAAACAGGATTAGATACC
>Otu001642
TGCCAGCCGCCGCGGTAATACCGGCGCCTCAAGTGGTAGTCGCTTTTATTGGGCCTAAAACGTCCGTAGCCGGTTTGGTACATTCGTGGGTAAATCAAGGTGCTCAACGCCTTGAATTCTGCGAGCACGGCCAGACTTGGGACCGGGAGAGGTGTGGGGTACTCTCAGGGTAGGGGTAAAATCCTGTCATCCTGAGGGGACCACCTGTTGCGAAGGCGCCACACTAGAACGGATCCGACGGTCAGGGACGAAGCCTAGGGGCACGAACCGGATTAGATACC
>Otu001645
TGCCAGCCGCCGCGGTAATACGGAGGGTCCAAGCGTTGTCCGGATTTATTGGGTGTAAAGGGTGTGTAGGCGGGCTTGTAAGTCAGAGGTGAAATCCTACGGCTCAACCGTAGAACTGCCTTTGATACTGCAGGTCTTGAGTCCTGGAGAGGTTGTTAGAATTCGTGGTGTAGCGGTGAAATGCGTAGATATCACGAGGAATACCGGTTACGAAGGTTGACAGCTGGACAGGTACTGACGCTGAGGCACGAAAGCGTGGGGAGCAAACAGGATTAGATACC
>Otu001650
TGCCAGCCGCCGCGGTAATACGGAGGGTGCAAGCGTTATCCGGAATCACTGGGTTTAAAGGGTGCGTAGGCGGCGTTATAAGTCAGAGGTGAAAGCTTGCAGCTTAACTGTAAAATTGCCTTTGAAACTGTAGTGCTTGAATCACGTTGAGGTCAGCGGAATGTGACATGTAGCGGTGAAATGCTTAGATATGTCATAGAACACCAATTGCGTAGGCAGCTGGCTGAGCGTGTATTGACGCTGAGGCACGAAAGCGTGGGTAGCGAACAGGATTAGATACC
>Otu001654
TGCCAGCCGCCGCGGTAATACGGAGGGACCAAGCGTTGTTCGGAATTATTGGGCGTAAAGCGCGTGTAGGCGGCCTAGCAAGTCGGTTGTGAAATCCCCGGGCTCAACCCGGGAACTGCAATCGAAACTGCTGAGCTCGAGTCCCGGAGAGGAAAGCAGAATTCCCAGTGTAGGGGTGAAATCCGTAGATATTGGGAGGAATACCAGTTGCGAAGGCGGCTTTCTGGACGGTGACTGACGCTGAGACGCGAAAGCGTGGGGAGCAAACAGGATTAGATACC
>Otu001655
TGCCAGCCGCCGCGGTAAGACGGAGGGTGCAAACGTTGTTCGGAATCACTGGGCATAAAGCGCACGTAGGCGGTCCGTTAAGTCGGATGTGAAAGCCCCCGGCTCAACCGGGGAACGGCATTCGATACTGGCGGACTTGAGGACGGTTGGGGTGAGTGGAACTCCTGGTGGAGCGGTGAAATGCGTAGATATCAGGAGGAACACCAGTGGCGAAAGCGGCTCACTGGACCGTAACTGACGCTGAGGTGCGAAAGCTAGGGTAGCGAACGGGATTAGATACC
>Otu001658
TGCCAGCAGCCGCGGTAATACGTAGGGGGCAAGCGTTGTCCGGATTTATTGGGCGTAAAGAGCTCGTAGGCGGTTCGGTAAGTCGGGTGTGAAAAATCTGGGCTCAACCCAGTGGAGCACCCGATACTGCTGTGACTAGAGTCCGGTAGGGGAGTGTGGAATTCCTAGTGTAGCGGTGAAATGCGCAGATATTAGGAGGAACACCGACAGCGAAGGCAGCACTCTGGGCCGGAACTGACGCTGAGGAGCGAAAGCATGGGGAGCAAACAGGATTAGATACC
>Otu001660
TGCCAGCCGCCGCGGTAAGACGAAGGTGGCAAGCGTTGTTCGGTATTACTGGGCTTAAAGCGTGTGTAGGCGGAATTGTAAGCGTTTTGTGAAATCCCTCGGCTTAACCGAGGAATTGCTCGACGAACTGCTTTTCTTGAGGCAAGTAGGGGTGCACGGAACTCTTGGTGGAGCGGTGGAATGCGTAGATATCAAGAGGAACGCCAGCGGTGAAGACGGTGCACTGGGCTTGATCTGACGCTGAGACACGAAAGCGTGGGGAGCAAACAGGATTAGATACC
>Otu001661
TGCCAGCCGCCGCGGTAATACGGAGGGTGCAAGCGTTGTTCGGAATCATTGGGCGTAAAGCGCGTGTAGGTGGTTTGGTAAGTCGGGTGTGAAAGCCCGGGGCTCAACCCCGGAACTGCACTCGAAACTGCCTGGCTAGAGTCCCGGAGAGGAAGGCGGAATTCCAGGTGTAGAGGTGAAATTCGTAGATATCTGGAGGAACACCAGCGGCGAAGGCGGCCTTCTGGACGGTGACTGACACTGAGACGCGAAAGCGTGGGGAGCAAACAGGATTAGATACC
>Otu001662
TGCCAGCCGCCGCGGTAATACGGAGGGGGCTAGCGTTGTTCGGAATTACTGGGCGTAAAGGGCGCGTAGGCGGCCACGTAAGTCGGACGTGAAATCCCTTGGCTTAACCAAGGAACTGCGTCCGAAACTGCGTGGCTAGAGTCCGGGAGAGGGTAGTGGAATTCCCAGTGTAGCGGTGAAATGCGTAGATATTGGGAGGAACACCAGTGGCGAAGGCGGCTACCTGGACCGGTACTGACGCTGAGGCGCGAAAGCGTGGGGAGCAAACAGGATTAGATACC
>Otu001665
TGCCAGCAGCCGCGGTAATACGGAGGGGGCTAGCGTTGTTCGGATTTACTGGGCGTAAAGCGCGCGTAGGCGGCATGGATAGTTGGGAGTGAAAGCCCGGGGCTCAACCCCGGAACGGCTCTCAAAACTTCCAAGCTAGAGATCTGGAGAGGAGAGTGGAATTCCAAGTGTAGAGGTGAAATTCGTAGATATTTGGAAGAACACCAGTGGCGAAGGCGACTCTCTGGCCAGATACTGACGCTGAGGTGCGAAAGCGTGGGGAGCAAACAGGATTAGATACC
>Otu001667
TGCCAGCCGCCGCGGTAATACTGAGGGCGCGAGCGTTGTCCGGAATCACTGGGCGTAAAGCGCACGTAGGCGGCTAGGTCAGTCACCTGTGAAATCCCGGAGCTCAACTCCGGGCCTGCAGGTGATACTGCTTAGCTGGAGCACGGTAGAGGCAAGTGGAATTCCCGGTGTAGCGGTGGAATGCGTAGATCTCGGGAAGAACACCAGTGGCGAAGGCGGCTTGCTGGGCCGTTGCTGACGCTGAGGTGCGAAAGCGTGGGTAGCAAACAGGATTAGATACC
>Otu001670
TGCCAGCCGCCGCGGTAATACGAAGGGGGCAAGCGTTGTTCGGAATTACTGGGCGTAAAGCGCGCGTAGGCGGTTTGAATAGTCAGATGTGAAAGCCCAGGGCTCAACCCTGGAACTGCATTTGAAACTATCAGACTAGAATTCGGTAGAGGTTAGTGGAATTCCTAGTGTAGCGGTGAAATGCGTAGATATTAGGAGGAACACCAGTGGCGAAGGCGACTGACTGGGCCGATATTGACGCTGAGGTGCGAAAGCGTGGGGAGCGAACGGGATTAGATACC
>Otu001672
TGCCAGCCGCCGCGGTAATACGGAGGGTGCAAGCGTTAATCGGAATTACTGGGCGTAAAGAGTACGTAGGCGGCTTATTAAGTCAGATGTGAAAGCCCAGGGCTCAACCTTGGAACTGCATTTGAAACTGGTAGGCTAGAGTATGGTAGAGGGGGGTAGAATTTCTGGTGTAGCGGTGAAATGCGTAGATATCAGAAGGAATACCAGTGGCGAAGGCGGCCCCCTGGCCCAATACTGACGCTGAGGTACGAAAGCGTGGGTAGCGAACGGGATTAGATACC
>Otu001676
TGCCAGCAGCCGCGGTAATACGGAGGGTACAAACGTTGTTCGGAATTACTGGGCATAAAGCGCACGTAGGCGGCCCGATAAGTCAGTTGTGAAAGCCCTCGGCTCAACCGGGGAACTGCAATTGAAACTGTCGGGCTTGAGGGTGGTTGGGGTGAGTGGAACTTCTGGTGGAGCGGTGAAATGCGTAGATATCAGAAGGAACACCAGTGGCGAAAGCGGCTCACTGGACCATTCCTGACGCTGAGGTGCGAAAGCTAGGGTAGCGAACGGGATTAGATACC
>Otu001677
TGCCAGCAGCCGCGGTAAGACGGAGGTGGCAAGCGTTGCTCGGAATCACTGGGCTTAAAGGGCGCGTAGGCGGTTGATCAAGTCGGATGTGAAAGCCCTCGGCTTAACCGAGGAACTGCATCCGATACTGGTCGGCTAGAGTGCGGGAGGGGAGAGTGGAACTCCAGGTGTAGCGGTGAAATGCGTAGATATCTGGAGGAACACCGGTGGCGAAGGCGACTCTCTGGCCCGCAACTGACGCTGAGGCGCGAAAGCCAGGGTAGCGAACGGGATTAGATACC
>Otu001679
TGCCAGCCGCCGCGGTAAGACGGAGGGTGCAAACGTTGTTCGGAATCACTGGGCATAAAGCGCACGTAGGCGGCGCACTAAGTCAGGTGTGAAAGCCCCCGGCTCAACCGGGGAACTGCATCTGATACTGGTGTGCTCGAGGACGGTTGGGGTGAGTGGAACTCCTGGTGGAGCGGTGAAATGCGTAGATATCAGGAGGAACACCGGTGGCGAAAGCGGCTCACTGGACCGTCTCTGACGCTGAGGTGCGAAAGCTAGGGTAGCGAACGGGATTAGATACC
>Otu001681
TGCCAGCAGCCGCGGTAATACGGAGGGTGCGAGCGTTAATCGGAATTACTGGGCGTAAAGCGCGCGTAGGTGGTTAATTAAGTCAGATGTGAAAGCCCAGGGCTCAACCTTGGAACTGCATTTGAAACTGGTTAACTAGAGTTTTGTAGAGGGTGGTAGAATTTCAGGTGTAGCGGTGAAATGCGTAGAGATCTGAAGGAATACCAGTGGCGAAGGCGGCCACCTGGACAAAGACTGACACTGAGGCGCGAAGGCGTGGGGAGCAAACGGGATTAGATACC
>Otu001682
TGCCAGCCGCCGCGGTAAGACGGAGGTGGCAAACGCTATTCGGAATCACTGGGCTTAAAGGGCGTGTAGGCGGCCGATCAAGTCGGGTGTGAAATCCCTCGGCTCAACCGAGGAACTGCATTCGATACTGGTTAGCTAGAGTGCGAGAGGGGTGAGTGGAACTCCAGGTGTAGCGGTGAAATGCGTAGATATCTGGAGGAACGCCGGTGGCGAAAGCGACTCACTGGCTCGCAACTGACGCTGAGGCGCGAAAGCTAGGGGAGCGAACGGGATTAGATACC
>Otu001683
TGCCAGCAGCCGCGGTAATACGTAGGCAGCAAGCGTTGTTCGGAATTACTGGGCGTAAAGCGAGTGTAGGCGGTCCACCAAGTCTGTTGTGAAATCTCCCGGCTCAACTGGGAGGGTGCGGCGGAAACTGGTAGACTAGAGTGCGAGAGGGGAGAGCGGAATTCCTGGTGTAGCGGTGAAATGCGTAGATATCAGGAGGAACACCGGTGGTGAAGACGGCTCTCTGGATCGCGACTGACGCTGAGACTCGAAAGCGTGGGGAGCAAACAGGATTAGATACC
>Otu001684
TGCCAGCAGCCGCGGTAATACGTAGGGGGCGAGCGTTACCCGGAATTACTGGGCGTAAAGAGCGCGTAGGCGGCTGAGTAAGTCTCTTGTGAAAGCTCCCGGCTTAACTGGGAGAGGTCAAGGGAAACTACTCGGCTCGAGGGCAGTAGAGGAAGGCGGAATTCCCGGTGTAGCGGTGAAATGCGTAGATATCGGGAGGAACACCAGCGGCGAAGGCGGCCTTCTGGGCTGTGCCTGACGCTGAGGCGCGAGAGCGTGGGGAGCAAACTGGATTAGATACC
>Otu001688
TGCCAGCCGCCGCGGTAATACGAAGGGCCCGAGCGTTGCGCGGAATTACTGGGCTTAAAGCGTACGTAGGCGGGCACGCAGGCGTCTTGTGAAATCCCTCGGCTCAACCGAGGAACTGCTTGACGAACCGCGTGCCTTGAGGCAGGTAGGGGCTGTCGGAACGATAGGTGGAGTGGTGAAATGCGTTGATATCTATCGGAACGCCGAAGGAGAAATCAGGCAGCTGGGCCTGTTCTGACGCTGAGGTACGAAAGCGTGGGGAGCGAACGGGATTAGATACC
>Otu001689
TGCCAGCAGCCGCGGTAATACGGAAGGTGCGAACGTTGCTCGGAATCACTGGGCATAAAGAGCTCGTAGGCGGTCTGCAAGGTCTGGGGTGAAATCCCTCGGCACAACCGAGGAACTGCCTCAGAAACCGGCAGGCTAGAGGGCAGGAGGGGAGAGCGGAATTCCTGGTGGAGCGGTGAAATGCGTAGATATCAGGAGGAACGCCGGCGGCGAAAGCGGCTCTCTGGTCTGTTCCTGACGCTGAGGAGCGAAAGCTAGGGTAGCAAACAGGATTAGATACC
>Otu001690
TGCCAGCCGCCGCGGTAATACGAAGGGCCCGAGCGTTATTCGGAATCACTGGGCTTAAAGCGTACGCAGGCGGATGCGCAGGCATCTTGTGAAATCCCTCGGCTCAACCGAGGAACTGCAGGGTGAACCGCGTATCTTGAGACAGGTAGGGGTTGTCGGAACGCTAGGTGGAGTGGTGAAATGCGTTGATATCTAGCGGAACGCCAAAGGAGAAATCAGGCAACTGGGCCTGTTCTGACGCTGAGGTACGAAAGCGTGGGGAGCGAACGGGATTAGATACC
>Otu001693
TGCCAGCCGCCGCGGTAATACGGGGGGTGCGAGCGTTGTTCGGAATCACTGGGCGTAAAGAGCGTGTAGGCGGCTGGTCAAGTCTGGTGTGAAAGCCCGGGGCTCACCCCCGGAAGTGCGCTGGAAACTGGTCAGCTAGAGTATGGGAGAGGGAAGTGGAATTCCTGGTGTAGCGGTGAAATGCGTAGATATCAGGAGGAACACCGGCGGCGAAGGCGGCTTCCTGGACCAATACTGACGCTGAGACGCGAAAGCGTGGGGAGCAAACAGGATTAGATACC
>Otu001694
TGCCAGCAGCCGCGGTAATACGGAGGGTGCAAGCGTTGTTCGGATTTACTGGGCGTAAAGGGCGTGTAGGCGGATGCGCAAGCTGGGAGTGAAAGACCAGGGCTCAACCCGGGAGCATCTCCCAGAACTGCGCGTCTAGAGAGAGTCAGAGGCAGGTGGAATTCCTGGTGTAGAGGTGAAATTCGTAGAGATCAGGAGGAACATCGGCGGCGAAGGCGGCCTGCTGGGGCTACTCTGACGCTGAGGCGCGAAAGCGTGGGGAGCAAACAGGATTAGATACC
>Otu001695
TGCCAGCAGCCGCGGTAATACGGAGGGGGCAAGCGTTGTTCGGAATTACTGGGCGTAAAGGGCGCGTAGGCGGTTGGGCGTGTCTGACGTGAAAGCCCTTGGCTTAACCAAGGAAGTGCGTTTTATACTGCCCGACTCGAGTCCGGGAGAGGAGAGTGGAATTCCCAGTGTAGCGGTGAAATGCGTAGATACTGGGAGGAACACCGGTGGCGAAGGCGGCTCTCTGGACCGGTACTGACGCTGAGGCGCGAAAGCTAGGGGAGCAAACAGGATTAGATACC
>Otu001696
TGCCAGCAGCCGCGGTAATACGGGGGGGGCAAGCGTTGTTCGGAATTACTGGGCGTAAAGGGCGCGTAGGCGGTCTGTTAAGTCTTTCGTGAAATCCCACAGCTCAACTGTGGAACTGCGGGAGAAACTAACAGACTTGAGTCCGGGAGAGGTGAGTGGAATTCCCAGTGTAGCGGTGAAATGCGTAGATATTGGGAGGAACACCGGTGGCGAAGGCGGCTCACTGGACCGGTACTGACGCTGAGGCGCGAAAGCTAGGGGAGCGAACGGGATTAGATACC
>Otu001701
TGCCAGCAGCCGCGGTAAGACGAACCGTACGAACGTTATTCGGAATTACTGGGCTTAAAGGGTGCGTAGGCGGTGCGGCAAGTTGGGTGTGAAATCCCTCGGCTCAACCGAGGAACTGCGCCCAAAACTGCCGTGCTAGAGGGAGACAGAGGTGAGCGGAACTTAGGGTGGAGCGGTGAAATGCGTTGATATCCTAAGGAACACCGGTGGCGAAAGCGGCTCACTGGGTCTCTTCTGACGCTGAGGCACGAAAGCTAGGGTAGCGAACGGGATTAGATAC
>Otu001706
TGCCAGCAGCCGCGGTAATACGGAGGGGGCTAGCGTTGTTCGGAATTACTGGGCGTAAAGGGCATGTAGGCGGATCGGCCAGTCAGAGGTGAAAGCCCTGGGCTCAACCCAGGAACTGCCTTTGATACTGCCGATCTAGAGTCCGGGAGAGGATAGTGGAATTCCCAGTGTAGAGGTGAAATTCGTAGATATTGGGAAGAACACCAGTGGCGAAGGCGGCTATCTGGACCGGTACTGACGCTAAGGTGCGAAAGCGTGGGGAGCAAACAGGATTAGATACC
>Otu001707
TGCCAGCCGCCGCGGTAAGACGGAGGGTGCAAGCGTTGCTCGGAATCACTGGGCGTAAAGGGTGCGTAGGCGGCCTTTCAAGTCTGGCGTGAAAGCCCAGGGCTCAGCCCTGGAAGTGCGCCAGAAACGGGAAGGCTTGAGTGTCGGAGGGGAGAGTGGAATTCCTGGTGTAGCGGTGAAATGCGTAGATATCAGGAGGAATACCGGTGGCGAAAGCGACTCTCTGGACGACAACTGACGCTGAGGCACGAAAGCGTGGGGAGCAAACAGGATTAGATACC
>Otu001709
TGCCAGCCGCCGCGGTAATACGGAGGGTGCGAGCGTTAATCGGAATTACTGGGCGTAAAGAGTACGTAGGTGGTTTGGTAAGTCGGATGTGAAAGCCCTGGGCTCAACCTGGGAACTGCATTCGATACTGCCAGCCTAGAGTATAGTAGAGGGAAGTGGAATTTCCGGTGTAGCGGTGAAATGCGTAGATATCGGAAGGAACACCAGTGGCGAAGGCGGCTTCCTGGACTAATACTGACACTGAGGTACGAAAGCGTGGGGAGCAAACAGGATTAGATACC
>Otu001710
TGCCAGCAGCCGCGGTAATACGGAGGGTGCAAGCGTTAATCGGATTTATTGGGCGTAAAGAGCGCGTAGGCGGAAATGCCAGTCAGACGTGAAAGACCGGGGCTCAACCCCGGAGCCGCGTTTGAAACTTCATTTCTTGAGGGTAGACGGGGAGAGCGGAATTCCATGTGTAGCGGTGAAATGCGTAGATATGTGGAGGAACACCGGTGGCGAAGGCGGCTCTCTAGTTTATTCCTGACGCTGAGGCGCGAAAGCAGGGGGAGCAAACAGGATTAGATACC
>Otu001711
TGCCAGCAGCCGCGGTAATACGTAGGGGGCAAGCGTTGCTCGGAATTACTGGGCGTAAAGGGTCCGTAGGCGGTGGGGCATGTCGGTTGTGAAATCTCCCGGCTTAACTGGGAGGGTGCGACCGAAACTGCTCCGCTGGAGGGCCGGAGAGGCGAGTGGAATTGCTGGTGTAGCGGTGAAATGCGTAGAGATCAGCAGGAACACCGGAGGCGAAGGCGGCTCGCTGGACGGCACCTGACGCTGAGGGACGAAAGCTAGGGGAGCAAACAGGATTAGATACC
>Otu001712
TGCCAGCCGCCGCGGTAATACGGAGGGTGCAAGCGTTGTTCGGAATCACTGGGCTTAAAGCGGGTGTAGGCGGAATGGTAGGTGTCTTGTGAAAGCCCTCGGCTCAACCGAGGAACTGCAGGGCAAACCACCATTCTTGAGACAGGTAGAGGCAAGTGGAACTATGGGTGGAGCGGTGAAATGCGTAGATATCCATGGGAACGCCGGCGGCGAAAGCGGCTTGCTGGGCCTGTTCTGACGCTGAGATCCGAAAGCGTGGGTAGCAAACAGGATTAGATACC
>Otu001713
TGCCAGCCGCCGCGGTAATACGAAGGGTGCTAGCGTTGTTCGGAATTACTGGGCGTAAAGCGTGCGTAGGCGGACTATTAAGTCAGATGTGAAATCCCGAGGCTCAACCTCGGAACTGCATTTGAAACTGGTAGTCTAGAGACCAGGAGAGGTTAGCGGAATACCGAGTGTAGAGGTGAAATTCGTAGATATTCGGTGGAACACCAGTGGCGAAGGCGGCTAACTGGACTGGTACTGACGCTGAGGCACGAAAGCGTGGGGAGCAAACAGGATTAGATACC
>Otu001714
TGCCAGCCGCCGCGGTAATACGGAGGGGGCTAGCGTTGTTCGGAATTACTGGGCGTAAAGCGCACGTAGGCGGATTGGTCAGTCAGAGGTGAAAGCCCGAAGCTCAACTTCGGAACTGCCTTTGATACTGCCAATCTAGAGTCCGGGAGAGGTGAGTGGAATTCCTAGTGTAGAGGTGAAATTCGTAGATATTAGGAAGAACACCAGTGGCGAAGGCGGCTCACTGGCCCGGTACTGACGCTGAGGTGCGAAAGCGTGGGGAGCAAACAGGATTAGATACC
>Otu001719
TGCCAGCCGCCGCGGTAATACGGAGGGTGCAAGCGTTGTTCGGAATTATTGGGCGTAAAGCGCGCGTAGGCGGCTAGGAAAGTCGGATGTGAAAGCCCGGGGCCCAACCCCGGAACTGCATTCGAAACTTCCTAGCTAGAGTCTCGGAGAGGAGAGCGGAATTCCCGGTGTAGAGGTGAAATTCGTAGATATCGGGAGGAACACCAGCGGCGAAGGCGGCTCTCTGGACGATGACTGACGCTGAGGTGCGAAAGCGTGGGGAGCAAACAGGATTAGATACC
>Otu001720
TGCCAGCAGCCGCGGTAATACGGAGGGGGCTAGCGTTGTTCGGAATTACTGGGCGTAAAGCGCACGTAGGCGGATTAAAAAGTTAGAGGTGAAATCCCAGGGCTTAACCCTGGAACTGCCTTTAAAACTAGTAGTCTAGAGTTCGAGAGAGGTGAGTGGAATTCCAAGTGTAGAGGTGAAATTCGTAGATATTTGGAGGAACACCAGTGGCGAAGGCGGCTCACTGGCTCGATACTGACGCTGAGGTGCGAAAGCGTGGGGAGCAAACAGGATTAGATACC
>Otu001725
TGCCAGCCGCCGCGGTAAGACGAAGGTGGCAACCGTTGTTCGGAATCACTGGGCATAAAGCGCACGTAGGCGGCAAGAAAAGTCAGGTGTGAAAGCCCTCGGCCCAACCGAGGAACTGCGCTTGAAACTGCCTTGCTTGAGGATCGGAGGGGAGCGTGGAATTCCTGGTGGAGCGGTGAAATGCGTTGATATCAGGAGGAACACCGGCGGCGAAGGCGACGCTCTGGCCGATTTCTGACGCTGAGGTGCGAAAGCCAGGGGAGCAAACGGGATTAGATACC
>Otu001726
TGCCAGCAGCCGCGGTAAGACGGGGGGGGCAAGCGTTGTTCGGAATTACTGGGCGTAAAGCGCGCGTAGGCGGATCGGTCAGTCGGCGGTGAAAGCCCGGAGCTTAACTTCGGAACTGCCCTCGATACTGCCGGTCTTGAGTGCGAAAGAGGTGAGCGGAATTTCCAGTGTAGAGGTGGAATTCGTAGATATTGGAAAGAACACCAGAGGCGAAGGCGGCTCACTGGGTCGCAACTGACGCTGAGGCGCGAAAGCATGGGGAGCGAACAGGATTAGATACC
>Otu001727
TGCCAGCAGCCGCGGTAATACGTAGGGAGCAAGCGTTACCCGGAATCACTGGGCGTAAAGAGATCGTAGGCGGCTAGGTAAGTCTCTTGTGAAAGCTCCCGGCTTAACTGGGAGAGGTCAAGGGATACTGCCTGGCTTGAGGGCAGTAGAGGAAGGCGGAATTCCCGGTGTAGCGGTGAAATGCGTAGATATCGGGAGGAACACCAGTGGCGAAAGCGGCCTTCTGGGCTGTGCCTGACGCTGAGGATCGAGAGCGTGGGGAGCAAACAGGATTAGATACC
>Otu001729
TGCCAGCAGCCGCGGTAATACAGAGGGTGCGAGCGTTAATCGGAATTACTGGGCGTAAAGGGTGCGTAGGCGGATGAATAAGTTAGATGTGAAAGTCCTGGGCTTAACCTAGGGATTGCATATAATACTGTTGATCTGGAGTGAAGTAGAGGGTGGCGGAATTTCCGGTGTAGCGGTGAAATGCGTAGATATCGGAAAGAACACCAGTGGCGAAGGCGGCCACCTGGACTTTAACTGACGCTGAGGCACGAAAGCGTGGGGAGCGAACAGGATTAGATACC
>Otu001740
TGCCAGCCGCCGCGGTAATACGGAGGGTGCAAGCGTTAATCGGAATCACTGGGCGTAAAGCGCGCGTAGGCGGTTTGATAAGTCAGATGTGAAAGCCCCGGGCTCAACCTGGGAACTGCATTTGAAACTGTCAGACTAGAGTGTGGTAGAGGGAAGTGGAATTCCGAGTGTAGCGGTGAAATGCGTAGATATTCGGAGGAACATCAGTGGCGAAGGCGACTTCCTGGACCAACACTGACGCTGAGGTGCGAAAGCGTGGGGAGCAAACAGGATTAGATACC
>Otu001742
TGCCAGCAGCCGCGGTAATACGGAGGGTGCAAGCATTAATCGGATTCATTGGGCGTAAAGGGGGCGTAGGCGGGAATGTAAGCCAGACGTGAAAGCCCGGGGCTCAACCCCGGAATTGCATTTGGAACTACATTTCTTGAGGATAGGCGGAGAAAACGGAATTCCACATGTAGCGGTGAAATGCGTAGATATGTGGAGGAACACCGGTGGCGAAGGCGGTTTTCTAGCTTATTCCTGACGCTAAGGCCCGAAAGCTAGGGGAGCAAACAGGATTAGATACC
>Otu001748
TGCCAGCAGCCGCGGTAATACGGAGGGTGCAAGCGTTGTCCGGATTTATTGGGTTTAAAGGGTGCGTAGGCGGTTTGATAAGTCAGTGGTGAAATACTTCAGCTCAACTGGAGAGGTGCCATTGAAACTGTCAGACTTGAGAATAGATGAGGCAGGCGGAATTTATGGTGTAGCGGTGAAATGCATAGATACCATAAAGAACACCGATAGCGAAGGCAGCTTGCTAGACTATATCTGACGCTGAGGCACGAAAGCGTGGGGAGCGAACAGGATTAGATACC
>Otu001749
TGCCAGCCGCCGCGGTAATACGGAGGGTGCAAGCGTTGTCCGGATTTATTGGGTTTAAAGGGTGCGTAGGCGGTTTATTAAGTCAGTGGTGAAAGTCTGCAGCTCAACTGTAGAAGCGCCATTGATACTGATAGACTTGAGTATACTATAGGCAGGCGGAATTTATGATGTAGCGGTGAAATGCATAGATATCATAAAGAACTCCGATAGCGAAGGCAGCTTGCCTGGGTATAACTGACGCTGATGCACGAAAGCGTGGGGAGCAAACAGGATTAGATACC
>Otu001755
TGCCAGCAGCCGCGGTAATACGTAGGATCCGAGCGTTGTCCGGATTTACTGGGTGTAAAGGGCGTGTAGGTGGATCTCTAAGTCGGTGGTGAAATCTTGCAGCTTAACTGTAAAATGGCGATCGATACTGGAGATCTTGAGTGCGGAAGAGGGAAACGGAATTCATGGTGTAGCGGTGAAATGTGTAGATATCATGAAGAACACCGGTAGCGAAGGCGGTTTCCTGGTCCGTAACTGACACTGAGGCGCGAAAGCGTGGGGAGCAAACAGGATTAGATACC
>Otu001756
TGCCAGCCGCCGCGGTAAGACGGAGGGTGCTAGCGTTGTTCGGATTTACTGGGCGTAAAGGGCGCGTAGGCGGCCGATCAAGTTGGATGTGAAAGCCCGGGGCTCAACCTCGGAACTGCATTCGAAACTGGTTGGCTCGAGGTCGAGAGAGGAAAGTGGAATATCCAGTGTAGAGGTGAAATTCGTAGATATTGGATGGAACACCGGTGGCGAAAGCGGCTTTCTGGCTCGATTCTGACGCTGAGGCGCGAAAGCGTGGGGAGCAAACAGGATTAGATACC
>Otu001757
GCCAGCAGCCGCGGTAAGACGGAGGGCGCAAGCGTTGTTCGGAATTACTGGGCGTAAAGGGCAGGTAGGTGGCCTGTTAAGTCTTCTGTGAAAATCCGGAGCTCAACTCCGTGAAATGCAGGAGAAACTGGCAGGCTTGAGACCGGTAGAGGCTAGCGGAATTCCTGGTGTAGCGGTGGAATGCGTAGATATCAGGAAGAACACCTGTGGCGAAGGCGGCTAGCTGGGCCGGTTCTGACACTGAACTGCGAAAGCGTGGGGAGCAAACAGGATTAGATACC
>Otu001758
TGCCAGCAGCCGCGGTAATACGGAGGGGGCTAGCGTTGCTCGGAATTACTGGGCGTAAAGGGTCCGTAGGTGGCTTCGTAAGTTAGATGTGAAAGCTTAAGGCTCAACCTTAAAATTGCATCTAAAACTGCGGAGCTAGAGTCCAGGAGAGGTTGGCGGAATTCCCGGTGTAGCGGTGAAATGCGTAGATATCGGGAGGAACACCAGCGGCGAAGGCGGCCAACTGGCCTGGTACTGACACTGAGGGACGAAAGCGTGGGTAGCGAACCGGATTAGATACC
>Otu001759
TGCCAGCCGCCGCGGTAATACGTAGGTGGCAAGCGTTGTCCGGAATTACTGGGCGTAAAGGGTCCGTAGGCGGTTCGGTAAGTCTCCTGTGAAATCTCCAGGCTTAACTTGGAGCGGTCGGGGGATACTGCCGGACTTGAGACTGTCAGAGGCAAGCGGAATTCCCGGTGTAGTGGTGAAATGCGTAGATATCGGGAGGAACACCAGTGGCGAAGGCGGCTTGCTGGGGCAGTTCTGACGCTGAGGGACGAAAGCGTGGGTAGCAAACCGGATTAGATACC
>Otu001760
TGCCAGCAGCCGCGGTAATACGGGGGGGGCAAGCGTTGTTCGGATTTACTGGGCGTAAAGAGCTCGTAGGCGGCTTGTTTAGTCGGACGTGAAATCCCTCGGCTCAACTGAGGAACTGCGTCCGATACTGGCAGGCTTGAATCCGGGAGAGGGATGCGGAATTCCAGGTGTAGCGGTGAAATGCGTAGATATCTGGAGGAACACCGGTGGCGAAGGCGGCATCCTGGACCGGTATTGACGCTGAGGAGCGAAAGCCAGGGTAGCAAACGGGATTAGATACC
>Otu001767
TGCCAGCCGCCGCGGTAATACGGAGGGTGCAAGCGTTGTTCGGAATCATTGGGCGTAAAGCGGGTGTAGGCGGCCAGGCAAGTCAAGTGTGAAATCCCTGGGCTCAACCCAGGAACTGCACTCGAAACTGCTTGGCTAGAGTCCCGGAGAGGGTGGCAGAATTCCCGGTGTAGAGGTGAAATTCGTAGATATCGGGAGGAATACCAGTGGCGAAGGCGGCCACCTGGACGGTGACTGACGCTCAGACCCGAAAGCGTGGGGAGCAAACAGGATTAGATACC
>Otu001769
TGCCAGCCGCCGCGGTAAGACGGGGGGCGCAAGCGTTGTTCGGAATTACTGGGCGTAAAGCGCGGGCATGTGGTCCGTTAAGTCTTCTGTGAAACTCCGGGGCTCAACCTCGGACATGCAGGAGAAACTGGCAGACTAGAGACCGGTAGAGGCTAGCGGAATTCCTGGTGTAGCGGTGGAATGCGTAGATATCAGGAAGAACACCGGTGGCGAAGGCGGCTAGCTGGGCCGGGTCTGACACTCATCCGCGAAAGCGTGGGGAGCAAACAGGATTAGATACC
>Otu001770
TGCCAGCCGCCGCGGTAAGACGGAGGGCGCAAGCGTTGTTCGGAATTACTGGGCGTAAAGCGCGGGCAGGTGGTCTGTTAAGTCGTTTGTGAAAATCCGGGGCTCAACCCCGCGAAATGCAAGCGATACTGGCAGACTGGAGATCGGTAGAGGCTAGCGGAATTCCTGGTGTAGCGGTGGAATGCGTAGATATCAGGAAGAACACCAGTGGCGAAGGCGGCTAGCTGGGCCGAGTCTGACACTCATCCGCGAAAGCGTGGGGAGCAAACAGGATTAGATACC
>Otu001771
TGCCAGCAGCCGCGGTAACACCGGCACCTCAAGTGGTAGCCACTATTATTGGGCCTAAAGCGTTCGTAGCCGGCTTGGTTAATTCCTGGGTAAATCGTACCGCTTAACGGTGCGGATTCCGGGGACACTGCCAGGCTTGAGACCGGGGGAAATCAGAGGAACTTGCGGGGGAGCGGTGAAATGTTGTAATCCCGCAGGGACCACCAATGGCGAAGGCATCTGATTATAACGGCTCTGACGGTGAGGAACGAAACCCTGGGGCGCAAACGGGATTAGATACC
>Otu001772
TGCCAGCCGCCGCGGTAATACGGAAGGTGCGAGCGTTAATCGGAATTACTGGGCGTAAAGCGCGCGTAGGTGGCTTGGTCAGTCGGGTGTGAAAGCCCCGGGCTCAACCTGGGAACTGCATCCGAAACTGCCAAGCTCGAGTACGAGAGAGGAGAGTGGAATTCCAGGTGTAGCGGTGAAATGCGTAGAGATCTGGAGGAACATCAGTGGCGAAGGCGGCTCTCTGGCTTGATACTGACGCTGAGGTGCGAAAGCGTGGGGAGCAAACAGGATTAGATACC
>Otu001776
TGCCAGCAGCCGCGGTAATACGGAGGGTGCAAACGTTGTTCGGAATTACTGGGCATAAAGCGCACGTAGGCGGTCGGGTTAGTCTGTTGTGAAAGCCCTCGGCTCAACCGGGGAACTGCAATGGATACTGCCCGACTAGAGGACGGTTGGGGTGAGTGGAACTCCAGGTGGAGCGGTGAAATGCGTAGATATCTGGAGGAACACCAGTGGCGAAAGCGACTCACTGGACCGTAACTGACGCTGAGGTGCGAAAGCCAGGGTAGCGAACGGGATTAGATACC
>Otu001777
TGCCAGCAGCCGCGGTAATACAGAGGGTGCAAACGTTGTTCGGAATTACTGGGCATAAAGCGTACGTAGGCGGCGTTGTAAGTGTGAAGTGAAATCCCACGGCTCACCCGTGGAACTGCTTTGCATACTGCAATGCTAGAGGACGGTAGGGGAGAGCGGAACTCCTGGTGGAGCGGTGAAATGCGTAGATATCAGGAGGAACACCGATGGCGAAGGCAGCTCTCTGGTCCGTTTCTGACGCTGAGGTACGAAAGCTAGGGTAGCGAACGGGATTAGATACC
>Otu001778
TGCCAGCCGCCGCGGTAATACGGAGGGTGCAAGCGTTGTTCGGAATCACTGGGCGTAAAGCGCGTGTAGGCGGCTTGGCAAGTCGAATGTGAAAGCCCGGGGCCCAACCCCGGAATTGCATTCGAAACTGCTTGGCTAGAGTCTCGGAGAGGAAGGCAGAATTCCCGGTGTAGGGGTGAAATCCGTAGATATCGGGAGGAATACCAGTGGCGAAGGCGGCCTTCTGGACGATGACTGACGCTGAGACGCGAAAGCGTGGGGAGCAAACAGGATTAGATACC
>Otu001791
TGCCAGCCGCCGCGGTAATACGGAGGGTGCAAGCGTTAATCGGAATTACTGGGCGTAAAGCGCGCGTAGGCGGTTTGCTCAGTCGGATGTGAAAGCCCCGGGCTCAACCTGGGAATTGCATTCGATACTGGCAGACTTGAATACGGGAGAGGGAGGTAGAATTCCACGTGTAGCGGTGAAATGCGTAGATATGTGGAGGAATACCAGTGGCGAAGGCGGCCTCCTGGCCTGATATTGACGCTGAGGTGCGAAAGCGTGGGGAGCAAACAGGATTAGATACC
>Otu001792
TGCCAGCCGCCGCGGTAATACGTAGGTGGCAAGCGTTGTCCGGATTTACTGGGCGTAAAGGGCGCGCAGGTGGCTGATCAAGTCTGAGGTGAAATCTCCCGGCTCAACCGGGAGGAGTTTTTGGATACTGGTCGGCTAGAGGAATGCAGAGGAAAGCGGAATTCCCGGTGTAGCGGTGATATGCGTAGATATCGGGAGGAACACCAGTGGCGAAGGCGGCTTTCTGGGCATTTCCTGACGCTGAGGCGCGAAAGCGTGGGGAGCGAACCGGATTAGATACC
>Otu001794
TGCCAGCCGCCGCGGTAAAACGTAGGTCACAAGCGTTGTCCGGAATTACTGGGTGTAAAGGGAGCGCAGGCGGGAAGGCAAGTTGGAAGTGAAATCTATGGGCTCAACCCATAAACTGCTTTCAAAACTGTTTTTCTTGAGTAGTGCAGAGGTAGGCGGAATTCCCGGTGTAGCGGTGGAATGCGTAGATATCGGGAGGAACACCAGTGGCGAAGGCGGCCTACTGGGCACCAACTGACGCTGAGGCTCGAAAGTGTGGGTAGCAAACAGGATTAGATACC
>Otu001795
TGCCAGCCGCCGCGGTAATACGAGGGGTGTAAGCGTTATTCGGAATTACTGGGCGTAAAGAGTGCGTAGACGGTGTATTAAGTCTGTTGTTAAATTTTTCGGCCTAACCGAAAAGCTGCAATGGAAACTGGTATACTAGAGGGTGAGAGAGAGAAGTGGAATTCCCGGAGTAGCGGTAAAATGCGTGGATCTCGGGAGGAACACCAATGGCGAAGGCAGCTTCTTGGTTCACTTCTGACGTTGAGGCACGAAAGCGTGGGGAGCAAACAGGATTAGATACC
>Otu001796
TGCCAGCCGCCGCGGTAATACGGAGGGTCCGAGCGTTGTCCGGAATTATTGGGTTTAAAGGGTGCGTAGGCTGTTCGATCAGTCAGAGGTGAAATCTCAAGGCTCAACCTTGAAACTGCCTTTGATACTGTCGAACTTGAATTTACTAGGGGTAAGCGGAATTTATGATGTAGCGGTGAAATGCATAGATATCATAAAGAACACCGATAGCGTAGGCAGCTTACTGGAGTATTATTGACGCTGAGGCACGAAAGCGTGGGTAGCGAACGGGATTAGATACC
>Otu001800
TGCCAGCCGCCGCGGTAATACGGAGGGGGCGAGCGTTATTCGGAATTATTGGGCGTAAAGGGCGTGTAGGCGGCCTGATAAGTCAAAGGTGAAATCCCTCGGCTCAACCGAGGAACTGCCTCTGATACTGTCAGGCTTGAGGCCGGGAGGGGGTGGTGGAATTCCCAGTGTAGCGGTGAAATGCGTAGATATTGGGAGGAACACCCGTGGCGAAGGCGGCCACCTGGACCGGTTCTGACGCTAAAGCGCGAAAGCGTGGGGAGCAAACAGGATTAGATACC
>Otu001802
TGCCAGCCGCCGCGGTAATACGGGGGGAGCTAGCGTTGTTCGGAATTACTGGGCGTAAAGGGCGCGTAGGCGGCCGAGTAAGTCGCGTGTGAAAGGCCGGGGCTCAACCCCGAGCACTGCACGCGATACTGCACGGCTAGAGAAAGGTAGAGGCGAGCGGAATTCCCGGTGTAGCGGTGGAATGCGTAGATATCGGGAAGAACACCTGTGGCGAAGGCGGCTCGCTGGGCCTTGTCTGACGCTGAAGCGCGAAAGCGTGGGGAGCAAACAGGATTAGATACC
>Otu001805
TGCCAGCCGCCGCGGTAATACGGAGGGGGCAAGCGTTGTTCGGAATGACTGGGCGTAAAGGGCGCGTAGGCGGATGTGTAAGTTGGGGGTGAAAGGCCTGGGCTCAACCTGGGAATTGCCTCCAAAACTACACGTCTTGAGATCGGAAGAGGATGGCGGAATTCCCAGTGTAGAGGTGAAATTCGTAGATATTGGGAAGAACACCGGTGGCGAAGGCGGCCATCTGGTCCGACACTGACGCTGAGGCGCGAAAGCGTGGGGAGCAAACAGGATTAGATACC
>Otu001807
TGCCAGCAGCCGCGGTAATACGGAGGGTCCGAGCGTTGTTCGGAATTACTGGGCGTAAAGAGCACGTAGGCGGCTGGGCAAGTCGAATGTGAAATCCCCGGGCTCAACCCGGGAACTGCATCCGAAACTGCCTGGCTAGAGTCTCGGAGAGGAAGGCAGAATTCCCAATGTAGGGGTGAAATCCGTAGATATTGGGAGGAATACCAGTGGCGAAGGCGGCCTTCTGGACGATGACTGACGCTGAGGTGCGAAAGCGTGGGGAGCAAACAGGATTAGATACC
>Otu001812
TGCCAGCAGCCGCGGTAAGACGGAGGGCGCAAGCGTTGTTCGGAATCACTGGGCATAAAGAGCACGTAGGCGGCCAATTAAGTCAGATGTGAAAGCCCTGGGCTTAACCCGGGAACTGCATTTGATACTGATTGGCTCGAGGACAGCAGGGGTGAGTGGAACTCCAGGTGGAACGGTGAAATGTGTAGATATCTGGAGGAACACCGGTGGCGAAAGCGGCTCACTGGGCTGTCTCTGACGCTGAGGTGCGAAAGCTAGGGTAGCGAACGGGATTAGATACC
>Otu001813
TGCCAGCCGCCGCGGTAATACGGAGGGTGCAAGCGTTAATCGGAATTACTGGGCGTAAAGCGCGCGTAGGTGGTTTGGTAAGTTGGGTGTGAAAGCCCCGGGCTCAACCTGGGAACTGCATTCAATACTGCCTGACTAGAGTGTGGTAGAGGGAAGTGGAATTCCGCATGTAGCGGTGAAATGCGTAGAGATGCGGAGGAACACCAATGGCGAAGGCAACTTCCTGGACCAACACTGACACTGAGGTGCGAAAGCGTGGGTAGCAAACAGGATTAGATACC
>Otu001814
TGCCAGCCGCCGCGGTAACACGGAGGGTGCGAGCGTTGTCCGGAATCACTGGGCGTAAAGCGCGCGTAGGCGGTTTCGTAAGTCGCGTGTGAAATCCCGGAGCTCAACTCCGGGGCTGCATGCGATACTGCAAGACTAGAGCTCGGTAGAGGCAAGTGGAATTCCCGGTGTAGCGGTGGAATGCGTAGATATCGGGAAGAACACCGGTGGCGAAGGCGGCTTGCTGGGCCGGTGCTGACGCTGAGGTGCGAAAGCGTGGGGAGCAAACAGGATTAGATACC
>Otu001815
TGCCAGCAGCCGCGGTAATACGGAGGGTGCAAGCGTTAATCGGAATTACTGGGCGTAAAGCGCGCGTAGGCGGTTTGCTACGCCGGATGTGAAAGCCCCGGGCTCAACCTGGGAACTGCATCCGGAACGGGCAGGCTAGAGTACGGTAGAGGGTAGTGGAATTTCCTGTGTAGCGGTGAAATGCGTAGATATAGGAAGGAACACCAGTGGCGAAGGCGACTACCTGGACCGATACTGACGCTGAGGTGCGAAAGCGTGGGGAGCAAACAGGATTAGATACC
>Otu001817
TGCCAGCAGCCGCGGTAATACAGAGGGTGCGAGCGTTAATCGGAGTGACTGGGCGTAAAGGGCGCGTAGGTGGTAAATTAAGAGGGTTGTGAAAGGTCCGGGCTTAACCTGGACATGCCGACCGAGACTGGTTTACTAGAGTGCAAGAGAGGGTAGAGGAATTTCCGGTGTAGCGGTGAAATGCGTAGATATCGGAAGGAACATCGGTGGCGAAGGCGTCTACCTGGCTTGACACTGACACTGAGGCGCGAAAGCATGGGGAGCGAACAGGATTAGATACC
>Otu001819
TGCCAGCCGCCGCGGTAATACGGAGGGTGCGAGCGTTAATCGGAATTACTGGGCGTAAAGCGCGCGTAGGCGGCTATGTAAGTCGGATGTGAAAGCCCCGGGCTCAACCTGGGAATTGCGTTCGATACTGCATGACTAGAGTATGGGAGAGGGAAGTGGAATTTCCGGTGTAGCGGTGAAATGCGTAGATATCGGAAGGAACACCAGTGGCGAAGGCGACTTCCTGGCCCAATACTGACGCTAAGGTGCGAAAGCGTGGGGAGCAAACAGGATTAGATACC
>Otu001825
TGCCAGCAGCCGCGGTAATACGAAGGGCCCGAGCGTTAATCGGAATCATTGGGCTTAAAGCGTACGTAGGCGGACATGCAGGCGTCTTGTGAAATCCCTCGGCTCAACCGAGGAACTGCTTGGCGAACCGCATGTCTTGAGGTAGGTAGAGGCTGTCGGAACGATAGGTGGAGCGGTGAAATGCGTAGATATCTATCGGAACGCCGAAGGAGAAATCAGGCAGCTGGGCCTATTCTGACGCTGAGGTACGAAAGCGTGGGGAGCGAACGGGATTAGATACC
>Otu001827
TGCCAGCCGCCGCGGTAATACGAAGGGCCCGAGCGTTGCGCGGAATCATTGGGCTTAAAGCGTACGTAGGCGGGCGTGAAAGCGTTTTGTGAAATCCCTCGGCTCAACCGAGGAACTGCAGGGCGAACTTCACGTCTTGAGGCAGGTAGGGGCCATCGGAACGATAGGTGGAGCGGTGAAATGCGTAGATATCTATCGGAACGCCAAAGGCGAAGGCAGATGGCTGGGCCTGTTCTGACGCTGAGGTACGAAAGCGTGGGTAGCGAACGGGATTAGATACC
>Otu001828
TGCCAGCAGCCGCGGTAATACGTAGGGGGCAAGCGTTGTCCGGAATTATTGGGCGTAAAGGGCGCGCAGGCGGCTCATGAAGTCTGGTGTTTAAACTCGGGGCTCAACCCCGAGTCGCACTGGAAACTGGTGAGCTTGAGTGCAGAAGAGGAGAGTGGAATTCCACGTGTAGCGGTGAAATGCGTAGAGATGTGGAGGAACACCAGTGGCGAAGGCGACTCTCTGGTCTGTAACTGACGCTGAGGCGCGAAAGCGTGGGGAGCAAACAGGATTAGATACC
>Otu001831
TGCCAGCCGCCGCGGTAATACATAGGCTCCAAGCGTTGTTCGGAATTACTGGGCGTAAAGCGAGTGTAGGCGGCCTGTCAAGTCGATTGTGAAATCTCCCGGCTCAACTGGGAGGGTGCGGTCGAAACTGGCAGGCTAGAGTTCGGGAGAGGAGAGTGGAATTCCTGGTGTAGCGGTGAAATGCGTAGATATCAGGAGGAACACCGGAGGTGAAGACGGCTCTCTGGACCGATACTGACGCTGAGACTCGAAAGCGTGGGGAGCAAACAGGATTAGATACC
>Otu001836
TGCCAGCAGCCGCGGTAATACGGAGGGCGCAAGCGTTGTTCGGAATCACTGGGCATAAAGAGCACGTAGGCTGTCAGTTAAGTCGGGTGTGAAAGCCCTCGGCCCAACCGAGGAACTGCATTCGATACTGGCTGACTCGAGGACAGGAGGGGTGAGTGGAACTCCAGGTGGAACGGTGAAATGTGTAGATATCTGGAGGAACACCGGTGGCGAAAGCGGCTCACTGGCCTGTCTCTGACGCTGAGGTGCGAAAGCTAGGGTAGCGAACGGGATTAGATACC
>Otu001838
TGCCAGCCGCCGCGGTAATACGGAGGGTGCAAGCGTTGTTCGGAATCACTGGGCGTAAAGGGCGTGTAGGCGGTTTGTTAAGTCTGGTGTGAAATCCCTCCGCTCAACGGAGGAATGGCGCCGGAAACTGGCAAACTCGAGTACCGGAGAGGAAGGTGGAATTCCCGGTGTAGCGGTGAAATGCGTAGATATCGGGAGGAACACCCGTGGCGAAGGCGGCCTTCTGGACGGATACTGACGCTGAGACGCGAAAGCGTGGGGAGCAAACAGGATTAGATACC
>Otu001841
TGCCAGCAGCCGCGGTAATACGTAAGTGGCAAGCGTTATCCGGATTTACTGGGCATAAAGCGCGCGCAGGCGGTAGGTTAAGTCAGATGTTAAATTCCACAGCCCAACTGTGGCCCGCATTTGAAACTGATCTACTAGAGATAAGGAGAGGGAAGCGGAACTCACGGTGTAGCGGTGAAATGCGTAGATATCGTGAGGAACACCAGTGGCGAAGGCGGCTTCCTGGACTTCTTCTGACGCTGAGGCGCGAAAGCGTGGGGAGCGAACGGGATTAGATACC
>Otu001842
TGCCAGCCGCCGCGGTAATACGGAGGGGGCAAGCGTTGTTCGGAATTATTGGGCGTAAAGCGTATGTAGGCGGTCTGATAAGTCAGACGTGTAAGCCCACGGCTCAACCGTGGAATTGCGTTTGAAACTATCAGACTTGAGTGCAGGAGAGGAAAGCGGAATTCCCAGTGTAGCGGTGAAATGCATTGATATTGGGAAGAACACCGGTGGCGAAGGCGGCTTTCTGGCCTGACACTGACGCTGAGATACGAAAGCCAGGGGAGCGAACGGGATTAGATACC
>Otu001845
TGCCAGCCGCCGCGGTAATACGGGGGGGGCAAGCGTTATTCGGATTCATTGGGCGTAAAGAGCGCGTAGGCGGCTTGGTAAGTCGGGCGTGAAATCTCCACTGCTCAACAGGGAGAGGCCGCTCGAAACTGCTGGGCTTGAGGACCGGAGAGGTTGGCGGAATTCCAGGTGTAGCGGTGGAATGCGTAGATATCTGGAAGAACACCAGTGGCGAAGGCGGCCAACTGGACGGTTCCTGACGCTGAGGCGCGAAAGTGTGGGTAGCGAACGGGATTAGATACC
>Otu001854
TGCCAGCCGCCGCGGTAATACGTAGGGGGCAAGCGTTGTCCGGAATCATTGGGCGTAAAGCGCGCGTAGGCGGCCCGATAAGTCTGCTGTAAAAGTCAACGGCTCAACTGTTGAATGCCGGTGGATACTGTCGGGCTAGAGTCCGGAAGAGGCAAGTGGAATTCCTGGTGTAGCGGTGGAATGCGCAGATATCAGGAGGAACACCCATAGCGAAGGCAGCTTGCTGGGACGGTACTGACGCTAAGGCGCGAAAGCGTGGGGAGCAAACAGGATTAGATACC
>Otu001855
TGCCAGCCGCCGCGGTAATACGGAGGGGGCTAGCGTTGTTCGGAATTACTGGGCGTAAAGCGCGCGTAGGCGGTATGTAAAGTCAGGCGTGAAAGCCCTGGGCTCAACCCAGGAATTGCGCTTGATACTAGCAAACTAGAGTCCGGGAGAGGGTGGCGGAATTCCCAGTGTAGAGGTGAAATTCGTAGATATTGGGAAGAACACCAGTGGCGAAGGCGGCCACCTGGACCGGTACTGACGCTGAGGTGCGAAAGCGTGGGGAGCAAACAGGATTAGATACC
>Otu001857
TGCCAGCAGCCGCGGTAATACGGGGGGGGCAAGCGTTGTTCGGAATTACTGGGCGTAAAGAGCGAGCAGGTGGTTCATTAAGTCAATTGTGAAAGCTCAAGGCTTAACCTTGAAATTGCTTTTGATACTGATGGACTAGAGTTTGGGAGAGGATAGTGGAATTCTAAGTGTAGAAGTGAAATTCGTAGATATTTAGAGGAACACCGATAGCGAAGGCAACTATCTGGCCCTTTACTGACACTCAGAAGCGAAAGCTTGGGTAGCAAACAGGATTAGATACC
>Otu001859
TGCCAGCAGCCGCGGTAATACGGAGGGGGCTAGCGTTGTTCGGATTTACTGGGCGTAAAGGGCACGTAGGCGGTTTAGCAAGTTAGGCGTGAAAGCCCCGGGCTCAACCTGGGAACTGCGCTTAATACTGTTAAACTAGAGTCCGGGAGAGGGTAGTGGAATTCCCAGTGTAGAGGTGAAATTCGTAGATATTGGGAAGAACACCAGTGGCGAAGGCGGCTACCTGGACCGGTACTGACGCTGAGGTGCGAAAGCGTGGGGAGCAAACAGGATTAGATACC
>Otu001860
TGCCAGCAGCCGCGGTAATACGTAGGTGACAAGCGTTGTCCGGATTTACTGGGCGTAAAGGGCGCGCAGGTGGCTCATCAAGTCTAGGGTGAAATCTCCCGGCTCAACCGGGAGGCGTCTCTAGATACTGATAGGCTAGAGGAAAGCAGAGGAAAGCGGAATTCTCGGTGTAGCGGTGATATGCGTAGATATCGAGAGGAACACCAGTGGCGAAGGCGGCTTTCTGGGCTTTTCCTGACGCTGAGGCGCGAAAGCGTGGGGAGCGAACCGGATTAGATACC
>Otu001866
TGCCAGCAGCCGCGGTAATACGGAGGGTGCGAGCGTTAATCGGAATTACTGGGCGTAAAGGGCGCGTAGGTGGTTTGGTAAGTCAGATGTGAAATCCCTGGGCTTAACCTGGGAATTGCATTTGATACTGCCAGACTAGAGTGTGGTAGAGGTAAGCGGAATTCCCGGTGTAGCGGTGAAATGCGTAGATATCGGGAAGAACATCAGTGGCGAAGGCGGCTTACTGGATCAACACTGACACTGAGGCGCGAAAGCGTGGGTAGCAAACAGGATTAGATACC
>Otu001875
TGCCAGCAGCCGCGGTAATACGGAGGGTGCAAGCGTTAATCGGAATTACTGGGCGTAAAGCGCGCGTAGGCGGTTTGGTCAGTTGGATGTGAAAGCCCCGGGCTTAACCTGGGAACTGCATTCAATACTGCCAGACTAGAGTACGAGAGAGGGGGGTAGAATTTCTAGTGTAGCGGTGAAATGCGTAGATATTAGAAGGAATACCAGTGGCGAAGGCGGCCCCCTGGCTCGATACTGACGCTGAGGTGCGAAAGCGTGGGGAGCAAACAGGATTAGATACC
>Otu001879
TGCCAGCCGCCGCGGTAATACGGAGGGCGCGAACGTTGCTCGGAATCATTGGGCGTAAAGCGCACGTAGGCGGCCTTATAAGTCGGATGTGAAAGCCCTCGGCTCAACCGGGGAAGTGCATTCGAAACTGTAAGGCTTGAGTATGGGAGAGGGTTGCGGAATTCCCGGTGTAGAGGTGAAATTCGTAGATATCGGGAGGAACACCAGCGGCGAAGGCGGCAGCCTGGACCAATACTGACGCTGAGGTGCGAAAGCGTGGGGAGCAAACAGGATTAGATACC
>Otu001880
TGCCAGCAGCCGCGGTAATACGGAGGAGGCAAGCGTTGTTCGGAATTACTGGGCTTAAAGAGCGTGTAGGCGGGATGTCAGGTGCTTTGTGAAAGCCCCCGGCTCAACCGGGGAATTGCTTGGCAAACCGGCATCCTTGAGGCAGGTAGAGGCGACTGGAACGTTCGGTGGAGAGGTGAAATTCGTAGATATCGAACGGAACGCCGGTGGCGAAAGCGGGTCGCTGGGCCTGTCCTGACGCTGAGACGCGAAAGCGTAGGTAGCGAACGGGATTAGATACC
>Otu001882
TGCCAGCAGCCGCGGTAATACGGAGGGACCAAGCGTTGTTCGGAATTATTGGGCGTAAAGCGCGTGTAGGCGGCCCGACAAGTCGGTTGTGAAATCCCCGGGCTCAACCCGGGAACTGCGATCGAAACTGTCGAGCTCGAGTCTCGGAGAGGAGAGCAGAATTCCCAGTGTAGGGGTGAAATCCGTAGATATTGGGAGGAATACCAGTTGCGAAGGCGGCTCTCTGGACGATGACTGACGCTGAGACGCGAAAGCGTGGGGAGCAAACAGGATTAGATACC
>Otu001892
TGCCAGCCGCCGCGGTAAGACGGAGGGCGCAAGCGTTGTTCGGAATTACTGGGCGTAAAGGGCGGGCAGGCGGTCCGTTAAGTCTCCTGTGAAAATCCGGGGCTCAACCCCGTGAAATGCAGGAGATACTGGCAGACTAGAGACCGGTAGAGGCTAGCGGAATTCCTGGTGTAGCGGTGGAATGCGTAGATATCAGGAAGAACACCTGTGGCGAAGGCGGCTAGCTGGGCCGGATCTGACGCTCATCCGCGAAAGCGTGGGGAGCAAACAGGATTAGATACC
>Otu001896
TGCCAGCCGCCGCGGTAAGACGTAAGTGGCAAGCGTTGTTCGGAATTACTGGGCATAAAGGGTGTGTAGGCGGCGCAGTAAGTGAGAGGTGAAAGCCCTCGGCTCAACCGAGGAATTGCCTTTCAAACTGCTGTGCTCGAGGCCGTGAGGGGAGTGTGGAACTCTTGGTGGAGCGGTGAAATGCGTAGATATCAAGAGGAACGCCGGTGGCGAAAGCGACACTCTGGCACGGTTCTGACGCTGAGGCACGAAAGCTAGGGTAGCGAACGGGATTAGATACC
>Otu001898
TGCCAGCCGCCGCGGTAAGACGGAGGGGGCTAGCGTTGTTCGGAATTACTGGGCGTAAAGCGCGCGTAGGCGGCGGTTCAAGTTGGGCGTGAAAGCCCGGGGCTCAACCCCGGAACTGCGCTCAAAACTAGATTGCTAGAGTCCGGGAGAGGGTAGTGGAATTCCCAGTGTAGAGGTGAAATTCGTAGATATTGGGAAGAACACCAGTGGCGAAGGCGGCTACCTGGCCCGGTACTGACGCTGAGGTGCGAAAGCGTGGGGAGCAAACAGGATTAGATACC
>Otu001910
TGCCAGCCGCCGCGGTAATACGGAGGGTGCAAGCGTTGTCCGGATTTATTGGGTTTAAAGGGTGCGTAGGCGGCTGATTAAGTCAGTGGTGAAATCCTGCAGCTTAACTGTAGAACTGCCATTGATACTGATCAGCTTGAGTACAGATGAGGTAAGCGGAATTTATGGTGTAGCGGTGAAATGCATAGATACCATGAAGAACTCCAATTGCGAAGGCAGCTTACTAAACTGTTACTGACGCTGAGGCACGAAAGCGTGGGGAGCGAACAGGATTAGATACC
>Otu001920
TGCCAGCCGCCGCGGTAATACGGAGGGGGCTAGCGTTGTTCGGAATTACTGGGCGTAAAGCGCGCGTAGGCGGCTTGGCAAGTCGAAGGTGAAAGCCCGGAGCTCAACTCCGGAACGGCCTTCGAAACTGCTTCGCTAGAGGCAGGGAGAGGAGAGCGGAATACCCAGTGTAGAGGTGAAATTCGTAGATATTGGGTGGAACACCGGTGGCGAAGGCGGCTCTCTGGCCCTGATCTGACGCTAAGGTGCGAAAGCGTGGGGAGCAAACAGGATTAGATACC
>Otu001924
TGCCAGCCGCCGCGGTAATACGTAGGAGGCGAGCGTTGTTCGGAATCACTGGGCTTAAAGAGCGTGTAGGCGGAGTGTCAGGTGTCTTGTGAAATCCCCGGGCTCAACCCGGGAACTGCTGGGCAAACCGGCACTCTTGAGGCAGGTAGAGGTCATTGGAACGACTGGTGGAGCGGTGAAATGCGTAGATATCAGTTGGAACGCCGGAGGCGAAAGCGAGTGACTGGGCCTGTTCTGACGCTGAGACGCGAAAGCGTGGGTAGCAAACAGGATTAGATACC
>Otu001935
TGCCAGCAGCCGCGGTAATACGGAGGGTGCAAGCGTTAATCGGAATTACTGGGCGTAAAGCGCACGTAGGCGGTTGAATCAGTCGGATGTGAAAGCCCCGAGCTTAACTTGGGAATTGCATTCGATACTATTCAGCTAGAGTATGGGAGAGGGAAGTGGAATTTCCGGTGTAGCGGTGAAATGCGTAGATATCGGAAGGAACACCCGTGGCGAAGGCGACTTCCTGGACCAATACTGACGCTGAGGTGCGAAAGCGTGGGGAGCAAACAGGATTAGATACC
>Otu001947
TGCCAGCAGCCGCGGTAATACGGAGGGGGCAAGCGTTGTTCGGAATCATTGGGCGTAAAGAGTATGTAGGCGGCCATTTAAGTCAGACGTGTAAGCCCACGGCTCAACCGTGGAATTGCGTTTGAAACTATTTGGCTTGAGTACAGGAGAGGAAGGCGGAATTCCCAGTGTAGCGGTGAAATGCATTGATATTGGGAAGAACACCGGTGGCGAAGGCGGCCTTCTGGTCTGTTACTGACGCTGAGATACGAAAGCCAGGGGAGCGAACGGGATTAGATACC
>Otu001948
TGCCAGCAGCCGCGGTAATACAGAGGTGGCAAGCGTTGTTCGGATTTACTGGGCGTAAAGTGTGCGTAGGTGGTTTTGTAAGTTGAATGTGAAAGACCCCAGCTCAACTGGGGAATTGCATCCAATACTGCAAAGCTAGAGGACTTGGGAAGTGAGCGGAATTCTCGGTGTAGCGGTGAAATGCGTAGATATCGAGAAGAACACCAGTGGCGCAGGCGGCTCGCTATCATACTCCTGACACTGAGGCACGAAAGCGTGGGGAGCAAACGGGATTAGATACC
>Otu001952
TGCCAGCAGCCGCGGTAAGACAGAGGGTGCAAACGTTGTTCGGAATTACTGGGCGTAAAGCGCGTGTAGGCTGTCATGCAAGTCGGGTGTGAAATCCCAGGGCTCAACCTTGGAAGTGCACTCGAAACTGCATGACTGGAGTCTCGGAGAGGGTAGCGGAATTCTGGGTGTAGAGGTGAAATTCGTAGATATCCAGAGGAACACCGGTGGCGAAGGCGGCTACCTGGACGAGCACTGACGCTGAGACGCGAAAGCGTGGGGAGCAAACAGGATTAGATACC
>Otu001954
TGCCAGCCGCCGCGGTAATACGGAGGGTGCAAGCGTTGTTCGGAATTACTGGGCGTAAAGCGCGTGTAGGTGGCTTGGCAAGTCGGGTGTGAAAGCCCGGGGCTCAACCCCGGAACTGCATCCGAAACTGCCTAGCTAGAGTCCCGGAGAGGAAGGCAGAATTCCCAGTGTAGGGGTGAAATCCGTAGATATTGGGAGGAATACCAGTGGCGAAGGCGGCCTTCTGGACGGTGACTGACACTCAGACGCGAAAGCGTGGGGAGCAAACAGGATTAGATACC
>Otu001955
TGCCAGCAGCCGCGGTAATACAGAGGGTGCAAACGTTGTTCGGAATCACTGGGCATAAAGCGCGCGTAGGCGGCCTGTTAAGTGTGAAGTGAAATCCCACGGCTCACCCGTGGAACTGCTTTGCATACTGGCAAGCTCGAGGACGGTAGGGGAGAGCGGAACTCTTGGTGGAGCGGTGAAATGCGTAGATATCAAGAGGAACACCAATGGCGAAGGCAGCTCTCTGGTCCGTTTCTGACGCTGAGGTGCGAAAGCTAGGGTAGCGAACGGGATTAGATACC
>Otu001956
TGCCAGCAGCCGCGGTAATACGAGGGGCCCAAGCGTTAATCGGAATCACTGGGCTTAAAGGGTCCGTAGGCGGGTATGAAAGCATTTTGTGAAATCCCTCAGCTCAACTGAGGAACTGCAGGGTGAACTACATATCTTGAGGCAGGTAGAGGCCGTCGGAACGCTAGGTGGAGCGGTGAAATGCGTAGAGATCTAGCGGAACGCCAAAGGTGAAGACAGGCGGCTGGGCCTAGCCTGACGCTCAGGGACGAAAGCGTGGGGAGCGAACGGGATTAGATACC
>Otu001970
TGCCAGCCGCCGCGGTAATACGGGGGGGGCAAGCGTTGTCCGGAATCATTGGGCGTAAAGGGCGCGTAGGCGGAATGGTAAGTTAGAGGTGAAAATTCAGGGCTTAACCCTGGACCTGCCTTTAATACTGCCATTCTCGAGTGCGAGAGAGGAAAGCGGAATTCCCGGTGTAGCGGTGAAATGCGTAGATATCGGGAAGAACACCGGTAGCGAAGGCGGCTTTCTGGCTCGTAACTGACGCTGAGGCGCGAAAGCGTGGGGAGCGAACAGGATTAGATACC
>Otu001971
TGCCAGCCGCCGCGGTAATACGAAGGGGGCTAGCGTTGTTCGGAATTACTGGGCGTAAAGCGCGCGTAGGCGGATTGGTCAGTCAGGGGTGAAATCCCGGAGCTCAACTCCGGAACTGCCTTTGATACTGCCAGTCTTGAGTTCGGGAGAGGTGAATGGAATTCCGAGTGTAGAGGTGAAATTCGTAGATATTCGGAAGAACACCAGTGGCGAAGGCGATTCACTGGCCCGATACTGACGCTGAGGTGCGAAAGCGTGGGGAGCAAACAGGATTAGATACC
>Otu001972
TGCCAGCCGCCGCGGTAATACGGAGGGTCCGAGCGTTAATCGGAATTACTGGGCGTAAAGCGCGCGTAGGTGGTTTGTTAAGTTGGATGTGAAAGCCCAGGGCTCAACCTTGGAACTGCATCCAAAACTGGCAGACTAGAGTACAGCAGAGGATAGTGGAATTTCAGGTGTAGCGGTGAAATGCGTAGATATCTGAAGGAACATCAGTGGCGAAGGCGACTGTCTGGGCTGATACTGACACTGAGGTGCGAAAGCGTGGGGAGCAAACGGGATTAGATACC
>Otu001973
TGCCAGCAGCCGCGGTAAGACGGAGGGGGCTAGCGTTGTTCGGAATTACTGGGCGTAAAGCGCGCGTAGGCGGTTTGCCAAGTTGAGGGTGAAATCCCGGGGCTCAACCTCGGAACAGCCTTCAAAACTGGCCGACTGGAGTCCGGAAGAGGAGAGTGGAATTCCCAGTGTAGAGGTGAAATTCGTAGATATTGGGAAGAACACCGGTGGCGAAGGCGGCTCTCTGGTCCGGTACTGACGCTGAGGTGCGAAAGCGTGGGGAGCAAACAGGATTAGATACC
>Otu001975
TGCCAGCCGCCGCGGTAATACGGAGGGGGCTAGCGTTGTTCGGAATCACTGGGCGTAAAGCGCACGTAGGCTGACTGGTCAGTTGAGGGTGAAATCCCAAGGCTCAACCTTGGAACGGCCCTCAATACTACCAGTCTCGAGTCCGGGAGAGGTGAGTGGAATTCCTAGTGTAGAGGTGAAATTCGTAGATATTAGGAAGAACACCAGTGGCGAAGGCGGCTCACTGGCCCGGTACTGACGCTGAGGTGCGAAAGCGTGGGGAGCAAACAGGATTAGATACC
>Otu001976
TGCCAGCCGCCGCGGTAATACGGGGGGGGCGAGCGTTGTCCGGAATTATTGGGCGTAAAGGGCGCGTAGGCGGGATGGTAAGTCAGAGGTGAAAATCCGGAGCTTAACTCCGTGACCTGCCTTTGATACTGCCGTTCTTGAGTGCGAGAGAGGAAAGCGGAATTCCCGGTGTAGCGGTGAAATGCGTAGATATCGGGAAGAACACCGGTAGCGAAGGCGGCTTTCTGGCTCGCAACTGACGCTGAGGCGCGAAAGCGTGGGGAGCAAACAGGATTAGATACC
>Otu001981
TGCCAGCCGCCGCGGTAATACGGAGGTTGCAAGCGTTGTTCGGAATTACTGGGCGTAAAGGGAGCGCAGGCGGATTGGTCAGTTTGAAGTGAAAGTTCGGGGCTTAACCCCGGATCTGCTTTGAATACTGCCAATCTTGAGTATGTGAGAGGTAAGCGGAATTCCAGGTGTAGCGGTGAAATGCGTAGATATCTGGAGGAACATCGGTGGCGAAAGCGGCTTACTGGCACATTACTGACGCTGAGGCTCGAAAGCGTGGGGAGCGAACGGGATTAGATACC
>Otu001986
TGCCAGCAGCCGCGGTAACACGGAAGGTGCAAGCGTTGTTCGGAATTACTGGGCTTAAAGAGCGTGTAGGCGGAATGGTAGGTGCCTTGTGAAATCCCTCGGCTCAACCGAGGAACTGCGAGGCAAACCCTCATTCTTGAGACAGGCAGAGGCGACTGGAACGTTCGGTGGAGCGGTGAAATGCGTAGAGATCGAACGGAACACCGGTGGCGAAAGCGGGTCGCTGGGCCTGTTCTGACGCTGAGACGCGAAAGCGTGGGTAGCAAACAGGATTAGATACC
>Otu001988
TGCCAGCAGCCGCGGTAATACGGAGGGTCCAAGCGTTGTTCGGATTTATTGGGCGTAAAGCGAGCGTAGGCGGTTTAACAAGTCGGGTGTGAAATCCCAGGGCCCAACCCTGGAACTGCACCCGATACTGTTAGGCTAGAGTCCCGGAGAGGATGGCGGAATTCCCGGTGTAGGGGTGAAATCCGTAGATATCGGGAGGAACACCAGTGGCGAAGGCGGCCATCTGGACGGTGACTGACGCTGAGGCTCGAAAGCGTGGGTAGCAAACAGGATTAGATACC
>Otu001994
TGCCAGCCGCCGCGGTAATACGGAGGGGGCGAGCGTTATTCGGAATTATTGGGCGTAAAGGGCAGGTAGGCGGTCTTGTGTGTCTTTTGTGAAAGCCCTCAGCTCAACTGAGGAACTGCAAGGGAAACTGCGAGACTTGAGTCCGGGAGAGGGTAGTGGAATTCCCAGTGTAGCGGTGAAATGCGTAGATATTGGGAGGAACACCAGTGGCGAAGGCGGCTACCTGGACCGGTACTGACGCTGATCTGCGAAAGCTAGGGGAGCAAACGGGATTAGATACC
>Otu001995
TGCCAGCCGCCGCGGTAATACGGAGGTTGCAAGCGTTGTTCGGATTTACTGGGCGTAAAGGGAGCGCAGGCGGCTAAGTCAGTCTGAAGTGAAAGCCCGGGGCTCAACCTCGGAATTGCTTTGGATACTGCTTGGCTTGAGTATGTCAGAGGTGAGTGGAATTTCAGGTGTAGCGGTGGAATGCGTAGATATCTGAAGGAACATCAGTGGCGAAAGCGACTCACTGGGACAAGACTGACGCTGAGGCTCGAAAGCGTGGGGAGCGAACGGGATTAGATACC
>Otu001999
TGCCAGCCGCCGCGGTAAGACGGAGGGGGCGAGCGTTGTTCGGAATTACTGGGCGTAAAGGGCGCGTAGGCGGCCAAGCAAGTCAGGGGTGAAAGGCCTGGGCTCAACCTGGGAACGGCCTCTGAAACTGCTAGGCTCGAGTGCGAGAGAGGATGGCGGAATTCCCAGTGTAGAGGTGAAATTCGTAGATATTGGGAAGAACACCGGTGGCGAAGGCGGCCATCTGGCTCGTGACTGACGCTGAGGCGCGAAAGCGTGGGGAGCAAACAGGATTAGATACC
>Otu002012
TGCCAGCAGCCGCGGTAATACGGAGGGAGCTAGCGTTGTTCGGAATTACTGGGCGTAAAGCGTGCGTAGGCGGATCGACAAGTTGGGGGTGAAATCCCAGGGCTCAACCCTGGAACTGCCTCCAAAACTGTCGATCTAGAGACCGGGAGAGGTAAGCGGAATTCCTAGTGTAGAGGTGAAATTCGTAGATATTAGGAAGAACACCAGTGGCGAAGGCGGCTTACTGGACCGGTACTGACGCTGAGGTACGAAAGCGTGGGGAGCAAACAGGATTAGATACC
>Otu002013
TGCCAGCCGCCGCGGTAATACGGGGGGAGCGAACGTTGTTCGGATTTACTGGGCGTAAAGGGCGTGTAGGCGGCTTCGCAAGTCAGGGGTGAAATGTCCAGGCTCAACCTGGGACCTGCCTCTGAAACTGCAGAGCTTGAGGTCGTGAGAGGAGATTGGAATTCCTAGTGTAGCGGTGAAATGCATAGATATTAGGAAGAACACCAGTGGCGAAGGCGAATCTCTGGCACGATTCTGACGCTGATGCGCGAAAGCTAGGGGAGCGAACGGGATTAGATACC
>Otu002024
TGCCAGCCGCCGCGGTAATACGGAGGGTGCGAGCGTTATTCGGAATCACTGGGCGTAAAGGGCACGTAGGCGGTTCGTTAAGTCTGATGTCAAAGAGTGGGGCTCAACCCCATCACGGCGTCAGATACTGACAAACTAGACGGCTGGAGAGGAAAGTAGAATTACCAGTGTAGCGGTGGAATGCGTAGATACTGGTAGGAATACCCATTGCGAAGGCAGCTTTCTGGACAGCACGTGACGCTGAGGTGCGAAAGCGTGGGGAGCAAACCGGATTAGATACC
>Otu002027
TGCCAGCCGCCGCGGTAATACGAAGGGCCCGAGCGTTAATCGGAATCACTGGGCTTAAAGCGTGCGTAGGCGGACTTGAAGGCGTCCTGTGAAATCCCTCGGCTCAACCGAGGAACTGCAGGGCGAACCATGAGTCTCGAGACAGGTAGAGGTTGTCGGAACGATAGGTGGAGTGGTGAAATGCGTTGATATCTATCGGAACGCCAATGGAGAAGTCAGGCAACTGGGCCTGTTCTGACGCTAAGGCACGAAAGCGTGGGGAGCGAACGGGATTAGATACC
[truncated: 67,408 more chars]
